# Supplementary material for: C 2-isomer of [Pd(tfd)]6 [tfd is S2C2(CF3)2] as its benzene solvate: a new member of the small but growing class of homoleptic palladium(II) monodi­thio­lenes in the form of hexa­meric cubes
Source: Acta Crystallogr E Crystallogr Commun. 2017 Jun 2;73(Pt 7):957–62. doi: 10.1107/S2056989017007897 (PMC5499268; doi:10.1107/S2056989017007897)
Supplement: Supplementary file 1 [file e-73-00957-sup1.cif]

##############################################################################
#                                                                            #
# This CIF contains the data in a paper accepted for publication in          #
# Acta Crystallographica Section E. It conforms to the requirements of       #
# Notes for Authors for Acta Crystallographica Section E, and has been       #
# peer reviewed under the auspices of the IUCr Commission on Journals.       #
#                                                                            #
# Full details of the Crystallographic Information File format               #
# are given in the paper "The Crystallographic Information File (CIF):       #
# a New Standard Archive File for Crystallography" by S. R. Hall, F. H.      #
# Allen and I. D. Brown [Acta Cryst. (1991), A47, 655-685].                  #
#                                                                            #
# The current version of the core CIF dictionary is obtainable from          #
# ftp://ftp.iucr.org/pub/cif_core.dic.                                       #
#                                                                            #
# Software is freely available for graphical display of the structure(s)     #
# in this CIF. For information consult the CIF software page                 #
# http://www.iucr.org/resources/cif/software.                                #
#                                                                            #
# This file may be used for bona fide research purposes within the           #
# scientific community so long as proper attribution is given to the journal # 
# article from which it was obtained.                                        #
#                                                                            #
##############################################################################
data_I
_audit_creation_method     'SHELXL-2014/7'
_journal_date_recd_electronic     2017-05-21
_journal_date_accepted     2017-05-26
_journal_name_full     'Acta Crystallographica, Section E'
_journal_year     2017
_journal_volume     73
_journal_issue      7
_journal_page_first     957
_journal_page_last     962
_journal_paper_category     GM
_journal_paper_doi     10.1107/S2056989017007897
_journal_coeditor_code     ZL2703
_publ_contact_author_name     'Ulrich Fekl'
_publ_contact_author_address
;
Chemical and Physical Sciences,
University of Toronto Mississauga,
3359 Mississauga Rd,
Mississauga, Ontario, L5L 1C6
Canada
;
_publ_contact_author_email     ulrich.fekl@utoronto.ca
_publ_contact_author_fax     ?
_publ_contact_author_phone     ?
_publ_section_title
;
<i>C</i>~2~-isomer of [Pd(tfd)]~6~ [tfd is S~2~C~2~(CF~3~)~2~] as its benzene
solvate: a new member of the small but growing class of homoleptic palladium
monodithiolenes in the form of hexameric cubes
;
loop_
    _publ_author_name
    _publ_author_footnote
    _publ_author_address
    'Moscattini, Joshua' .
;
Department of Chemical and Physical Sciences
University of Toronto Mississauga
3359 Mississauga Rd
Mississauga, Ontario
L5L 1C6
Canada
;
    'Lough, Alan J.' .
;
Department of Chemistry
University of Toronto
80 St. George Street
Toronto, Ontario, M5S 3H6
Canada
;
    'Fekl, Ulrich' .
;
Department of Chemical and Physical Sciences
University of Toronto Mississauga
3359 Mississauga Rd
Mississauga, Ontario
L5L 1C6
Canada
;
_publ_section_synopsis
;
<i>S</i>~6~- and <i>C</i>~2~-symmetric structure types are possible for
homoleptic palladium monodithiolenes in the form of hexameric cubes. The
<i>C</i>~2~-isomer of [Pd(S~2~C~2~(CF~3~)~2~)]~6~ is described here and the
question of whether additional isomers are possible is answered.
;
_chemical_name_systematic
;\
Hexakis[\m~3~-1,2-bis(trifluoromethyl)ethene-1,2-dithiolato]-\
<i>octahedro</i>-hexapalladium(II) benzene 2.5-solvate
;
_chemical_name_common     ?
_chemical_formula_moiety     'C24 F36 Pd6 S12, 2.5(C6 H6)'
_chemical_formula_sum     'C39 H15 F36 Pd6 S12'
_chemical_formula_iupac     '[Pd6 (C4 F6 S2)6], 2.5C6 H6'
_chemical_formula_weight     2190.63
_chemical_melting_point     ?
_shelx_space_group_comment
;
The symmetry employed for this shelxl refinement is uniquely defined
by the following loop, which should always be used as a source of
symmetry information in preference to the above space-group names.
They are only intended as comments.
;
_space_group_crystal_system     monoclinic
_space_group_name_H-M_alt     'P 21/n'
_space_group_name_Hall     '-P 2yn'
loop_
    _space_group_symop_operation_xyz
    'x, y, z'
    '-x+1/2, y+1/2, -z+1/2'
    '-x, -y, -z'
    'x-1/2, -y-1/2, z-1/2'
_cell_length_a     15.6367(15)
_cell_length_b     17.8970(17)
_cell_length_c     22.532(2)
_cell_angle_alpha     90
_cell_angle_beta     104.502(2)
_cell_angle_gamma     90
_cell_volume     6104.6(10)
_cell_formula_units_Z     4
_cell_measurement_reflns_used     9843
_cell_measurement_theta_min     2.64
_cell_measurement_theta_max     27.54
_cell_measurement_temperature     147(2)
_exptl_crystal_description     plate
_exptl_crystal_colour     bronze
_exptl_crystal_size_max     0.260
_exptl_crystal_size_mid     0.180
_exptl_crystal_size_min     0.120
_exptl_crystal_density_diffrn     2.384
_exptl_crystal_density_meas     ?
_exptl_crystal_density_method     ?
_exptl_crystal_F_000     4164
_exptl_absorpt_coefficient_mu     2.284
_exptl_absorpt_correction_type     multi-scan
_exptl_absorpt_process_details
;
(SADABS; Bruker, 2014)
;
_shelx_estimated_absorpt_T_min     0.588
_shelx_estimated_absorpt_T_max     0.771
_exptl_absorpt_correction_T_min     0.6153
_exptl_absorpt_correction_T_max     0.7456
_diffrn_ambient_temperature     147(2)
_diffrn_radiation_type     MoK\a
_diffrn_radiation_wavelength     0.71073
_diffrn_measurement_device_type     'Bruker Kappa APEX DUO CCD'
_diffrn_measurement_method     '\f and \w scans'
_diffrn_detector_area_resol_mean     ?
_diffrn_reflns_number     52442
_diffrn_reflns_av_R_equivalents     0.0348
_diffrn_reflns_theta_min     1.432
_diffrn_reflns_theta_max     27.547
_diffrn_reflns_theta_full     25.242
_diffrn_measured_fraction_theta_max     0.992
_diffrn_measured_fraction_theta_full     0.999
_diffrn_reflns_limit_h_min     -20
_diffrn_reflns_limit_h_max     20
_diffrn_reflns_limit_k_min     -23
_diffrn_reflns_limit_k_max     13
_diffrn_reflns_limit_l_min     -24
_diffrn_reflns_limit_l_max     29
_refine_special_details     ?
_reflns_number_total     13977
_reflns_number_gt     10755
_reflns_threshold_expression     'I > 2\s(I)'
_refine_ls_structure_factor_coef     Fsqd
_refine_ls_matrix_type     full
_refine_ls_R_factor_all     0.0620
_refine_ls_R_factor_gt     0.0399
_refine_ls_wR_factor_gt     0.0777
_refine_ls_wR_factor_ref     0.0908
_refine_ls_goodness_of_fit_ref     1.107
_refine_ls_restrained_S_all     1.105
_refine_ls_number_reflns     13977
_refine_ls_number_parameters     955
_refine_ls_number_restraints     390
_refine_ls_hydrogen_treatment     constr
_refine_ls_weighting_scheme     calc
_refine_ls_weighting_details
             'w=1/[\s^2^(Fo^2^)+(0.0160P)^2^+46.8497P] where P=(Fo^2^+2Fc^2^)/3'
_atom_sites_solution_hydrogens     geom
_atom_sites_solution_primary     ?
_atom_sites_solution_secondary     ?
_refine_ls_shift/su_max     0.002
_refine_ls_shift/su_mean     0.000
_refine_diff_density_max     2.946
_refine_diff_density_min     -1.371
_refine_ls_extinction_method     none
_refine_ls_extinction_coef     .
loop_
    _atom_type_symbol
    _atom_type_description
    _atom_type_scat_dispersion_real
    _atom_type_scat_dispersion_imag
    _atom_type_scat_source
    'C' 'C' 0.0033 0.0016
                         'International Tables Vol C Tables 4.2.6.8 and 6.1.1.4'
    'H' 'H' 0.0000 0.0000
                         'International Tables Vol C Tables 4.2.6.8 and 6.1.1.4'
    'F' 'F' 0.0171 0.0103
                         'International Tables Vol C Tables 4.2.6.8 and 6.1.1.4'
    'S' 'S' 0.1246 0.1234
                         'International Tables Vol C Tables 4.2.6.8 and 6.1.1.4'
    'Pd' 'Pd' -0.9988 1.0072
                         'International Tables Vol C Tables 4.2.6.8 and 6.1.1.4'
_computing_data_collection
;
APEX2 (Bruker, 2014)
;
_computing_cell_refinement     'APEX2'
_computing_data_reduction
;
SAINT (Bruker, 2014)
;
_computing_structure_solution
;
SHELXS97 (Sheldrick, 2008)
;
_computing_structure_refinement
;
SHELXL2014 (Sheldrick, 2015)
;
_computing_molecular_graphics
;
ORTEP-3 (Farrugia, 2012)
;
_computing_publication_material
;
SHELXTL (Sheldrick, 2008)
;
loop_
    _atom_site_type_symbol
    _atom_site_label
    _atom_site_fract_x
    _atom_site_fract_y
    _atom_site_fract_z
    _atom_site_U_iso_or_equiv
    _atom_site_adp_type
    _atom_site_calc_flag
    _atom_site_occupancy
    _atom_site_disorder_assembly
    _atom_site_disorder_group
    Pd Pd1 0.85082(2) 0.76886(2) 0.12870(2) 0.01462(8) Uani d 1 . .
    Pd Pd2 0.69610(3) 0.86599(2) 0.02884(2) 0.01675(9) Uani d 1 . .
    Pd Pd3 0.88930(3) 0.84026(2) -0.00212(2) 0.01563(8) Uani d 1 . .
    Pd Pd4 0.86910(3) 0.65611(2) 0.01559(2) 0.01621(8) Uani d 1 . .
    Pd Pd5 0.67829(2) 0.68175(2) 0.04773(2) 0.01439(8) Uani d 1 . .
    Pd Pd6 0.71858(3) 0.75118(2) -0.08355(2) 0.01713(9) Uani d 1 . .
    S S1 0.77482(8) 0.87687(7) 0.13250(6) 0.0170(2) Uani d 1 . .
    S S2 0.95772(8) 0.84289(7) 0.10438(6) 0.0167(2) Uani d 1 . .
    S S3 0.93246(8) 0.65959(7) 0.11965(6) 0.0167(2) Uani d 1 . .
    S S4 0.74009(8) 0.69237(7) 0.15081(5) 0.0149(2) Uani d 1 . .
    S S5 0.80145(9) 0.94209(7) -0.00043(6) 0.0195(3) Uani d 1 . .
    S S6 0.97628(8) 0.73296(7) -0.00334(6) 0.0180(3) Uani d 1 . .
    S S7 0.76397(8) 0.57656(7) 0.03498(6) 0.0168(2) Uani d 1 . .
    S S8 0.59617(8) 0.78441(7) 0.05793(6) 0.0163(2) Uani d 1 . .
    S S9 0.62407(8) 0.84575(7) -0.07509(6) 0.0192(3) Uani d 1 . .
    S S10 0.82459(8) 0.83395(7) -0.10505(6) 0.0180(3) Uani d 1 . .
    S S11 0.81170(9) 0.64732(7) -0.08874(6) 0.0202(3) Uani d 1 . .
    S S12 0.61665(9) 0.67151(7) -0.05945(6) 0.0184(3) Uani d 1 . .
    F F1 0.8470(4) 1.0803(2) 0.1229(3) 0.0534(15) Uani d 0.898(6) A 1
    F F2 0.8460(5) 1.0370(3) 0.2113(2) 0.0607(16) Uani d 0.898(6) A 1
    F F3 0.7328(3) 1.0268(2) 0.1361(3) 0.0514(14) Uani d 0.898(6) A 1
    F F1A 0.773(3) 1.056(2) 0.108(2) 0.053(6) Uani d 0.102(6) A 2
    F F2A 0.895(3) 1.073(2) 0.173(2) 0.048(6) Uani d 0.102(6) A 2
    F F3A 0.787(3) 1.019(2) 0.196(2) 0.044(6) Uani d 0.102(6) A 2
    F F4 1.0151(3) 1.0393(2) 0.1694(2) 0.0555(12) Uani d 1 . .
    F F5 1.0809(3) 0.9587(2) 0.1285(2) 0.0561(12) Uani d 1 . .
    F F6 0.9840(3) 1.0317(2) 0.07257(19) 0.0524(11) Uani d 1 . .
    F F7 0.9602(3) 0.6236(2) 0.24481(16) 0.0412(9) Uani d 1 . .
    F F8 0.9826(3) 0.5113(2) 0.21972(18) 0.0456(10) Uani d 1 . .
    F F9 0.8612(3) 0.5410(2) 0.24268(16) 0.0400(9) Uani d 1 . .
    F F10 0.8314(3) 0.4306(2) 0.16301(18) 0.0415(9) Uani d 1 . .
    F F11 0.7340(3) 0.4355(2) 0.07866(18) 0.0469(10) Uani d 1 . .
    F F12 0.7111(3) 0.4900(2) 0.1581(2) 0.0499(11) Uani d 1 . .
    F F13 0.6177(3) 0.7686(3) 0.26571(18) 0.0595(13) Uani d 1 . .
    F F14 0.7290(4) 0.6985(3) 0.27256(17) 0.0662(15) Uani d 1 . .
    F F15 0.7436(3) 0.8158(2) 0.26936(16) 0.0475(10) Uani d 1 . .
    F F16 0.4784(3) 0.8280(2) 0.1618(2) 0.0564(12) Uani d 1 . .
    F F17 0.5903(3) 0.8950(3) 0.2033(2) 0.0617(13) Uani d 1 . .
    F F18 0.5304(3) 0.9068(2) 0.10894(19) 0.0540(12) Uani d 1 . .
    C C13 0.7558(9) 0.9641(5) -0.0788(7) 0.0252(15) Uani d 0.784(7) B 1
    C C15 0.7020(6) 1.0358(5) -0.0888(4) 0.0387(18) Uani d 0.784(7) B 1
    F F19 0.7489(4) 1.0925(3) -0.0989(4) 0.066(2) Uani d 0.784(7) B 1
    F F20 0.6305(4) 1.0310(3) -0.1355(3) 0.0591(18) Uani d 0.784(7) B 1
    F F21 0.6704(4) 1.0510(3) -0.0405(3) 0.0520(16) Uani d 0.784(7) B 1
    C C13A 0.757(4) 0.9666(17) -0.079(3) 0.032(4) Uani d 0.216(7) B 2
    C C15A 0.7193(15) 1.0451(13) -0.0853(11) 0.041(3) Uani d 0.216(7) B 2
    F F19A 0.7626(14) 1.0918(11) -0.0445(10) 0.065(5) Uani d 0.216(7) B 2
    F F20A 0.7169(16) 1.0759(12) -0.1394(9) 0.057(5) Uani d 0.216(7) B 2
    F F21A 0.6353(13) 1.0436(12) -0.0823(12) 0.061(5) Uani d 0.216(7) B 2
    F F22 0.7870(5) 0.8980(4) -0.2219(2) 0.060(2) Uani d 0.749(9) C 1
    F F23 0.6536(4) 0.9084(5) -0.2135(3) 0.058(2) Uani d 0.749(9) C 1
    F F24 0.7377(5) 1.0031(4) -0.2071(3) 0.0483(17) Uani d 0.749(9) C 1
    F F22A 0.7728(14) 0.9736(13) -0.2162(9) 0.049(4) Uani d 0.251(9) C 2
    F F23A 0.7155(15) 0.8665(11) -0.2199(8) 0.056(4) Uani d 0.251(9) C 2
    F F24A 0.6466(13) 0.9614(14) -0.2020(9) 0.059(5) Uani d 0.251(9) C 2
    F F25 1.0181(3) 0.7861(2) -0.15739(17) 0.0396(9) Uani d 1 . .
    F F26 1.0830(3) 0.8072(2) -0.06401(18) 0.0429(10) Uani d 1 . .
    F F27 1.1060(2) 0.7041(2) -0.10540(18) 0.0407(9) Uani d 1 . .
    F F28 0.9689(3) 0.6493(2) -0.19661(17) 0.0453(10) Uani d 1 . .
    F F29 0.8409(3) 0.6047(2) -0.20204(18) 0.0525(12) Uani d 1 . .
    F F30 0.8545(3) 0.7203(2) -0.22092(16) 0.0479(11) Uani d 1 . .
    F F31 0.3878(3) 0.8338(3) -0.0521(2) 0.0592(13) Uani d 1 . .
    F F32 0.4726(3) 0.9211(3) -0.0621(3) 0.0756(17) Uani d 1 . .
    F F33 0.4036(3) 0.8610(3) -0.1401(2) 0.083(2) Uani d 1 . .
    F F34 0.4510(3) 0.6093(2) -0.0710(2) 0.0506(11) Uani d 1 . .
    F F35 0.4151(3) 0.6926(3) -0.01466(18) 0.0495(11) Uani d 1 . .
    F F36 0.3690(2) 0.6994(2) -0.11211(17) 0.0460(10) Uani d 1 . .
    C C1 0.8539(4) 0.9489(3) 0.1357(3) 0.0231(11) Uani d 1 . .
    C C2 0.9320(4) 0.9340(3) 0.1246(2) 0.0196(11) Uani d 1 . .
    C C3 0.8214(4) 1.0246(3) 0.1518(3) 0.0348(14) Uani d 1 . .
    C C4 1.0036(4) 0.9916(3) 0.1231(3) 0.0315(13) Uani d 1 . .
    C C5 0.8808(4) 0.5831(3) 0.1471(2) 0.0198(11) Uani d 1 . .
    C C6 0.8141(4) 0.5462(3) 0.1103(2) 0.0191(10) Uani d 1 . .
    C C7 0.9215(4) 0.5637(3) 0.2139(3) 0.0280(13) Uani d 1 . .
    C C8 0.7717(4) 0.4751(3) 0.1280(3) 0.0279(13) Uani d 1 . .
    C C9 0.6713(4) 0.7557(3) 0.1776(2) 0.0209(11) Uani d 1 . .
    C C10 0.6111(4) 0.7969(3) 0.1377(2) 0.0212(11) Uani d 1 . .
    C C11 0.6903(4) 0.7603(3) 0.2468(2) 0.0270(12) Uani d 1 . .
    C C12 0.5512(4) 0.8566(3) 0.1537(3) 0.0309(13) Uani d 1 . .
    C C14 0.7675(4) 0.9193(3) -0.1231(3) 0.0242(12) Uani d 1 . .
    C C16 0.7327(4) 0.9315(4) -0.1921(3) 0.0346(14) Uani d 1 . .
    C C17 0.9684(4) 0.7189(3) -0.0817(2) 0.0204(11) Uani d 1 . .
    C C18 0.9005(4) 0.6807(3) -0.1173(3) 0.0254(12) Uani d 1 . .
    C C19 1.0447(4) 0.7546(3) -0.1028(3) 0.0286(13) Uani d 1 . .
    C C20 0.8913(4) 0.6641(4) -0.1851(3) 0.0333(14) Uani d 1 . .
    C C21 0.5226(3) 0.8006(3) -0.0753(2) 0.0232(11) Uani d 1 . .
    C C22 0.5192(4) 0.7264(3) -0.0694(2) 0.0229(11) Uani d 1 . .
    C C23 0.4460(4) 0.8544(4) -0.0831(3) 0.0286(13) Uani d 1 . .
    C C24 0.4372(4) 0.6820(4) -0.0670(3) 0.0292(13) Uani d 1 . .
    C C1S 0.5486(13) 0.3676(7) -0.1795(6) 0.114(5) Uani d 1 . .
    H H1SA 0.5377 0.3376 -0.2154 0.137 Uiso calc 1 . .
    C C2S 0.4802(9) 0.3953(6) -0.1563(5) 0.091(4) Uani d 1 . .
    H H2SA 0.4206 0.3860 -0.1776 0.109 Uiso calc 1 . .
    C C3S 0.4977(8) 0.4354(6) -0.1035(5) 0.078(3) Uani d 1 . .
    H H3SA 0.4501 0.4515 -0.0875 0.094 Uiso calc 1 . .
    C C4S 0.5816(8) 0.4529(6) -0.0732(5) 0.080(3) Uani d 1 . .
    H H4SA 0.5910 0.4822 -0.0370 0.096 Uiso calc 1 . .
    C C5S 0.6526(9) 0.4301(8) -0.0928(6) 0.105(4) Uani d 1 . .
    H H5SA 0.7107 0.4434 -0.0708 0.126 Uiso calc 1 . .
    C C6S 0.6388(11) 0.3874(9) -0.1451(7) 0.122(5) Uani d 1 . .
    H H6SA 0.6879 0.3706 -0.1591 0.146 Uiso calc 1 . .
    C C7S 1.1256(5) 0.8252(5) 0.2648(3) 0.051(2) Uani d 1 . .
    H H7SA 1.1797 0.8088 0.2574 0.062 Uiso calc 1 . .
    C C8S 1.1131(6) 0.8993(5) 0.2753(3) 0.054(2) Uani d 1 . .
    H H8SA 1.1590 0.9342 0.2755 0.065 Uiso calc 1 . .
    C C9S 1.0345(6) 0.9235(5) 0.2855(3) 0.055(2) Uani d 1 . .
    H H9SA 1.0264 0.9748 0.2932 0.066 Uiso calc 1 . .
    C C10S 0.9668(5) 0.8726(5) 0.2844(3) 0.0486(19) Uani d 1 . .
    H H10A 0.9119 0.8892 0.2903 0.058 Uiso calc 1 . .
    C C11S 0.9801(5) 0.7991(4) 0.2749(3) 0.0408(16) Uani d 1 . .
    H H11A 0.9343 0.7642 0.2749 0.049 Uiso calc 1 . .
    C C12S 1.0593(5) 0.7743(4) 0.2652(3) 0.0438(17) Uani d 1 . .
    H H12A 1.0681 0.7227 0.2588 0.053 Uiso calc 1 . .
    C C13S 1.0775(8) 0.5324(8) 0.0644(5) 0.071(4) Uani d 0.5 D -1
    H H13A 1.1182 0.5488 0.1009 0.085 Uiso calc 0.5 D -1
    C C14S 1.0094(9) 0.4841(7) 0.0679(5) 0.063(4) Uani d 0.5 D -1
    H H14A 1.0034 0.4674 0.1067 0.076 Uiso calc 0.5 D -1
    C C15S 0.9499(7) 0.4602(7) 0.0146(7) 0.058(4) Uani d 0.5 D -1
    H H15A 0.9033 0.4271 0.0169 0.070 Uiso calc 0.5 D -1
    C C16S 0.9586(8) 0.4845(8) -0.0422(5) 0.075(4) Uani d 0.5 D -1
    H H16A 0.9179 0.4682 -0.0786 0.089 Uiso calc 0.5 D -1
    C C17S 1.0267(9) 0.5329(8) -0.0457(5) 0.058(4) Uani d 0.5 D -1
    H H17A 1.0327 0.5496 -0.0845 0.069 Uiso calc 0.5 D -1
    C C18S 1.0862(7) 0.5568(7) 0.0077(7) 0.074(5) Uani d 0.5 D -1
    H H18A 1.1328 0.5899 0.0053 0.088 Uiso calc 0.5 D -1
loop_
    _atom_site_aniso_label
    _atom_site_aniso_U_11
    _atom_site_aniso_U_22
    _atom_site_aniso_U_33
    _atom_site_aniso_U_12
    _atom_site_aniso_U_13
    _atom_site_aniso_U_23
    Pd1 0.01603(19) 0.01422(18) 0.01529(18) 0.00025(14) 0.00707(15) 0.00090(13)
    Pd2 0.01734(19) 0.01621(19) 0.01881(19) 0.00263(14) 0.00848(16) 0.00203(14)
    Pd3 0.01624(19) 0.01545(19) 0.01734(19) 0.00239(14) 0.00818(15) 0.00321(14)
    Pd4 0.0200(2) 0.01513(19) 0.01698(19) 0.00253(14) 0.01104(16) 0.00223(14)
    Pd5 0.01651(19) 0.01516(18) 0.01306(18) 0.00024(14) 0.00665(15) 0.00022(13)
    Pd6 0.0181(2) 0.0204(2) 0.01470(18) 0.00038(15) 0.00743(15) 0.00177(14)
    S1 0.0196(6) 0.0151(6) 0.0187(6) 0.0000(5) 0.0089(5) -0.0018(4)
    S2 0.0147(6) 0.0179(6) 0.0191(6) -0.0007(4) 0.0071(5) 0.0006(5)
    S3 0.0162(6) 0.0168(6) 0.0190(6) 0.0027(5) 0.0076(5) 0.0035(5)
    S4 0.0164(6) 0.0169(6) 0.0127(5) 0.0006(4) 0.0061(5) 0.0013(4)
    S5 0.0206(6) 0.0153(6) 0.0252(7) 0.0033(5) 0.0106(5) 0.0037(5)
    S6 0.0189(6) 0.0177(6) 0.0209(6) 0.0030(5) 0.0113(5) 0.0035(5)
    S7 0.0213(6) 0.0136(6) 0.0181(6) -0.0001(5) 0.0097(5) -0.0001(4)
    S8 0.0165(6) 0.0183(6) 0.0160(6) 0.0018(5) 0.0073(5) 0.0008(4)
    S9 0.0161(6) 0.0246(7) 0.0185(6) 0.0021(5) 0.0074(5) 0.0057(5)
    S10 0.0179(6) 0.0220(7) 0.0165(6) 0.0028(5) 0.0087(5) 0.0063(5)
    S11 0.0268(7) 0.0202(7) 0.0176(6) -0.0001(5) 0.0128(5) -0.0017(5)
    S12 0.0191(6) 0.0221(7) 0.0147(6) -0.0032(5) 0.0055(5) -0.0004(5)
    F1 0.065(3) 0.019(2) 0.093(4) 0.000(2) 0.052(3) 0.006(2)
    F2 0.094(5) 0.046(3) 0.042(3) 0.019(3) 0.017(3) -0.023(2)
    F3 0.038(3) 0.023(2) 0.098(4) 0.0080(18) 0.027(3) -0.008(2)
    F1A 0.064(11) 0.025(10) 0.077(11) 0.013(10) 0.031(11) -0.014(10)
    F2A 0.064(11) 0.026(10) 0.064(11) 0.005(10) 0.034(10) -0.013(10)
    F3A 0.056(11) 0.024(10) 0.060(11) -0.001(10) 0.030(10) -0.018(10)
    F4 0.067(3) 0.046(3) 0.055(3) -0.034(2) 0.017(2) -0.015(2)
    F5 0.032(2) 0.040(2) 0.101(4) -0.0098(18) 0.025(2) 0.000(2)
    F6 0.058(3) 0.051(3) 0.048(2) -0.028(2) 0.013(2) 0.017(2)
    F7 0.055(3) 0.039(2) 0.0246(18) -0.0074(18) 0.0003(17) 0.0047(15)
    F8 0.046(2) 0.043(2) 0.043(2) 0.0202(18) 0.0028(19) 0.0157(18)
    F9 0.051(2) 0.046(2) 0.0264(19) -0.0060(18) 0.0172(18) 0.0131(16)
    F10 0.050(2) 0.0226(19) 0.053(2) -0.0005(16) 0.014(2) 0.0164(16)
    F11 0.062(3) 0.030(2) 0.046(2) -0.0234(19) 0.010(2) 0.0023(17)
    F12 0.053(3) 0.040(2) 0.071(3) -0.0028(19) 0.045(2) 0.013(2)
    F13 0.045(3) 0.115(4) 0.029(2) -0.005(2) 0.029(2) -0.009(2)
    F14 0.127(5) 0.052(3) 0.020(2) 0.030(3) 0.020(2) 0.0067(18)
    F15 0.054(3) 0.062(3) 0.0247(19) -0.020(2) 0.0075(18) -0.0139(18)
    F16 0.035(2) 0.054(3) 0.096(4) 0.0072(19) 0.045(2) 0.001(2)
    F17 0.060(3) 0.063(3) 0.061(3) 0.019(2) 0.012(2) -0.037(2)
    F18 0.075(3) 0.043(2) 0.056(3) 0.033(2) 0.040(2) 0.014(2)
    C13 0.027(3) 0.021(3) 0.033(3) 0.009(3) 0.017(3) 0.015(3)
    C15 0.044(4) 0.030(4) 0.048(4) 0.021(3) 0.021(3) 0.014(3)
    F19 0.073(4) 0.027(3) 0.105(6) 0.012(3) 0.037(4) 0.027(4)
    F20 0.051(3) 0.064(4) 0.057(4) 0.039(3) 0.004(3) 0.016(3)
    F21 0.068(4) 0.048(3) 0.046(3) 0.041(3) 0.026(3) 0.012(3)
    C13A 0.035(6) 0.026(6) 0.039(6) 0.013(6) 0.018(6) 0.016(6)
    C15A 0.046(5) 0.033(5) 0.049(5) 0.018(5) 0.018(5) 0.018(5)
    F19A 0.075(9) 0.036(8) 0.074(9) 0.028(7) -0.001(8) 0.014(8)
    F20A 0.076(9) 0.038(8) 0.055(8) 0.020(7) 0.012(8) 0.033(7)
    F21A 0.055(8) 0.056(8) 0.069(9) 0.024(7) 0.014(8) 0.023(8)
    F22 0.072(5) 0.083(5) 0.028(3) 0.040(4) 0.020(3) 0.016(3)
    F23 0.040(3) 0.088(6) 0.036(3) -0.025(4) -0.009(3) 0.022(3)
    F24 0.067(4) 0.040(4) 0.037(3) 0.010(3) 0.013(3) 0.028(3)
    F22A 0.047(9) 0.057(9) 0.041(8) -0.013(7) 0.005(7) 0.031(7)
    F23A 0.075(10) 0.055(8) 0.032(7) 0.009(8) 0.001(7) 0.014(7)
    F24A 0.046(8) 0.074(10) 0.048(8) -0.001(8) -0.004(7) 0.021(8)
    F25 0.048(2) 0.042(2) 0.039(2) 0.0030(17) 0.0293(19) 0.0157(17)
    F26 0.050(2) 0.040(2) 0.049(2) -0.0169(18) 0.030(2) -0.0025(18)
    F27 0.034(2) 0.043(2) 0.055(2) 0.0116(16) 0.0312(19) 0.0087(18)
    F28 0.051(2) 0.057(3) 0.040(2) 0.0063(19) 0.034(2) -0.0085(18)
    F29 0.070(3) 0.062(3) 0.036(2) -0.023(2) 0.031(2) -0.0237(19)
    F30 0.062(3) 0.062(3) 0.0216(19) 0.017(2) 0.0141(19) 0.0102(17)
    F31 0.044(3) 0.071(3) 0.077(3) 0.018(2) 0.041(2) 0.016(2)
    F32 0.034(2) 0.043(3) 0.147(5) 0.012(2) 0.018(3) -0.009(3)
    F33 0.073(3) 0.139(5) 0.034(2) 0.076(4) 0.005(2) 0.021(3)
    F34 0.033(2) 0.037(2) 0.084(3) -0.0099(17) 0.017(2) 0.007(2)
    F35 0.041(2) 0.076(3) 0.037(2) -0.021(2) 0.0197(19) -0.004(2)
    F36 0.0226(19) 0.074(3) 0.035(2) -0.0152(18) -0.0040(16) 0.0093(19)
    C1 0.023(3) 0.019(3) 0.027(3) -0.005(2) 0.007(2) -0.002(2)
    C2 0.022(3) 0.015(3) 0.021(3) -0.001(2) 0.005(2) -0.0029(19)
    C3 0.041(3) 0.023(3) 0.049(4) -0.001(2) 0.027(3) -0.008(3)
    C4 0.032(3) 0.023(3) 0.041(4) -0.011(2) 0.011(3) -0.002(3)
    C5 0.027(3) 0.015(3) 0.020(3) 0.006(2) 0.011(2) 0.0058(19)
    C6 0.025(3) 0.012(2) 0.024(3) 0.0019(19) 0.011(2) 0.0034(19)
    C7 0.034(3) 0.023(3) 0.025(3) 0.000(2) 0.004(3) 0.008(2)
    C8 0.031(3) 0.024(3) 0.032(3) -0.004(2) 0.014(3) 0.009(2)
    C9 0.028(3) 0.021(3) 0.017(3) -0.001(2) 0.012(2) -0.001(2)
    C10 0.023(3) 0.024(3) 0.021(3) -0.003(2) 0.014(2) -0.001(2)
    C11 0.035(3) 0.033(3) 0.015(3) -0.001(2) 0.011(2) -0.002(2)
    C12 0.033(3) 0.033(3) 0.032(3) 0.002(3) 0.017(3) -0.004(3)
    C14 0.019(3) 0.028(3) 0.027(3) 0.000(2) 0.008(2) 0.012(2)
    C16 0.033(3) 0.042(4) 0.030(3) 0.008(3) 0.009(3) 0.016(3)
    C17 0.023(3) 0.022(3) 0.019(3) 0.006(2) 0.013(2) 0.005(2)
    C18 0.031(3) 0.028(3) 0.024(3) 0.007(2) 0.019(3) 0.001(2)
    C19 0.037(3) 0.025(3) 0.031(3) 0.004(2) 0.021(3) 0.004(2)
    C20 0.043(4) 0.038(4) 0.024(3) -0.002(3) 0.018(3) -0.007(3)
    C21 0.014(3) 0.036(3) 0.018(3) 0.006(2) 0.000(2) 0.000(2)
    C22 0.025(3) 0.027(3) 0.016(3) 0.002(2) 0.003(2) 0.000(2)
    C23 0.019(3) 0.036(4) 0.031(3) 0.005(2) 0.006(2) 0.007(2)
    C24 0.024(3) 0.039(4) 0.025(3) -0.001(2) 0.008(3) 0.005(2)
    C1S 0.204(18) 0.071(8) 0.070(8) -0.025(10) 0.041(10) -0.021(6)
    C2S 0.122(10) 0.058(7) 0.083(8) -0.049(7) 0.005(7) 0.011(6)
    C3S 0.086(8) 0.070(7) 0.081(7) -0.022(6) 0.025(6) 0.014(6)
    C4S 0.088(8) 0.079(7) 0.068(7) -0.021(6) 0.012(6) 0.010(5)
    C5S 0.089(9) 0.137(12) 0.085(9) 0.005(8) 0.015(7) -0.013(8)
    C6S 0.133(13) 0.124(13) 0.125(13) 0.025(10) 0.064(11) -0.003(10)
    C7S 0.040(4) 0.077(6) 0.035(4) -0.002(4) 0.004(3) -0.002(4)
    C8S 0.058(5) 0.070(6) 0.032(4) -0.017(4) 0.007(4) 0.007(4)
    C9S 0.081(6) 0.045(5) 0.034(4) 0.006(4) 0.004(4) 0.001(3)
    C10S 0.052(5) 0.063(5) 0.031(4) 0.010(4) 0.010(3) 0.002(3)
    C11S 0.041(4) 0.052(5) 0.026(3) -0.003(3) 0.002(3) 0.000(3)
    C12S 0.048(4) 0.048(4) 0.032(4) -0.001(3) 0.004(3) -0.005(3)
    C13S 0.070(7) 0.060(7) 0.082(7) 0.032(5) 0.016(5) -0.014(5)
    C14S 0.065(7) 0.059(7) 0.068(7) 0.028(5) 0.020(5) -0.007(5)
    C15S 0.061(7) 0.041(6) 0.071(6) 0.032(5) 0.016(5) -0.010(5)
    C16S 0.075(7) 0.068(7) 0.081(7) 0.030(6) 0.019(5) -0.007(5)
    C17S 0.061(6) 0.050(6) 0.064(7) 0.038(5) 0.019(5) -0.002(5)
    C18S 0.069(7) 0.067(8) 0.085(7) 0.028(6) 0.019(5) -0.005(5)
_geom_special_details
;
 All esds (except the esd in the dihedral angle between two l.s. planes)
 are estimated using the full covariance matrix.  The cell esds are taken
 into account individually in the estimation of esds in distances, angles
 and torsion angles; correlations between esds in cell parameters are only
 used when they are defined by crystal symmetry.  An approximate (isotropic)
 treatment of cell esds is used for estimating esds involving l.s. planes.
;
loop_
    _geom_bond_atom_site_label_1
    _geom_bond_atom_site_label_2
    _geom_bond_site_symmetry_2
    _geom_bond_distance
    _geom_bond_publ_flag
    Pd1 S1 . 2.2819(13) ?
    Pd1 S2 . 2.3040(13) ?
    Pd1 S4 . 2.3564(12) ?
    Pd1 S3 . 2.3718(13) ?
    Pd1 Pd5 . 3.2516(6) ?
    Pd2 S8 . 2.3486(13) ?
    Pd2 S5 . 2.3554(13) ?
    Pd2 S9 . 2.3586(14) ?
    Pd2 S1 . 2.3599(13) ?
    Pd3 S5 . 2.2883(13) ?
    Pd3 S10 . 2.2892(13) ?
    Pd3 S6 . 2.3574(13) ?
    Pd3 S2 . 2.3706(13) ?
    Pd3 Pd6 . 3.2528(6) ?
    Pd4 S6 . 2.2892(13) ?
    Pd4 S7 . 2.2979(13) ?
    Pd4 S11 . 2.3021(14) ?
    Pd4 S3 . 2.3065(13) ?
    Pd5 S8 . 2.2858(13) ?
    Pd5 S4 . 2.2892(13) ?
    Pd5 S7 . 2.3695(13) ?
    Pd5 S12 . 2.3725(13) ?
    Pd6 S9 . 2.2860(13) ?
    Pd6 S12 . 2.3026(13) ?
    Pd6 S10 . 2.3620(13) ?
    Pd6 S11 . 2.3822(14) ?
    S1 C1 . 1.775(5) ?
    S2 C2 . 1.767(5) ?
    S3 C5 . 1.778(5) ?
    S4 C9 . 1.770(5) ?
    S5 C13 . 1.774(15) ?
    S5 C13A . 1.78(6) ?
    S6 C17 . 1.757(5) ?
    S7 C6 . 1.768(5) ?
    S8 C10 . 1.768(5) ?
    S9 C21 . 1.779(6) ?
    S10 C14 . 1.765(6) ?
    S11 C18 . 1.774(6) ?
    S12 C22 . 1.779(6) ?
    F1 C3 . 1.307(8) ?
    F2 C3 . 1.317(8) ?
    F3 C3 . 1.343(8) ?
    F1A C3 . 1.23(5) ?
    F2A C3 . 1.43(4) ?
    F3A C3 . 1.25(4) ?
    F4 C4 . 1.324(7) ?
    F5 C4 . 1.323(7) ?
    F6 C4 . 1.316(7) ?
    F7 C7 . 1.338(7) ?
    F8 C7 . 1.321(7) ?
    F9 C7 . 1.334(7) ?
    F10 C8 . 1.326(7) ?
    F11 C8 . 1.327(7) ?
    F12 C8 . 1.323(7) ?
    F13 C11 . 1.317(7) ?
    F14 C11 . 1.323(7) ?
    F15 C11 . 1.314(7) ?
    F16 C12 . 1.303(7) ?
    F17 C12 . 1.324(7) ?
    F18 C12 . 1.328(7) ?
    C13 C14 . 1.328(15) ?
    C13 C15 . 1.519(9) ?
    C15 F19 . 1.306(10) ?
    C15 F21 . 1.331(9) ?
    C15 F20 . 1.334(10) ?
    C13A C14 . 1.35(5) ?
    C13A C15A . 1.518(16) ?
    C15A F19A . 1.301(17) ?
    C15A F20A . 1.330(17) ?
    C15A F21A . 1.331(16) ?
    F22 C16 . 1.349(8) ?
    F23 C16 . 1.279(9) ?
    F24 C16 . 1.333(9) ?
    F22A C16 . 1.195(18) ?
    F23A C16 . 1.32(2) ?
    F24A C16 . 1.41(2) ?
    F25 C19 . 1.321(7) ?
    F26 C19 . 1.322(7) ?
    F27 C19 . 1.331(7) ?
    F28 C20 . 1.331(7) ?
    F29 C20 . 1.322(7) ?
    F30 C20 . 1.328(8) ?
    F31 C23 . 1.330(7) ?
    F32 C23 . 1.312(8) ?
    F33 C23 . 1.294(7) ?
    F34 C24 . 1.327(7) ?
    F35 C24 . 1.323(7) ?
    F36 C24 . 1.313(7) ?
    C1 C2 . 1.333(7) ?
    C1 C3 . 1.522(8) ?
    C2 C4 . 1.528(7) ?
    C5 C6 . 1.334(8) ?
    C5 C7 . 1.521(7) ?
    C6 C8 . 1.532(7) ?
    C9 C10 . 1.347(8) ?
    C9 C11 . 1.515(7) ?
    C10 C12 . 1.523(7) ?
    C14 C16 . 1.529(8) ?
    C17 C18 . 1.346(8) ?
    C17 C19 . 1.530(8) ?
    C18 C20 . 1.527(8) ?
    C21 C22 . 1.339(8) ?
    C21 C23 . 1.513(7) ?
    C22 C24 . 1.519(8) ?
    C1S C2S . 1.395(18) ?
    C1S C6S . 1.47(2) ?
    C1S H1SA . 0.9500 ?
    C2S C3S . 1.356(15) ?
    C2S H2SA . 0.9500 ?
    C3S C4S . 1.356(14) ?
    C3S H3SA . 0.9500 ?
    C4S C5S . 1.355(16) ?
    C4S H4SA . 0.9500 ?
    C5S C6S . 1.375(18) ?
    C5S H5SA . 0.9500 ?
    C6S H6SA . 0.9500 ?
    C7S C8S . 1.370(12) ?
    C7S C12S . 1.380(11) ?
    C7S H7SA . 0.9500 ?
    C8S C9S . 1.376(12) ?
    C8S H8SA . 0.9500 ?
    C9S C10S . 1.390(12) ?
    C9S H9SA . 0.9500 ?
    C10S C11S . 1.358(10) ?
    C10S H10A . 0.9500 ?
    C11S C12S . 1.384(10) ?
    C11S H11A . 0.9500 ?
    C12S H12A . 0.9500 ?
    C13S C14S . 1.3900 ?
    C13S C18S . 1.3900 ?
    C13S H13A . 0.9500 ?
    C14S C15S . 1.3900 ?
    C14S H14A . 0.9500 ?
    C15S C16S . 1.3900 ?
    C15S H15A . 0.9500 ?
    C16S C17S . 1.3900 ?
    C16S H16A . 0.9500 ?
    C17S C18S . 1.3900 ?
    C17S H17A . 0.9500 ?
    C18S H18A . 0.9500 ?
loop_
    _geom_angle_atom_site_label_1
    _geom_angle_atom_site_label_2
    _geom_angle_atom_site_label_3
    _geom_angle_site_symmetry_1
    _geom_angle_site_symmetry_3
    _geom_angle
    _geom_angle_publ_flag
    S1 Pd1 S2 . . 86.42(5) ?
    S1 Pd1 S4 . . 93.84(5) ?
    S2 Pd1 S4 . . 178.49(5) ?
    S1 Pd1 S3 . . 176.57(5) ?
    S2 Pd1 S3 . . 90.89(5) ?
    S4 Pd1 S3 . . 88.80(4) ?
    S1 Pd1 Pd5 . . 93.47(4) ?
    S2 Pd1 Pd5 . . 133.76(4) ?
    S4 Pd1 Pd5 . . 44.74(3) ?
    S3 Pd1 Pd5 . . 86.86(3) ?
    S8 Pd2 S5 . . 176.83(5) ?
    S8 Pd2 S9 . . 89.77(5) ?
    S5 Pd2 S9 . . 90.25(5) ?
    S8 Pd2 S1 . . 89.64(4) ?
    S5 Pd2 S1 . . 90.08(5) ?
    S9 Pd2 S1 . . 175.18(5) ?
    S5 Pd3 S10 . . 86.63(5) ?
    S5 Pd3 S6 . . 178.23(5) ?
    S10 Pd3 S6 . . 93.32(5) ?
    S5 Pd3 S2 . . 95.05(5) ?
    S10 Pd3 S2 . . 178.23(5) ?
    S6 Pd3 S2 . . 84.98(5) ?
    S5 Pd3 Pd6 . . 89.34(4) ?
    S10 Pd3 Pd6 . . 46.55(3) ?
    S6 Pd3 Pd6 . . 89.35(4) ?
    S2 Pd3 Pd6 . . 132.79(3) ?
    S6 Pd4 S7 . . 178.58(5) ?
    S6 Pd4 S11 . . 88.12(5) ?
    S7 Pd4 S11 . . 92.14(5) ?
    S6 Pd4 S3 . . 91.43(5) ?
    S7 Pd4 S3 . . 88.23(5) ?
    S11 Pd4 S3 . . 176.66(5) ?
    S8 Pd5 S4 . . 86.35(4) ?
    S8 Pd5 S7 . . 178.63(5) ?
    S4 Pd5 S7 . . 94.66(5) ?
    S8 Pd5 S12 . . 93.96(5) ?
    S4 Pd5 S12 . . 178.97(5) ?
    S7 Pd5 S12 . . 85.01(5) ?
    S8 Pd5 Pd1 . . 88.07(3) ?
    S4 Pd5 Pd1 . . 46.43(3) ?
    S7 Pd5 Pd1 . . 91.96(3) ?
    S12 Pd5 Pd1 . . 132.58(3) ?
    S9 Pd6 S12 . . 86.49(5) ?
    S9 Pd6 S10 . . 93.11(5) ?
    S12 Pd6 S10 . . 178.24(5) ?
    S9 Pd6 S11 . . 176.11(5) ?
    S12 Pd6 S11 . . 89.78(5) ?
    S10 Pd6 S11 . . 90.59(5) ?
    S9 Pd6 Pd3 . . 92.67(4) ?
    S12 Pd6 Pd3 . . 133.57(4) ?
    S10 Pd6 Pd3 . . 44.72(3) ?
    S11 Pd6 Pd3 . . 89.13(4) ?
    C1 S1 Pd1 . . 104.64(19) ?
    C1 S1 Pd2 . . 106.59(19) ?
    Pd1 S1 Pd2 . . 92.32(4) ?
    C2 S2 Pd1 . . 104.11(18) ?
    C2 S2 Pd3 . . 101.83(18) ?
    Pd1 S2 Pd3 . . 93.38(5) ?
    C5 S3 Pd4 . . 102.48(18) ?
    C5 S3 Pd1 . . 107.66(17) ?
    Pd4 S3 Pd1 . . 90.36(4) ?
    C9 S4 Pd5 . . 105.15(18) ?
    C9 S4 Pd1 . . 104.00(18) ?
    Pd5 S4 Pd1 . . 88.83(4) ?
    C13 S5 Pd3 . . 104.7(3) ?
    C13A S5 Pd3 . . 105.4(11) ?
    C13 S5 Pd2 . . 105.7(5) ?
    C13A S5 Pd2 . . 107.2(19) ?
    Pd3 S5 Pd2 . . 90.51(5) ?
    C17 S6 Pd4 . . 103.37(19) ?
    C17 S6 Pd3 . . 103.45(18) ?
    Pd4 S6 Pd3 . . 92.05(5) ?
    C6 S7 Pd4 . . 101.93(18) ?
    C6 S7 Pd5 . . 104.86(17) ?
    Pd4 S7 Pd5 . . 89.08(4) ?
    C10 S8 Pd5 . . 105.62(18) ?
    C10 S8 Pd2 . . 106.13(18) ?
    Pd5 S8 Pd2 . . 92.40(5) ?
    C21 S9 Pd6 . . 104.98(19) ?
    C21 S9 Pd2 . . 106.06(18) ?
    Pd6 S9 Pd2 . . 92.21(5) ?
    C14 S10 Pd3 . . 105.1(2) ?
    C14 S10 Pd6 . . 104.44(18) ?
    Pd3 S10 Pd6 . . 88.73(4) ?
    C18 S11 Pd4 . . 101.9(2) ?
    C18 S11 Pd6 . . 107.36(19) ?
    Pd4 S11 Pd6 . . 89.04(4) ?
    C22 S12 Pd6 . . 104.49(19) ?
    C22 S12 Pd5 . . 101.71(18) ?
    Pd6 S12 Pd5 . . 93.64(5) ?
    C14 C13 C15 . . 125.0(11) ?
    C14 C13 S5 . . 121.1(6) ?
    C15 C13 S5 . . 113.9(9) ?
    F19 C15 F21 . . 108.9(8) ?
    F19 C15 F20 . . 107.9(8) ?
    F21 C15 F20 . . 104.3(7) ?
    F19 C15 C13 . . 111.7(8) ?
    F21 C15 C13 . . 110.9(8) ?
    F20 C15 C13 . . 112.8(8) ?
    C14 C13A C15A . . 129(4) ?
    C14 C13A S5 . . 119.4(16) ?
    C15A C13A S5 . . 112(3) ?
    F19A C15A F20A . . 105.7(19) ?
    F19A C15A F21A . . 109(2) ?
    F20A C15A F21A . . 104.6(19) ?
    F19A C15A C13A . . 114(2) ?
    F20A C15A C13A . . 113(2) ?
    F21A C15A C13A . . 110(2) ?
    C2 C1 C3 . . 126.7(5) ?
    C2 C1 S1 . . 120.6(4) ?
    C3 C1 S1 . . 112.7(4) ?
    C1 C2 C4 . . 125.4(5) ?
    C1 C2 S2 . . 120.7(4) ?
    C4 C2 S2 . . 113.7(4) ?
    F1A C3 F3A . . 112(3) ?
    F1 C3 F2 . . 109.3(6) ?
    F1 C3 F3 . . 105.7(6) ?
    F2 C3 F3 . . 106.4(6) ?
    F1A C3 F2A . . 106(3) ?
    F3A C3 F2A . . 105(3) ?
    F1A C3 C1 . . 113.3(18) ?
    F3A C3 C1 . . 110.8(18) ?
    F1 C3 C1 . . 113.5(5) ?
    F2 C3 C1 . . 111.3(6) ?
    F3 C3 C1 . . 110.3(5) ?
    F2A C3 C1 . . 109.3(16) ?
    F6 C4 F5 . . 109.3(5) ?
    F6 C4 F4 . . 106.6(5) ?
    F5 C4 F4 . . 105.9(5) ?
    F6 C4 C2 . . 111.9(5) ?
    F5 C4 C2 . . 110.9(5) ?
    F4 C4 C2 . . 112.0(5) ?
    C6 C5 C7 . . 124.8(5) ?
    C6 C5 S3 . . 121.2(4) ?
    C7 C5 S3 . . 114.0(4) ?
    C5 C6 C8 . . 124.8(5) ?
    C5 C6 S7 . . 122.3(4) ?
    C8 C6 S7 . . 112.9(4) ?
    F8 C7 F9 . . 108.5(5) ?
    F8 C7 F7 . . 107.3(5) ?
    F9 C7 F7 . . 105.9(5) ?
    F8 C7 C5 . . 111.9(5) ?
    F9 C7 C5 . . 112.2(5) ?
    F7 C7 C5 . . 110.7(4) ?
    F12 C8 F10 . . 107.8(5) ?
    F12 C8 F11 . . 108.1(5) ?
    F10 C8 F11 . . 106.0(5) ?
    F12 C8 C6 . . 112.3(5) ?
    F10 C8 C6 . . 111.6(5) ?
    F11 C8 C6 . . 110.8(5) ?
    C10 C9 C11 . . 125.5(5) ?
    C10 C9 S4 . . 120.4(4) ?
    C11 C9 S4 . . 114.0(4) ?
    C9 C10 C12 . . 126.5(5) ?
    C9 C10 S8 . . 120.1(4) ?
    C12 C10 S8 . . 113.4(4) ?
    F15 C11 F13 . . 107.7(5) ?
    F15 C11 F14 . . 106.6(5) ?
    F13 C11 F14 . . 106.9(5) ?
    F15 C11 C9 . . 112.4(5) ?
    F13 C11 C9 . . 112.1(5) ?
    F14 C11 C9 . . 110.8(5) ?
    F16 C12 F17 . . 108.7(5) ?
    F16 C12 F18 . . 108.4(5) ?
    F17 C12 F18 . . 105.3(5) ?
    F16 C12 C10 . . 111.5(5) ?
    F17 C12 C10 . . 112.5(5) ?
    F18 C12 C10 . . 110.1(4) ?
    C13 C14 C16 . . 126.7(7) ?
    C13A C14 C16 . . 125.9(18) ?
    C13 C14 S10 . . 120.4(6) ?
    C13A C14 S10 . . 121.3(17) ?
    C16 C14 S10 . . 112.8(4) ?
    F22A C16 F23A . . 114.1(15) ?
    F23 C16 F24 . . 109.2(6) ?
    F23 C16 F22 . . 109.8(7) ?
    F24 C16 F22 . . 102.5(6) ?
    F22A C16 F24A . . 106.1(14) ?
    F23A C16 F24A . . 100.7(14) ?
    F22A C16 C14 . . 117.4(11) ?
    F23 C16 C14 . . 113.7(5) ?
    F23A C16 C14 . . 109.6(8) ?
    F24 C16 C14 . . 111.5(6) ?
    F22 C16 C14 . . 109.5(5) ?
    F24A C16 C14 . . 107.3(9) ?
    C18 C17 C19 . . 125.9(5) ?
    C18 C17 S6 . . 121.1(4) ?
    C19 C17 S6 . . 112.9(4) ?
    C17 C18 C20 . . 123.9(5) ?
    C17 C18 S11 . . 121.9(4) ?
    C20 C18 S11 . . 114.2(4) ?
    F25 C19 F26 . . 107.3(5) ?
    F25 C19 F27 . . 108.2(5) ?
    F26 C19 F27 . . 107.4(5) ?
    F25 C19 C17 . . 112.3(5) ?
    F26 C19 C17 . . 110.5(4) ?
    F27 C19 C17 . . 110.9(5) ?
    F29 C20 F30 . . 107.3(6) ?
    F29 C20 F28 . . 106.9(5) ?
    F30 C20 F28 . . 108.0(5) ?
    F29 C20 C18 . . 110.3(5) ?
    F30 C20 C18 . . 112.3(5) ?
    F28 C20 C18 . . 111.9(5) ?
    C22 C21 C23 . . 126.4(5) ?
    C22 C21 S9 . . 120.5(4) ?
    C23 C21 S9 . . 113.1(4) ?
    C21 C22 C24 . . 125.2(5) ?
    C21 C22 S12 . . 120.4(4) ?
    C24 C22 S12 . . 114.3(4) ?
    F33 C23 F32 . . 108.3(6) ?
    F33 C23 F31 . . 107.4(5) ?
    F32 C23 F31 . . 105.0(5) ?
    F33 C23 C21 . . 111.4(5) ?
    F32 C23 C21 . . 111.5(5) ?
    F31 C23 C21 . . 112.9(5) ?
    F36 C24 F35 . . 108.3(5) ?
    F36 C24 F34 . . 107.1(5) ?
    F35 C24 F34 . . 106.4(5) ?
    F36 C24 C22 . . 112.2(5) ?
    F35 C24 C22 . . 111.6(5) ?
    F34 C24 C22 . . 110.9(5) ?
    C2S C1S C6S . . 116.1(11) ?
    C2S C1S H1SA . . 122.0 ?
    C6S C1S H1SA . . 122.0 ?
    C3S C2S C1S . . 120.8(12) ?
    C3S C2S H2SA . . 119.6 ?
    C1S C2S H2SA . . 119.6 ?
    C4S C3S C2S . . 121.4(12) ?
    C4S C3S H3SA . . 119.3 ?
    C2S C3S H3SA . . 119.3 ?
    C5S C4S C3S . . 122.3(12) ?
    C5S C4S H4SA . . 118.9 ?
    C3S C4S H4SA . . 118.9 ?
    C4S C5S C6S . . 118.7(13) ?
    C4S C5S H5SA . . 120.6 ?
    C6S C5S H5SA . . 120.6 ?
    C5S C6S C1S . . 120.6(13) ?
    C5S C6S H6SA . . 119.7 ?
    C1S C6S H6SA . . 119.7 ?
    C8S C7S C12S . . 119.9(8) ?
    C8S C7S H7SA . . 120.1 ?
    C12S C7S H7SA . . 120.1 ?
    C7S C8S C9S . . 120.3(8) ?
    C7S C8S H8SA . . 119.8 ?
    C9S C8S H8SA . . 119.8 ?
    C8S C9S C10S . . 119.9(8) ?
    C8S C9S H9SA . . 120.0 ?
    C10S C9S H9SA . . 120.0 ?
    C11S C10S C9S . . 119.5(8) ?
    C11S C10S H10A . . 120.3 ?
    C9S C10S H10A . . 120.3 ?
    C10S C11S C12S . . 120.8(7) ?
    C10S C11S H11A . . 119.6 ?
    C12S C11S H11A . . 119.6 ?
    C7S C12S C11S . . 119.5(7) ?
    C7S C12S H12A . . 120.2 ?
    C11S C12S H12A . . 120.2 ?
    C14S C13S C18S . . 120.0 ?
    C14S C13S H13A . . 120.0 ?
    C18S C13S H13A . . 120.0 ?
    C15S C14S C13S . . 120.0 ?
    C15S C14S H14A . . 120.0 ?
    C13S C14S H14A . . 120.0 ?
    C14S C15S C16S . . 120.0 ?
    C14S C15S H15A . . 120.0 ?
    C16S C15S H15A . . 120.0 ?
    C15S C16S C17S . . 120.0 ?
    C15S C16S H16A . . 120.0 ?
    C17S C16S H16A . . 120.0 ?
    C16S C17S C18S . . 120.0 ?
    C16S C17S H17A . . 120.0 ?
    C18S C17S H17A . . 120.0 ?
    C17S C18S C13S . . 120.0 ?
    C17S C18S H18A . . 120.0 ?
    C13S C18S H18A . . 120.0 ?
_shelx_hkl_file
;
   1   0   0   -0.04    0.02
  -1   0   0   -0.02    0.02
  -2   0   0   61.46    1.41
   2   0   0   59.28    1.26
   2   0   0   61.90    1.41
  -2   0   0   62.16    1.40
   3   0   0   -0.01    0.06
  -3   0   0    0.00    0.07
   3   0   0   -0.01    0.06
  -3   0   0    0.06    0.06
   4   0   0   13.82    0.43
   4   0   0   14.01    0.40
   5   0   0   -0.06    0.07
  -5   0   0    0.03    0.08
   5   0   0   -0.08    0.07
   6   0   0    7.11    0.31
   6   0   0    7.51    0.33
  -7   0   0   -0.06    0.09
  -7   0   0   -0.03    0.12
   7   0   0   -0.07    0.09
  -8   0   0   19.75    0.77
   8   0   0   18.89    0.60
  -9   0   0   -0.02    0.14
   9   0   0   -0.05    0.10
 -10   0   0    3.03    0.39
  10   0   0    1.77    0.26
 -11   0   0   -0.46    0.13
 -11   0   0   -0.39    0.18
  11   0   0    0.07    0.13
  12   0   0   17.60    0.69
 -12   0   0   17.24    0.88
 -13   0   0    0.03    0.22
  13   0   0    0.07    0.16
  14   0   0    4.26    0.42
 -14   0   0    5.32    0.60
  15   0   0   -0.04    0.17
 -15   0   0   -0.08    0.23
 -16   0   0    0.77    0.33
  16   0   0    0.92    0.26
 -17   0   0    0.06    0.28
  17   0   0   -0.02    0.19
  18   0   0    0.07    0.22
 -18   0   0   -0.02    0.31
 -19   0   0   -0.23    0.34
  19   0   0   -0.17    0.24
   1  -1   0    1.21    0.05
   1  -1   0    1.18    0.06
   1  -1   0    1.10    0.05
  -1  -1   0    1.21    0.08
  -1  -1   0    1.17    0.06
   1   1   0    1.15    0.06
   2  -1   0   35.50    0.85
   2  -1   0   37.07    0.86
   2  -1   0   36.56    0.77
  -2  -1   0   36.50    0.98
  -2  -1   0   37.03    0.82
   2   1   0   35.47    0.78
  -3  -1   0    4.25    0.20
  -3  -1   0    4.24    0.25
   3  -1   0    4.03    0.19
   3  -1   0    4.09    0.19
  -3  -1   0    4.23    0.22
   3  -1   0    4.33    0.18
   3   1   0    3.88    0.18
   4  -1   0   56.62    1.41
  -4  -1   0   60.29    1.43
  -4  -1   0   58.72    1.62
   4  -1   0   58.74    1.28
  -4  -1   0   59.41    1.44
   4   1   0   61.69    1.30
   5  -1   0    0.52    0.10
  -5  -1   0    0.46    0.11
  -5  -1   0    0.38    0.09
   5  -1   0    0.58    0.10
  -5  -1   0    0.40    0.12
   5   1   0    0.52    0.10
   6  -1   0   56.08    1.42
  -6  -1   0   57.71    1.63
   6  -1   0   54.81    1.29
  -6  -1   0   55.68    1.44
   6   1   0   59.36    1.31
   7  -1   0    0.44    0.11
   7  -1   0    0.46    0.11
  -7  -1   0    0.28    0.12
  -7  -1   0    0.33    0.14
   7   1   0    0.32    0.11
   8  -1   0   52.72    1.42
  -8  -1   0   54.70    1.64
   8  -1   0   53.33    1.29
   8   1   0   54.59    1.31
   9  -1   0   -0.12    0.10
  -9  -1   0    0.07    0.14
  -9  -1   0    0.04    0.11
  -9  -1   0   -0.09    0.10
  -9   1   0    0.02    0.14
   9   1   0   -0.08    0.10
 -10  -1   0   10.44    0.62
  10  -1   0    9.79    0.46
 -10   1   0   10.42    0.59
  10   1   0    9.89    0.46
 -11  -1   0    1.08    0.22
 -11  -1   0    1.25    0.28
  11  -1   0    1.97    0.29
 -11   1   0    1.87    0.41
  11   1   0    2.50    0.31
 -12  -1   0    7.70    0.67
  12  -1   0    9.35    0.49
  12   1   0    9.46    0.50
 -12   1   0    8.79    0.64
 -13  -1   0    0.20    0.23
  13  -1   0    0.41    0.18
  13   1   0    0.25    0.18
 -13   1   0    0.24    0.24
 -14  -1   0   -0.18    0.21
  14  -1   0   -0.03    0.15
  14   1   0   -0.04    0.16
 -14   1   0   -0.04    0.23
 -15  -1   0    4.18    0.63
  15  -1   0    5.07    0.48
  15   1   0    3.53    0.44
 -15   1   0    4.28    0.61
  16  -1   0    1.09    0.27
 -16  -1   0    0.64    0.32
 -16   1   0    0.95    0.33
  16   1   0    1.42    0.28
  17  -1   0    0.81    0.26
 -17  -1   0    0.91    0.35
 -17   1   0    0.88    0.34
  17   1   0    1.06    0.28
  18  -1   0    0.63    0.25
 -18  -1   0    0.65    0.36
 -18   1   0    0.32    0.33
  18   1   0    0.55    0.25
  19  -1   0    1.46    0.34
 -19  -1   0    1.83    0.46
  19   1   0    2.05    0.37
 -19   1   0    0.99    0.41
   0  -2   0  188.73    4.68
   1  -2   0    3.28    0.09
  -1  -2   0    3.11    0.15
  -1  -2   0    3.20    0.11
   1   2   0    3.30    0.11
  -2  -2   0   -0.01    0.06
   2  -2   0    0.05    0.04
   2  -2   0    0.03    0.04
   2  -2   0   -0.02    0.04
  -2  -2   0   -0.03    0.06
   2   2   0   -0.02    0.05
  -3  -2   0    4.86    0.28
   3  -2   0    4.84    0.20
   3  -2   0    4.34    0.19
   3  -2   0    4.68    0.20
  -3  -2   0    5.18    0.22
   3   2   0    4.88    0.20
  -4  -2   0   79.02    1.82
   4  -2   0   77.25    1.80
  -4  -2   0   76.54    2.06
  -4  -2   0   78.03    1.73
   4  -2   0   76.50    1.62
   4  -2   0   77.12    1.80
   4   2   0   73.66    1.64
  -5  -2   0    5.39    0.29
  -5  -2   0    5.54    0.28
  -5  -2   0    6.20    0.28
   5  -2   0    5.76    0.25
  -5  -2   0    5.96    0.35
   5  -2   0    5.57    0.26
   5   2   0    5.93    0.26
  -6  -2   0    0.64    0.13
  -6  -2   0    0.69    0.12
   6  -2   0    0.56    0.11
  -6  -2   0    0.90    0.18
  -6  -2   0    1.03    0.25
   6  -2   0    0.78    0.17
   6   2   0    0.89    0.17
  -7  -2   0    0.47    0.14
   7  -2   0    0.48    0.11
  -7  -2   0    0.22    0.11
   7  -2   0    0.30    0.11
  -7  -2   0    0.20    0.12
  -7  -2   0    0.33    0.15
   7   2   0    0.48    0.12
   8  -2   0    1.88    0.23
   8  -2   0    2.19    0.23
  -8  -2   0    2.31    0.33
  -8  -2   0    1.96    0.27
  -8  -2   0    1.70    0.24
   8   2   0    2.13    0.24
  -9  -2   0   15.23    0.71
  -9  -2   0   14.68    0.57
   9  -2   0   15.46    0.54
  -9  -2   0   14.31    0.60
   9  -2   0   14.72    0.57
   9   2   0   14.63    0.55
  10  -2   0    0.28    0.14
 -10  -2   0    0.18    0.18
 -10  -2   0    0.12    0.13
 -10  -2   0    0.25    0.14
  10  -2   0    0.12    0.12
 -10   2   0    0.36    0.17
  10   2   0    0.21    0.13
  11  -2   0   10.50    0.49
 -11  -2   0    9.53    0.52
 -11  -2   0    9.10    0.64
  11   2   0   10.35    0.50
 -11   2   0    9.64    0.61
  12  -2   0    4.40    0.37
 -12  -2   0    3.40    0.38
 -12  -2   0    2.66    0.55
  12   2   0    4.30    0.38
 -12   2   0    3.81    0.50
  13  -2   0    0.99    0.21
 -13  -2   0    0.74    0.26
 -13   2   0    0.89    0.27
  13   2   0    0.95    0.22
 -14  -2   0    0.72    0.28
  14  -2   0    1.06    0.23
 -14   2   0    0.65    0.26
  14   2   0    0.51    0.20
  15  -2   0   -0.24    0.17
 -15  -2   0    0.29    0.26
  15   2   0    0.10    0.18
 -15   2   0    0.04    0.24
  16  -2   0    1.61    0.29
 -16  -2   0    1.49    0.37
  16   2   0    1.55    0.29
 -16   2   0    1.44    0.36
  17  -2   0    6.09    0.56
 -17  -2   0    6.69    0.80
 -17   2   0    6.88    0.75
  17   2   0    6.71    0.58
  18  -2   0    1.04    0.28
 -18  -2   0    0.27    0.35
  18   2   0    0.77    0.27
 -18   2   0    0.85    0.36
 -19  -2   0    1.38    0.43
  19  -2   0    1.59    0.37
 -19   2   0    1.78    0.44
  19   2   0    1.74    0.37
  -1  -3   0    1.68    0.08
  -1  -3   0    1.61    0.15
   1   3   0    1.61    0.10
   2  -3   0   20.61    0.50
  -2  -3   0   20.70    0.63
   2  -3   0   20.96    0.51
  -2  -3   0   20.68    0.51
   2  -3   0   20.81    0.47
   2   3   0   20.95    0.49
  -3  -3   0    2.40    0.18
  -3  -3   0    2.37    0.22
   3  -3   0    2.64    0.15
   3  -3   0    2.45    0.14
   3  -3   0    2.38    0.15
   3   3   0    2.65    0.17
  -4  -3   0    2.50    0.24
  -4  -3   0    2.65    0.20
   4  -3   0    2.53    0.16
   4  -3   0    2.70    0.17
   4  -3   0    2.54    0.17
   4   3   0    2.40    0.17
  -5  -3   0    0.09    0.10
   5  -3   0    0.00    0.07
  -5  -3   0   -0.01    0.07
  -5  -3   0    0.04    0.09
   5  -3   0   -0.03    0.07
   5   3   0    0.01    0.07
  -6  -3   0   40.39    1.14
   6  -3   0   42.68    1.00
  -6  -3   0   42.24    1.29
  -6  -3   0   44.01    1.13
  -6  -3   0   42.62    1.08
   6  -3   0   42.27    1.10
   6   3   0   40.51    1.02
  -7  -3   0    0.18    0.15
  -7  -3   0    0.34    0.13
   7  -3   0    0.27    0.10
  -7  -3   0    0.28    0.12
  -7  -3   0    0.31    0.12
   7  -3   0    0.29    0.11
   7   3   0    0.20    0.10
   8  -3   0   57.82    1.50
  -8  -3   0   58.31    1.53
  -8  -3   0   58.38    1.75
  -8  -3   0   58.84    1.46
   8  -3   0   55.67    1.36
  -8  -3   0   55.43    1.54
   8   3   0   57.87    1.39
   9  -3   0    2.01    0.24
  -9  -3   0    2.31    0.28
   9  -3   0    2.06    0.25
  -9  -3   0    1.71    0.29
  -9  -3   0    1.78    0.36
  -9  -3   0    2.76    0.31
   9   3   0    1.88    0.25
  10  -3   0   14.33    0.54
 -10  -3   0   13.97    0.62
  10  -3   0   13.49    0.56
 -10  -3   0   13.40    0.70
 -10  -3   0   12.79    0.57
  10   3   0   13.45    0.55
 -11  -3   0    0.15    0.14
  11  -3   0    0.42    0.15
 -11  -3   0   -0.12    0.19
 -11  -3   0   -0.03    0.13
  11  -3   0    0.24    0.13
 -11   3   0    0.21    0.18
  11   3   0    0.11    0.14
  12  -3   0    0.11    0.15
 -12  -3   0    0.11    0.17
 -12  -3   0   -0.48    0.20
 -12   3   0   -0.07    0.18
  12   3   0    0.24    0.16
  13  -3   0    0.97    0.20
 -13  -3   0    1.15    0.29
 -13   3   0    0.82    0.25
  13   3   0    0.91    0.21
  14  -3   0    0.06    0.17
 -14  -3   0    0.06    0.24
  14   3   0   -0.03    0.17
 -14   3   0    0.08    0.24
  15  -3   0   29.24    1.03
 -15  -3   0   30.55    1.35
  15   3   0   27.46    1.03
 -15   3   0   29.96    1.30
 -16  -3   0   10.73    0.87
  16  -3   0    9.13    0.63
  16   3   0   10.44    0.66
 -16   3   0   10.58    0.84
  17  -3   0   10.36    0.68
 -17  -3   0    9.49    0.89
  17   3   0   10.14    0.68
 -17   3   0   11.02    0.88
 -18  -3   0    1.33    0.42
  18  -3   0    1.72    0.33
  18   3   0    1.80    0.34
 -18   3   0    3.03    0.67
 -19  -3   0    0.55    0.38
  19  -3   0    0.67    0.28
  19   3   0    0.41    0.30
 -19   3   0    0.67    0.36
   0  -4   0   17.44    0.37
  -1  -4   0    3.20    0.13
  -1  -4   0    2.86    0.09
  -1  -4   0    3.34    0.21
  -1  -4   0    2.68    0.09
   1   4   0    3.34    0.13
   2  -4   0    1.02    0.07
  -2  -4   0    1.18    0.11
  -2  -4   0    1.06    0.18
   2  -4   0    1.09    0.08
   2   4   0    0.97    0.11
   3  -4   0   10.31    0.29
  -3  -4   0    9.80    0.41
   3  -4   0   10.07    0.30
   3  -4   0   10.42    0.31
  -3  -4   0   10.19    0.33
   3   4   0   10.69    0.32
   4  -4   0   30.54    0.80
  -4  -4   0   31.84    0.97
   4  -4   0   30.99    0.73
   4  -4   0   32.10    0.80
  -4  -4   0   32.41    0.80
   4   4   0   32.21    0.77
   5  -4   0    1.91    0.18
  -5  -4   0    2.05    0.26
   5  -4   0    2.00    0.17
  -5  -4   0    1.73    0.21
   5  -4   0    1.72    0.17
   5   4   0    2.11    0.19
  -6  -4   0    4.55    0.28
  -6  -4   0    4.41    0.29
   6  -4   0    3.78    0.25
   6  -4   0    4.01    0.23
  -6  -4   0    3.75    0.33
   6   4   0    4.33    0.25
  -7  -4   0   14.17    0.52
  -7  -4   0   13.01    0.62
   7  -4   0   12.98    0.48
   7  -4   0   13.52    0.45
  -7  -4   0   13.40    0.51
  -7  -4   0   13.23    0.54
   7   4   0   13.46    0.48
  -8  -4   0    7.26    0.40
  -8  -4   0    6.57    0.41
  -8  -4   0    8.07    0.50
   8  -4   0    7.42    0.34
   8  -4   0    7.39    0.37
  -8  -4   0    7.24    0.40
   8   4   0    7.31    0.37
   9  -4   0    0.73    0.14
  -9  -4   0    0.66    0.19
  -9  -4   0    0.57    0.16
   9  -4   0    0.84    0.15
  -9  -4   0    0.54    0.16
  -9  -4   0    0.24    0.15
   9   4   0    0.74    0.15
 -10  -4   0    4.61    0.38
  10  -4   0    5.69    0.35
  10  -4   0    5.43    0.36
 -10  -4   0    5.17    0.42
 -10  -4   0    5.12    0.39
 -10  -4   0    4.68    0.48
  10   4   0    5.38    0.36
 -11  -4   0    0.33    0.17
 -11  -4   0    0.62    0.19
  11  -4   0    0.83    0.17
 -11  -4   0    0.14    0.21
  11  -4   0    0.46    0.15
  11   4   0    0.76    0.17
  12  -4   0   10.47    0.52
 -12  -4   0    9.77    0.71
  12  -4   0   10.53    0.55
 -12  -4   0   10.26    0.58
 -12   4   0   10.74    0.66
  12   4   0   11.34    0.56
  13  -4   0    0.15    0.16
 -13  -4   0    0.02    0.23
  13   4   0   -0.03    0.15
 -13   4   0   -0.01    0.20
  14  -4   0   18.50    0.75
 -14  -4   0   17.46    0.99
  14   4   0   16.59    0.75
 -14   4   0   17.10    0.93
  15  -4   0    0.57    0.21
 -15  -4   0    0.88    0.33
 -15   4   0    0.63    0.30
  15   4   0    0.57    0.22
  16  -4   0   24.12    0.98
 -16  -4   0   26.26    1.31
  16   4   0   25.85    1.03
 -16   4   0   25.74    1.24
 -17  -4   0    7.59    0.83
  17  -4   0    6.65    0.56
 -17   4   0    6.53    0.74
  17   4   0    6.70    0.60
  18  -4   0    0.25    0.24
 -18  -4   0    0.03    0.32
 -18   4   0    0.38    0.30
  18   4   0   -0.25    0.22
  19  -4   0    0.79    0.30
 -19  -4   0    0.73    0.40
  19   4   0    0.73    0.30
 -19   4   0    0.92    0.38
  -1  -5   0   12.80    0.32
  -1  -5   0   12.92    0.44
   1   5   0   13.11    0.32
  -2  -5   0   29.79    0.86
  -2  -5   0   28.25    0.65
   2   5   0   28.43    0.65
  -2   5   0   28.49    0.61
   3  -5   0   41.81    0.88
   3  -5   0   38.53    0.96
  -3  -5   0   40.12    1.18
  -3  -5   0   41.31    0.94
   3  -5   0   40.43    0.96
   3   5   0   42.18    0.92
  -4  -5   0   80.13    1.81
   4  -5   0   81.17    1.70
  -4  -5   0   80.98    2.20
   4  -5   0   80.88    1.88
   4  -5   0   81.12    1.88
   4   5   0   81.30    1.74
   5  -5   0   15.35    0.48
  -5  -5   0   15.69    0.50
  -5  -5   0   15.37    0.62
   5  -5   0   15.78    0.44
   5  -5   0   15.77    0.48
   5   5   0   15.14    0.47
  -6  -5   0    0.49    0.13
   6  -5   0    0.31    0.10
   6  -5   0    0.38    0.10
  -6  -5   0    0.47    0.15
  -6  -5   0    0.43    0.11
   6   5   0    0.34    0.11
  -7  -5   0    0.05    0.10
  -7  -5   0    0.06    0.14
   7  -5   0   -0.03    0.08
   7  -5   0    0.09    0.09
  -7  -5   0   -0.04    0.11
  -7  -5   0   -0.03    0.11
   7   5   0    0.09    0.09
   8  -5   0   12.33    0.48
  -8  -5   0   11.89    0.62
  -8  -5   0   11.45    0.53
  -8  -5   0   12.49    0.52
   8  -5   0   11.67    0.44
  -8  -5   0   12.13    0.51
   8   5   0   11.59    0.47
  -9  -5   0   11.73    0.53
   9  -5   0   12.12    0.50
  -9  -5   0   10.98    0.55
  -9  -5   0   11.90    0.64
  -9  -5   0   10.91    0.52
   9  -5   0   11.69    0.46
   9   5   0   11.56    0.48
  10  -5   0   12.73    0.51
 -10  -5   0   13.98    0.62
 -10  -5   0   14.38    0.65
  10  -5   0   13.09    0.56
 -10  -5   0   15.01    0.62
 -10  -5   0   13.12    0.73
  10   5   0   13.13    0.55
  11  -5   0    5.27    0.38
 -11  -5   0    5.93    0.45
 -11  -5   0    5.04    0.54
  11  -5   0    4.94    0.38
 -11  -5   0    5.02    0.45
  11   5   0    5.56    0.39
 -12  -5   0    0.11    0.17
  12  -5   0    0.03    0.14
  12  -5   0    0.10    0.15
 -12  -5   0   -0.25    0.20
 -12  -5   0   -0.10    0.16
 -12   5   0    0.01    0.19
  12   5   0   -0.13    0.14
 -13  -5   0   -0.03    0.22
 -13  -5   0   -0.09    0.17
  13  -5   0    0.24    0.16
  13   5   0   -0.13    0.16
 -13   5   0   -0.10    0.19
 -14  -5   0    0.37    0.26
  14  -5   0    0.27    0.17
  14   5   0    0.17    0.18
 -14   5   0    0.03    0.22
  15  -5   0    0.21    0.19
 -15  -5   0    0.35    0.29
  15   5   0    0.35    0.21
 -15   5   0   -0.66    0.27
 -16  -5   0   11.58    0.91
  16  -5   0    8.36    0.61
  16   5   0    8.84    0.64
 -16   5   0    8.70    0.82
  17  -5   0    1.15    0.29
 -17  -5   0    2.88    0.68
  17   5   0    1.23    0.29
 -17   5   0    1.30    0.35
  18  -5   0    0.31    0.22
 -18  -5   0   -0.27    0.32
  18   5   0    0.09    0.21
 -18   5   0    0.27    0.31
  19  -5   0    0.30    0.24
 -19  -5   0    0.49    0.40
  19   5   0   -0.14    0.23
 -19   5   0    0.23    0.34
  -1  -6   0   13.69    0.48
  -1  -6   0   13.85    0.34
   1   6   0   13.73    0.34
  -2  -6   0   12.13    0.32
  -2  -6   0   13.03    0.32
  -2  -6   0   13.78    0.49
   2   6   0   14.01    0.35
  -3  -6   0   15.54    0.41
   3  -6   0   14.98    0.40
  -3  -6   0   15.01    0.57
   3  -6   0   15.14    0.40
   3   6   0   15.84    0.42
   4  -6   0   61.72    1.50
   4  -6   0   64.82    1.51
   4  -6   0   65.27    1.37
  -4  -6   0   65.81    1.46
  -4  -6   0   64.83    1.81
   4   6   0   62.66    1.41
   5  -6   0    6.89    0.29
   5  -6   0    6.85    0.29
   5  -6   0    7.28    0.27
  -5  -6   0    6.91    0.32
  -5  -6   0    6.93    0.42
   5   6   0    6.83    0.31
  -6  -6   0   -0.03    0.09
  -6  -6   0    0.00    0.10
  -6  -6   0    0.17    0.14
   6  -6   0    0.02    0.08
   6  -6   0    0.15    0.09
   6   6   0    0.08    0.09
  -7  -6   0   13.44    0.64
  -7  -6   0   13.34    0.51
  -7  -6   0   13.84    0.52
   7  -6   0   13.20    0.48
   7  -6   0   13.23    0.44
   7   6   0   13.45    0.48
  -8  -6   0    0.26    0.18
  -8  -6   0    0.36    0.14
   8  -6   0    0.31    0.11
  -8  -6   0    0.28    0.14
  -8  -6   0    0.33    0.13
   8  -6   0    0.38    0.11
   8   6   0    0.30    0.12
  -9  -6   0    4.53    0.36
  -9  -6   0    3.97    0.45
   9  -6   0    3.92    0.29
  -9  -6   0    4.43    0.39
  -9  -6   0    4.21    0.35
   9  -6   0    3.85    0.31
   9   6   0    4.32    0.33
  10  -6   0   14.19    0.58
 -10  -6   0   14.14    0.75
  10  -6   0   14.09    0.54
 -10  -6   0   14.06    0.61
 -10  -6   0   13.47    0.62
  10   6   0   13.92    0.57
 -11  -6   0    4.49    0.45
 -11  -6   0    5.24    0.56
  11  -6   0    5.26    0.40
 -11  -6   0    4.66    0.42
  11  -6   0    4.90    0.36
  11   6   0    5.58    0.39
 -12  -6   0    2.17    0.41
 -12  -6   0    2.64    0.40
  12  -6   0    3.00    0.34
  12  -6   0    2.33    0.35
 -12  -6   0    1.60    0.33
  12   6   0    2.83    0.35
 -13  -6   0    1.49    0.27
  13  -6   0    1.83    0.34
 -13  -6   0    1.21    0.31
 -13   6   0    2.09    0.46
  13   6   0    1.63    0.27
 -14  -6   0   32.44    1.40
  14  -6   0   31.59    1.04
  14   6   0   31.75    1.09
 -14   6   0   30.98    1.27
  15  -6   0    5.14    0.49
 -15  -6   0    5.83    0.73
 -15   6   0    3.63    0.66
  15   6   0    5.34    0.52
 -16  -6   0   40.97    1.71
  16  -6   0   39.47    1.29
  16   6   0   39.77    1.33
 -16   6   0   40.63    1.60
  17  -6   0    0.55    0.23
 -17  -6   0    0.56    0.35
  17   6   0    0.30    0.23
 -17   6   0    0.37    0.30
 -18  -6   0    0.00    0.36
  18  -6   0    0.67    0.26
  18   6   0    0.52    0.24
 -18   6   0    0.38    0.30
  -1  -7   0   13.69    0.49
  -1  -7   0   13.41    0.33
   1   7   0   13.33    0.34
  -2  -7   0   11.71    0.47
   2   7   0   11.57    0.32
   3  -7   0   24.92    0.60
  -3  -7   0   24.61    0.82
  -3  -7   0   24.80    0.59
   3  -7   0   24.36    0.59
  -3  -7   0   23.75    0.59
   3   7   0   25.99    0.62
  -4  -7   0    0.12    0.08
   4  -7   0    0.19    0.06
   4  -7   0    0.13    0.07
  -4  -7   0    0.15    0.12
  -4   7   0    0.10    0.07
   4   7   0    0.16    0.08
   5  -7   0   14.34    0.41
   5  -7   0   14.03    0.44
  -5  -7   0   14.13    0.46
  -5  -7   0   13.99    0.61
   5  -7   0   13.62    0.44
   5   7   0   14.26    0.46
  -6  -7   0    0.17    0.14
  -6  -7   0    0.33    0.11
   6  -7   0    0.38    0.10
  -6  -7   0    0.33    0.11
   6  -7   0    0.22    0.09
   6   7   0    0.45    0.11
  -7  -7   0    0.73    0.14
   7  -7   0    1.26    0.20
   7  -7   0    1.02    0.18
  -7  -7   0    0.73    0.14
  -7  -7   0    0.67    0.19
   7   7   0    0.99    0.19
   8  -7   0   26.33    0.81
  -8  -7   0   28.27    0.87
  -8  -7   0   27.19    0.83
   8  -7   0   26.43    0.74
  -8  -7   0   25.71    1.01
   8   7   0   25.06    0.78
  -9  -7   0    5.20    0.38
   9  -7   0    5.54    0.33
  -9  -7   0    5.21    0.42
  -9  -7   0    5.83    0.40
  -9  -7   0    5.40    0.51
   9  -7   0    5.28    0.35
   9   7   0    5.24    0.35
  10  -7   0   12.19    0.50
 -10  -7   0   11.78    0.59
  10  -7   0   12.88    0.55
 -10  -7   0   11.77    0.62
 -10  -7   0   12.10    0.58
 -10  -7   0   11.93    0.71
  10   7   0   11.62    0.53
 -11  -7   0    1.34    0.29
 -11  -7   0    1.21    0.25
  11  -7   0    1.50    0.32
 -11  -7   0    1.33    0.24
  11  -7   0    1.70    0.28
  11   7   0    1.17    0.21
  12  -7   0    0.28    0.16
 -12  -7   0    0.23    0.19
 -12  -7   0   -0.01    0.23
 -12  -7   0    0.23    0.20
  12  -7   0    0.24    0.17
  12   7   0    0.46    0.19
 -13  -7   0    0.09    0.25
  13  -7   0    0.25    0.17
 -13  -7   0   -0.02    0.20
  13   7   0    0.23    0.19
 -13   7   0    0.16    0.22
  14  -7   0    7.60    0.52
 -14  -7   0    7.10    0.73
 -14  -7   0    7.69    0.60
  14   7   0    7.89    0.56
 -14   7   0    7.44    0.67
  15  -7   0   33.36    1.13
 -15  -7   0   33.46    1.49
  15   7   0   34.60    1.17
 -15   7   0   32.20    1.37
 -16  -7   0    1.28    0.37
  16  -7   0    0.74    0.26
  16   7   0    1.14    0.27
 -16   7   0    0.51    0.32
 -17  -7   0    1.87    0.44
  17  -7   0    2.03    0.33
 -17   7   0    2.92    0.60
  17   7   0    3.35    0.48
 -18  -7   0    0.07    0.38
  18  -7   0    0.74    0.27
 -18   7   0    0.44    0.30
  18   7   0    0.62    0.27
  -1  -8   0   12.66    0.32
  -2  -8   0    0.56    0.13
  -2  -8   0    0.69    0.12
   2   8   0    0.73    0.11
  -3  -8   0   13.05    0.34
  -3  -8   0   14.12    0.56
   3  -8   0   12.70    0.34
  -3  -8   0   13.03    0.34
   3   8   0   13.58    0.39
  -4  -8   0   21.80    0.57
   4  -8   0   22.34    0.58
  -4  -8   0   22.28    0.80
  -4  -8   0   22.11    0.57
   4  -8   0   22.22    0.58
   4   8   0   22.76    0.60
  -4   8   0   21.38    0.53
   5  -8   0   35.63    0.93
   5  -8   0   36.75    0.94
  -5  -8   0   36.60    1.19
  -5  -8   0   37.46    0.92
  -5   8   0   37.65    0.85
   5   8   0   36.43    0.91
  -6  -8   0    1.87    0.33
  -6  -8   0    2.49    0.24
  -6  -8   0    2.48    0.22
   6  -8   0    2.46    0.21
   6   8   0    2.52    0.22
   7  -8   0    0.08    0.09
  -7  -8   0   -0.12    0.16
  -7  -8   0    0.02    0.11
  -7  -8   0    0.06    0.12
   7  -8   0   -0.06    0.09
   7   8   0    0.10    0.10
  -8  -8   0    1.85    0.27
  -8  -8   0    1.96    0.27
   8  -8   0    1.64    0.23
  -8  -8   0    0.92    0.23
   8  -8   0    2.09    0.22
   8   8   0    1.67    0.24
  -9  -8   0    0.42    0.16
   9  -8   0    0.70    0.14
  -9  -8   0    0.87    0.18
   9  -8   0    0.79    0.16
  -9  -8   0    0.84    0.22
  -9  -8   0    0.79    0.19
   9   8   0    0.89    0.17
  10  -8   0    0.64    0.15
 -10  -8   0    0.62    0.19
 -10  -8   0    0.17    0.17
 -10  -8   0    0.48    0.18
  10  -8   0    0.49    0.16
 -10  -8   0    0.47    0.22
  10   8   0    0.67    0.17
 -11  -8   0    6.70    0.62
 -11  -8   0    7.26    0.49
 -11  -8   0    5.99    0.52
  11  -8   0    7.07    0.42
  11  -8   0    6.80    0.45
  11   8   0    7.02    0.44
 -12  -8   0   16.32    0.93
  12  -8   0   16.83    0.73
  12  -8   0   16.99    0.67
 -12  -8   0   17.97    0.77
 -12  -8   0   15.91    0.81
  12   8   0   17.17    0.71
 -13  -8   0    5.70    0.65
  13  -8   0    4.88    0.43
 -13  -8   0    4.63    0.51
  13   8   0    3.99    0.44
 -13   8   0    5.36    0.54
 -14  -8   0   20.39    1.13
 -14  -8   0   21.67    0.91
  14  -8   0   20.24    0.80
  14   8   0   19.97    0.84
 -14   8   0   19.57    0.97
  15  -8   0    5.46    0.51
 -15  -8   0    6.43    0.76
 -15   8   0    4.46    0.64
  15   8   0    5.74    0.52
 -16  -8   0    9.27    0.89
  16  -8   0    8.40    0.61
 -16   8   0    7.58    0.76
  16   8   0    8.73    0.63
  17  -8   0    1.43    0.31
 -17  -8   0    1.42    0.42
  17   8   0    2.61    0.46
 -17   8   0    1.63    0.35
 -18  -8   0   -0.52    0.33
  18  -8   0   -0.29    0.21
  18   8   0    0.24    0.23
  -1  -9   0    2.44    0.13
  -2  -9   0   26.11    0.63
  -2  -9   0   27.61    0.89
   2   9   0   27.09    0.63
  -3  -9   0   -0.13    0.10
   3   9   0   -0.01    0.06
   4  -9   0    3.86    0.18
  -4  -9   0    3.75    0.17
  -4  -9   0    3.94    0.34
  -4  -9   0    3.65    0.18
   4  -9   0    3.76    0.18
   4   9   0    4.09    0.22
   5  -9   0    0.73    0.14
  -5  -9   0    0.53    0.16
   5  -9   0    0.69    0.14
  -5  -9   0    0.55    0.09
  -5  -9   0    0.78    0.15
   5   9   0    0.57    0.11
  -5   9   0    0.75    0.12
  -6  -9   0   25.38    0.78
  -6  -9   0   25.22    0.70
  -6  -9   0   24.35    0.94
   6  -9   0   25.60    0.72
   6   9   0   25.11    0.71
  -6   9   0   24.77    0.64
   7  -9   0   10.07    0.40
  -7  -9   0    9.57    0.46
  -7  -9   0    8.87    0.57
  -7  -9   0    9.86    0.41
  -7   9   0   10.14    0.36
   7   9   0    9.79    0.41
   8  -9   0   21.58    0.69
  -8  -9   0   21.31    0.75
  -8  -9   0   20.15    0.68
   8  -9   0   20.80    0.62
  -8  -9   0   20.59    0.90
   8   9   0   21.55    0.69
  -9  -9   0    0.78    0.23
  -9  -9   0    0.57    0.16
   9  -9   0    0.73    0.14
  -9  -9   0    0.77    0.18
   9  -9   0    0.66    0.15
   9   9   0    0.57    0.16
  10  -9   0    0.15    0.13
 -10  -9   0    0.14    0.20
  10  -9   0    0.00    0.14
 -10  -9   0    0.06    0.18
 -10  -9   0    0.22    0.17
 -10  -9   0    0.17    0.16
  10   9   0    0.12    0.14
 -11  -9   0   27.04    0.94
 -11  -9   0   27.09    1.18
 -11  -9   0   27.86    1.05
  11  -9   0   28.59    0.95
  11  -9   0   27.11    0.85
  11   9   0   26.06    0.90
 -12  -9   0    0.85    0.26
 -12  -9   0    0.71    0.23
  12  -9   0    0.44    0.19
 -12  -9   0    1.06    0.29
  12  -9   0    0.72    0.20
  12   9   0    0.54    0.20
 -13  -9   0   18.85    0.84
  13  -9   0   17.67    0.73
 -13  -9   0   19.57    1.06
 -13   9   0   18.93    0.89
  13   9   0   18.41    0.79
 -14  -9   0    1.26    0.30
 -14  -9   0    1.18    0.34
  14  -9   0    1.07    0.24
  14   9   0    1.63    0.29
 -14   9   0    1.40    0.30
 -15  -9   0    8.68    0.80
  15  -9   0    8.72    0.58
 -15  -9   0   10.77    0.69
 -15   9   0    8.75    0.72
  15   9   0    9.15    0.61
  16  -9   0    3.10    0.45
 -16  -9   0    2.17    0.45
 -16   9   0    3.32    0.62
  16   9   0    3.69    0.47
 -17  -9   0    0.55    0.38
  17  -9   0    1.37    0.31
  17   9   0    1.60    0.32
 -18  -9   0   -0.17    0.38
  18  -9   0    0.72    0.29
  18   9   0    0.81    0.27
  -1 -10   0   54.15    1.14
  -2 -10   0    5.35    0.35
  -2 -10   0    4.92    0.20
   2  10   0    4.79    0.20
  -3 -10   0    1.72    0.28
   3  10   0    1.87    0.15
  -4 -10   0   21.35    0.52
   4 -10   0   22.24    0.57
  -4 -10   0   23.32    0.84
   4 -10   0   21.85    0.57
  -4 -10   0   20.00    0.51
   4  10   0   23.09    0.60
  -5 -10   0    7.90    0.29
   5 -10   0    7.86    0.31
  -5 -10   0    8.46    0.29
  -5 -10   0    7.54    0.48
  -5  10   0    8.66    0.30
   5  10   0    8.37    0.33
  -6 -10   0    2.36    0.26
  -6 -10   0    2.74    0.21
   6 -10   0    2.34    0.21
  -6 -10   0    2.14    0.20
  -6 -10   0    2.16    0.35
   6  10   0    2.57    0.23
  -6  10   0    2.27    0.18
  -7 -10   0    0.09    0.12
  -7 -10   0    0.14    0.11
   7 -10   0    0.10    0.10
  -7 -10   0    0.03    0.15
  -7  10   0    0.27    0.10
   7  10   0    0.11    0.10
  -8 -10   0   -0.13    0.12
   8 -10   0   -0.12    0.11
  -8 -10   0    0.01    0.12
  -8 -10   0    0.17    0.17
  -8  10   0   -0.06    0.09
   8  10   0    0.03    0.11
  -9 -10   0    0.68    0.17
  -9 -10   0    0.83    0.23
  -9 -10   0    0.64    0.18
   9 -10   0    0.73    0.17
   9  10   0    0.53    0.16
  -9  10   0    0.52    0.14
 -10 -10   0    1.12    0.28
 -10 -10   0    1.21    0.25
  10 -10   0    1.80    0.31
 -10 -10   0    1.38    0.23
 -10 -10   0    1.84    0.36
  10  10   0    1.31    0.21
 -10  10   0    2.11    0.28
 -11 -10   0    0.75    0.27
 -11 -10   0    0.83    0.22
  11 -10   0    0.45    0.18
  11 -10   0    0.87    0.20
 -11 -10   0    0.37    0.22
  11  10   0    0.62    0.18
 -12 -10   0   28.99    1.29
 -12 -10   0   25.77    1.10
  12 -10   0   28.73    0.92
  12 -10   0   29.77    1.02
 -12 -10   0   29.12    1.02
  12  10   0   26.85    0.96
 -13 -10   0    0.75    0.30
 -13 -10   0    0.76    0.25
  13 -10   0    0.51    0.21
  13 -10   0    0.63    0.22
  13  10   0    0.79    0.23
 -13  10   0    0.78    0.24
 -14 -10   0    3.85    0.50
 -14 -10   0    3.79    0.64
  14 -10   0    4.02    0.44
  14  10   0    3.82    0.46
 -14  10   0    3.45    0.51
 -15 -10   0    0.25    0.24
  15 -10   0   -0.07    0.19
 -15 -10   0    0.00    0.28
  15  10   0    0.10    0.19
 -16 -10   0    0.25    0.33
  16  10   0    0.46    0.23
 -17 -10   0    0.08    0.34
  17  10   0    0.67    0.25
  -2 -11   0   43.01    0.95
  -3 -11   0   27.60    0.95
   3  11   0   26.24    0.66
  -4 -11   0    9.22    0.51
   4 -11   0    8.62    0.28
   4 -11   0    8.15    0.28
   4  11   0    8.62    0.32
   5 -11   0    8.85    0.32
  -5 -11   0    7.89    0.27
  -5 -11   0    9.36    0.54
  -5 -11   0    8.51    0.28
  -5 -11   0    8.80    0.39
   5  11   0    8.77    0.34
  -6 -11   0   11.77    0.49
   6 -11   0   12.19    0.43
  -6 -11   0   11.93    0.39
  -6 -11   0   12.50    0.65
  -6 -11   0   11.61    0.39
   6  11   0   12.44    0.45
  -7 -11   0    9.51    0.48
  -7 -11   0    9.43    0.38
  -7 -11   0    9.05    0.38
  -7 -11   0    8.90    0.59
   7 -11   0    9.53    0.41
   7  11   0    9.35    0.42
  -8 -11   0    0.30    0.19
  -8 -11   0    0.22    0.13
  -8 -11   0    0.20    0.16
   8 -11   0    0.18    0.13
  -8 -11   0   -0.12    0.11
   8  11   0    0.25    0.14
  -9 -11   0    0.04    0.14
  -9 -11   0    0.03    0.20
  -9 -11   0    0.01    0.15
   9 -11   0   -0.23    0.14
  -9 -11   0    0.11    0.14
   9  11   0    0.21    0.14
 -10 -11   0   -0.26    0.13
 -10 -11   0    0.06    0.18
 -10 -11   0    0.14    0.17
 -10 -11   0   -0.02    0.21
 -10 -11   0   -0.25    0.14
  10 -11   0   -0.02    0.15
  10  11   0    0.12    0.15
 -11 -11   0   13.82    0.87
 -11 -11   0   15.33    0.67
  11 -11   0   15.60    0.66
 -11 -11   0   14.46    0.76
  11  11   0   13.75    0.64
  12 -11   0    8.18    0.54
 -12 -11   0    8.91    0.66
 -12 -11   0    8.62    0.75
 -12 -11   0    7.95    0.56
  12  11   0    8.80    0.54
 -13 -11   0   19.36    1.08
  13 -11   0   19.68    0.85
 -13 -11   0   20.69    0.85
 -13 -11   0   19.20    0.78
  13  11   0   18.55    0.79
 -14 -11   0    0.62    0.24
 -14 -11   0    1.25    0.28
 -14 -11   0    1.03    0.34
  14  11   0    0.96    0.24
 -15 -11   0    0.26    0.22
 -15 -11   0    0.08    0.24
 -15 -11   0    0.21    0.30
  15  11   0    0.15    0.21
 -16 -11   0   -0.17    0.30
 -16 -11   0    0.35    0.27
  16  11   0    0.02    0.20
 -17 -11   0    3.33    0.79
  17  11   0    5.50    0.56
  -2 -12   0    1.31    0.13
  -3 -12   0    2.27    0.32
  -3 -12   0    2.23    0.17
  -4 -12   0    8.35    0.36
  -4 -12   0    8.35    0.51
   4 -12   0    8.11    0.28
   5 -12   0   14.77    0.47
  -5 -12   0   15.23    0.55
  -5 -12   0   15.93    0.73
   5  12   0   15.41    0.49
  -6 -12   0    0.40    0.19
  -6 -12   0    0.14    0.13
   6 -12   0    0.19    0.10
  -6 -12   0    0.16    0.08
  -6 -12   0    0.08    0.07
   6  12   0    0.17    0.11
   7 -12   0    0.76    0.14
  -7 -12   0    0.61    0.17
  -7 -12   0    1.01    0.19
  -7 -12   0    0.77    0.22
  -7 -12   0    0.77    0.13
   7  12   0    0.82    0.16
  -8 -12   0   10.54    0.68
  -8 -12   0    9.70    0.42
   8 -12   0   10.52    0.47
  -8 -12   0   10.29    0.54
  -8 -12   0   10.48    0.43
   8  12   0    9.57    0.46
  -9 -12   0    2.82    0.50
  -9 -12   0    2.92    0.39
  -9 -12   0    2.70    0.29
   9 -12   0    2.87    0.34
  -9 -12   0    2.70    0.31
   9  12   0    3.27    0.32
 -10 -12   0    0.40    0.26
 -10 -12   0    0.48    0.20
 -10 -12   0    0.99    0.20
 -10 -12   0    0.67    0.17
 -10 -12   0    0.84    0.24
  10 -12   0    0.63    0.19
  10  12   0    0.91    0.19
 -11 -12   0    0.13    0.20
 -11 -12   0    0.02    0.15
 -11 -12   0   -0.01    0.23
 -11 -12   0    0.08    0.17
  11 -12   0   -0.12    0.16
  11  12   0   -0.05    0.16
 -12 -12   0    4.52    0.43
 -12 -12   0    4.69    0.63
 -12 -12   0    3.21    0.52
  12 -12   0    4.16    0.44
 -12 -12   0    4.36    0.41
  12  12   0    3.97    0.41
 -13 -12   0    0.93    0.32
 -13 -12   0    1.14    0.26
 -13 -12   0    1.23    0.24
  13 -12   0    1.43    0.27
  13  12   0    1.13    0.24
 -14 -12   0    0.42    0.22
 -14 -12   0    0.65    0.24
 -14 -12   0    0.55    0.33
  14  12   0    0.82    0.24
 -15 -12   0    0.93    0.26
 -15 -12   0    1.22    0.30
 -15 -12   0    0.77    0.35
  15  12   0    1.14    0.26
 -16 -12   0    0.01    0.25
 -16 -12   0    0.07    0.31
  16  12   0    0.56    0.23
  -2 -13   0    0.04    0.05
  -3 -13   0    0.16    0.08
  -4 -13   0    9.21    0.55
   4 -13   0    8.11    0.29
  -4 -13   0    8.37    0.38
  -5 -13   0    4.17    0.32
  -5 -13   0    4.51    0.45
   5 -13   0    4.42    0.24
  -6 -13   0    6.20    0.38
   6 -13   0    5.60    0.30
  -6 -13   0    6.25    0.53
   6  13   0    6.07    0.33
  -7 -13   0    3.38    0.47
  -7 -13   0    3.35    0.34
  -7 -13   0    2.43    0.21
  -7 -13   0    2.41    0.21
   7 -13   0    2.95    0.27
   7  13   0    2.48    0.27
  -8 -13   0   -0.11    0.10
   8 -13   0   -0.16    0.12
  -8 -13   0   -0.19    0.10
  -8 -13   0    0.19    0.20
  -8 -13   0   -0.30    0.14
   8  13   0   -0.19    0.12
   9 -13   0    0.49    0.17
  -9 -13   0    0.77    0.16
  -9 -13   0    0.93    0.16
  -9 -13   0    1.07    0.23
  -9 -13   0    0.70    0.27
 -10 -13   0   -0.10    0.14
  10 -13   0   -0.08    0.15
 -10 -13   0   -0.04    0.23
 -10 -13   0    0.01    0.17
 -10 -13   0   -0.02    0.13
 -11 -13   0    0.08    0.15
  11 -13   0    0.50    0.19
 -11 -13   0   -0.02    0.23
 -11 -13   0    0.13    0.21
 -11 -13   0    0.09    0.16
 -12 -13   0    4.39    0.55
 -12 -13   0    4.77    0.41
 -12 -13   0    4.90    0.63
 -12 -13   0    4.12    0.43
  12 -13   0    4.28    0.45
 -13 -13   0    0.09    0.20
 -13 -13   0    0.08    0.26
 -13 -13   0   -0.02    0.17
  13 -13   0   -0.07    0.19
 -14 -13   0    1.54    0.29
 -14 -13   0    1.36    0.39
 -14 -13   0    1.95    0.38
 -15 -13   0    0.55    0.26
 -15 -13   0    0.60    0.23
 -15 -13   0    0.01    0.32
 -16 -13   0    0.01    0.22
 -16 -13   0    0.31    0.35
 -16 -13   0    0.24    0.27
  -1 -14   0    0.19    0.07
  -2 -14   0    3.24    0.16
  -2 -14   0    3.14    0.22
  -3 -14   0    1.15    0.20
  -4 -14   0    0.58    0.13
   4 -14   0    0.78    0.15
  -5 -14   0    6.08    0.51
   5 -14   0    5.46    0.27
  -5 -14   0    5.64    0.36
  -6 -14   0    0.26    0.20
  -6 -14   0    0.21    0.14
   6 -14   0    0.11    0.10
  -7 -14   0    0.23    0.15
   7 -14   0    0.29    0.12
  -7 -14   0    0.05    0.19
  -8 -14   0    0.46    0.24
   8 -14   0    0.73    0.16
  -8 -14   0    0.67    0.19
  -8 -14   0    0.63    0.12
  -8 -14   0    0.64    0.12
  -9 -14   0    0.13    0.17
  -9 -14   0    0.14    0.12
   9 -14   0    0.04    0.15
  -9 -14   0    0.02    0.22
  -9 -14   0    0.21    0.12
 -10 -14   0   -0.02    0.18
 -10 -14   0    0.07    0.13
  10 -14   0   -0.07    0.15
 -10 -14   0   -0.07    0.12
 -10 -14   0    0.05    0.23
 -11 -14   0    5.60    0.56
 -11 -14   0    6.50    0.67
 -11 -14   0    5.97    0.42
 -11 -14   0    5.59    0.39
  11 -14   0    6.15    0.47
  12 -14   0    0.91    0.23
 -12 -14   0    0.79    0.31
 -12 -14   0    0.91    0.28
 -12 -14   0    0.87    0.20
 -12 -14   0    0.72    0.20
 -13 -14   0    3.62    0.38
  13 -14   0    3.45    0.47
 -13 -14   0    2.20    0.43
 -13 -14   0    3.00    0.40
 -14 -14   0   -0.22    0.29
 -14 -14   0   -0.04    0.21
 -14 -14   0   -0.12    0.18
 -15 -14   0   -0.16    0.23
 -15 -14   0    0.11    0.33
 -15 -14   0   -0.10    0.20
   0 -15   0    0.05    0.06
  -1 -15   0    3.68    0.22
  -2 -15   0   21.92    0.64
  -3 -15   0   12.08    0.47
   4 -15   0    5.64    0.26
  -4 -15   0    6.32    0.35
  -5 -15   0    0.30    0.14
   5 -15   0    0.25    0.10
  -5 -15   0    0.46    0.20
  -6 -15   0   -0.13    0.18
  -6 -15   0    0.31    0.15
   6 -15   0    0.26    0.11
  -7 -15   0    0.17    0.16
  -7 -15   0    0.03    0.22
   7 -15   0    0.13    0.12
   8 -15   0    0.04    0.14
  -8 -15   0    0.29    0.18
  -8 -15   0    0.12    0.24
  -9 -15   0    1.55    0.20
   9 -15   0    2.17    0.32
  -9 -15   0    1.52    0.21
  -9 -15   0    1.11    0.31
  -9 -15   0    1.39    0.25
 -10 -15   0    2.16    0.44
 -10 -15   0    2.03    0.26
 -10 -15   0    2.32    0.26
 -10 -15   0    2.35    0.57
  10 -15   0    2.80    0.37
  11 -15   0    2.88    0.40
 -11 -15   0    2.46    0.49
 -11 -15   0    2.76    0.30
 -11 -15   0    2.23    0.31
 -11 -15   0    2.63    0.56
 -12 -15   0    0.12    0.16
 -12 -15   0    0.22    0.24
  12 -15   0   -0.06    0.19
 -12 -15   0   -0.16    0.25
 -12 -15   0    0.06    0.15
 -13 -15   0    3.60    0.41
  13 -15   0    2.74    0.46
 -13 -15   0    3.00    0.37
 -13 -15   0    1.94    0.44
 -14 -15   0   -0.20    0.31
 -14 -15   0    0.22    0.19
 -14 -15   0   -0.04    0.20
 -15 -15   0    0.05    0.21
 -15 -15   0   -0.02    0.23
   0 -16   0    1.79    0.18
  -1 -16   0    0.29    0.11
  -2 -16   0   31.83    0.88
  -3 -16   0    0.05    0.13
  -4 -16   0   42.45    1.18
   4 -16   0   42.81    1.06
   5 -16   0    0.05    0.11
  -5 -16   0    0.32    0.15
   6 -16   0    0.07    0.11
  -6 -16   0   -0.31    0.18
  -6 -16   0    0.05    0.15
  -7 -16   0    0.98    0.30
   7 -16   0    1.77    0.26
  -7 -16   0    1.66    0.33
  -8 -16   0   21.62    1.08
   8 -16   0   22.47    0.74
  -8 -16   0   21.12    0.84
  -9 -16   0    5.98    0.66
   9 -16   0    6.18    0.42
  -9 -16   0    5.42    0.49
 -10 -16   0    2.63    0.23
 -10 -16   0    2.27    0.22
 -10 -16   0    3.32    0.58
  10 -16   0    2.80    0.37
 -11 -16   0    5.12    0.32
 -11 -16   0    5.13    0.34
 -11 -16   0    5.81    0.72
  11 -16   0    5.59    0.47
 -11 -16   0    5.37    0.57
  12 -16   0    1.64    0.29
 -12 -16   0    1.42    0.40
 -12 -16   0    2.32    0.29
 -12 -16   0    1.77    0.31
 -12 -16   0    2.49    0.53
 -13 -16   0    0.06    0.17
 -13 -16   0   -0.11    0.31
  13 -16   0   -0.13    0.21
 -13 -16   0    0.18    0.16
 -14 -16   0    0.93    0.23
 -14 -16   0    1.04    0.25
 -14 -16   0    0.78    0.39
   0 -17   0   -0.08    0.08
   1 -17   0    9.08    0.32
  -1 -17   0    8.15    0.37
  -2 -17   0   44.64    1.18
  -3 -17   0   31.51    0.93
  -4 -17   0   17.85    0.66
   4 -17   0   17.57    0.53
   5 -17   0    0.39    0.12
  -5 -17   0    0.58    0.17
  -6 -17   0    0.95    0.20
   6 -17   0    1.09    0.23
  -7 -17   0    0.61    0.20
   7 -17   0    1.47    0.26
   8 -17   0    0.37    0.15
  -8 -17   0   -0.27    0.24
  -8 -17   0    0.01    0.18
   9 -17   0    0.58    0.18
  -9 -17   0    0.73    0.23
  -9 -17   0    0.46    0.28
 -10 -17   0    0.29    0.28
  10 -17   0    0.25    0.18
  11 -17   0   -0.10    0.18
 -11 -17   0    0.29    0.24
 -11 -17   0    0.04    0.10
 -11 -17   0    0.08    0.10
 -11 -17   0   -0.10    0.27
 -12 -17   0    0.06    0.24
  12 -17   0   -0.04    0.21
 -12 -17   0    0.25    0.13
 -12 -17   0    0.01    0.30
 -12 -17   0    0.35    0.15
 -13 -17   0    0.15    0.16
  13 -17   0   -0.26    0.22
 -13 -17   0    0.05    0.14
 -13 -17   0   -0.32    0.30
   0 -18   0    0.10    0.10
   1 -18   0    3.38    0.22
  -1 -18   0    2.49    0.26
  -2 -18   0   14.68    0.55
  -3 -18   0    3.54    0.34
   3 -18   0    3.50    0.22
  -4 -18   0   23.06    0.79
   4 -18   0   23.53    0.67
  -5 -18   0    2.09    0.33
   5 -18   0    2.26    0.24
  -6 -18   0    0.39    0.17
   6 -18   0    0.62    0.14
   7 -18   0    0.01    0.13
  -7 -18   0   -0.05    0.17
   8 -18   0    3.54    0.34
  -8 -18   0    2.62    0.41
  -9 -18   0    0.40    0.21
  -9 -18   0    0.32    0.29
   9 -18   0    0.24    0.16
 -10 -18   0   -0.04    0.27
  10 -18   0    0.09    0.17
 -11 -18   0    3.19    0.66
  11 -18   0    2.64    0.41
 -11 -18   0    1.71    0.33
 -12 -18   0   -0.33    0.27
  12 -18   0   -0.01    0.21
 -12 -18   0   -0.25    0.24
   0 -19   0   -0.09    0.10
   1 -19   0    0.40    0.11
  -1 -19   0    0.34    0.13
  -2 -19   0    3.52    0.32
   2 -19   0    4.08    0.23
   3 -19   0    5.19    0.26
  -3 -19   0    5.00    0.37
   4 -19   0    1.36    0.20
  -4 -19   0    1.07    0.20
  -5 -19   0    3.19    0.38
   5 -19   0    2.79    0.25
  -6 -19   0    4.70    0.44
   6 -19   0    4.80    0.32
   7 -19   0    7.21    0.40
  -7 -19   0    7.59    0.54
   8 -19   0    0.65    0.18
  -8 -19   0    0.41    0.23
   9 -19   0    5.68    0.43
  -9 -19   0    5.54    0.55
 -10 -19   0    1.96    0.35
  10 -19   0    3.54    0.42
  11 -19   0    0.26    0.21
 -11 -19   0   -0.12    0.25
 -11 -19   0    0.20    0.32
   0 -20   0   -0.02    0.11
  -1 -20   0    0.30    0.14
   1 -20   0    0.52    0.12
  -2 -20   0    0.14    0.16
   2 -20   0    0.26    0.10
   3 -20   0    0.26    0.11
  -3 -20   0   -0.16    0.15
  -4 -20   0    0.21    0.16
   4 -20   0    0.01    0.11
  -5 -20   0    0.50    0.20
   5 -20   0    0.56    0.14
  -6 -20   0    1.70    0.28
   6 -20   0    2.30    0.29
   7 -20   0    0.26    0.15
  -7 -20   0    0.24    0.22
   8 -20   0    0.45    0.18
  -8 -20   0    0.48    0.24
   9 -20   0    0.55    0.19
  10 -20   0    0.41    0.21
 -10 -20   0    0.10    0.26
   1 -21   0   -0.15    0.11
  -2 -21   0    7.75    0.46
   2 -21   0    8.79    0.36
  -3 -21   0   -0.19    0.17
   3 -21   0   -0.01    0.11
   4 -21   0    0.15    0.13
  -4 -21   0    0.22    0.18
   5 -21   0    0.49    0.14
  -5 -21   0    0.32    0.20
  -6 -21   0   -0.34    0.19
   6 -21   0   -0.07    0.13
  -7 -21   0    0.03    0.21
   7 -21   0   -0.11    0.16
  -8 -21   0   -0.15    0.22
   8 -21   0   -0.31    0.16
   0 -22   0    0.79    0.17
   1 -22   0   -0.22    0.11
  -1 -22   0   -0.47    0.14
  -2 -22   0    0.23    0.18
   2 -22   0    0.66    0.14
  -3 -22   0    0.16    0.19
   3 -22   0    0.37    0.13
   4 -22   0    0.27    0.13
  -4 -22   0   -0.06    0.19
  -5 -22   0    0.12    0.21
   5 -22   0    0.21    0.14
   6 -22   0   11.46    0.51
  -6 -22   0   11.77    0.69
   0 -23   0   -0.17    0.13
   1 -23   0   -0.21    0.11
  -1 -23   0   -0.32    0.15
   2 -23   0    1.34    0.24
  -2 -23   0    0.99    0.21
   3 -23   0   -0.06    0.12
  -3 -23   0    0.07    0.18
 -19   0   1    1.66    0.44
  19   0  -1    1.49    0.33
  18   0  -1    0.32    0.22
 -18   0   1   -0.08    0.29
 -17   0   1    0.50    0.31
  17   0  -1    0.38    0.22
  16   0  -1   -0.05    0.18
 -16   0   1   -0.09    0.26
  15   0  -1   -0.08    0.17
 -15   0   1    0.28    0.25
  14   0  -1    0.18    0.17
 -14   0   1    0.06    0.23
 -13   0   1    0.58    0.24
  13   0  -1    0.87    0.20
 -12   0   1   -0.27    0.18
  12   0  -1    0.12    0.14
  11   0  -1    0.44    0.15
 -11   0   1    0.07    0.18
 -10   0   1   -0.03    0.14
  10   0  -1   -0.14    0.11
  -9   0   1    2.76    0.35
  -9   0   1    2.53    0.30
   9   0  -1    2.28    0.25
   8   0  -1   -0.05    0.09
  -8   0   1   -0.02    0.12
   8   0  -1   -0.02    0.10
  -8   0   1   -0.15    0.09
   7   0  -1   40.79    1.10
  -7   0   1   40.23    1.11
  -7   0   1   42.71    1.27
   7   0  -1   40.98    1.01
   6   0  -1   -0.11    0.07
   6   0  -1    0.02    0.08
  -6   0   1    0.06    0.10
  -6   0   1    0.03    0.08
  -5   0   1   67.15    1.79
   5   0  -1   65.99    1.43
  -5   0   1   63.99    1.59
   5   0  -1   65.01    1.59
   4   0  -1    0.02    0.07
  -4   0   1    0.10    0.09
  -4   0   1    0.00    0.07
   4   0  -1    0.00    0.07
  -3   0   1    6.27    0.28
   3   0  -1    6.30    0.22
   3   0  -1    6.23    0.24
  -2   0   1    0.03    0.04
   2   0  -1    0.03    0.04
  -2   0   1   -0.03    0.04
   2   0  -1    0.01    0.04
  -1   0   1    4.35    0.14
  -1   0   1    4.67    0.12
  -1   0   1    4.10    0.13
  -1   0   1    4.24    0.12
   0   0   1   -0.44    0.01
   1   0   1  133.48    2.64
   1   0   1  132.12    2.76
   1   0   1  129.83    2.94
  -2   0  -1   -0.06    0.04
   2   0   1   -0.07    0.04
   2   0   1   -0.01    0.05
  -2   0  -1    0.00    0.05
   3   0   1   34.21    0.77
   3   0   1   33.35    0.85
  -4   0  -1    0.06    0.08
   4   0   1   -0.04    0.07
   4   0   1    0.00    0.07
   5   0   1   40.60    1.04
   5   0   1   40.15    0.95
  -5   0  -1   38.84    1.04
   6   0   1   -0.20    0.08
  -6   0  -1   -0.18    0.09
   7   0   1   75.50    1.71
   8   0   1   -0.16    0.09
   9   0   1    2.03    0.25
 -10   0  -1    0.00    0.17
  10   0   1    0.14    0.12
  11   0   1   29.24    0.89
 -11   0  -1   25.14    0.93
 -11   0  -1   28.66    1.13
 -12   0  -1   -0.51    0.21
  12   0   1    0.13    0.15
  13   0   1    2.91    0.38
 -13   0  -1    2.76    0.53
  14   0   1   -0.03    0.16
 -14   0  -1   -0.34    0.22
  15   0   1    0.23    0.18
 -15   0  -1   -0.13    0.26
 -16   0  -1   -0.14    0.28
  16   0   1    0.06    0.20
 -17   0  -1   -0.03    0.31
  17   0   1   -0.01    0.19
 -18   0  -1   -0.03    0.31
  18   0   1   -0.08    0.19
  19   0   1    0.81    0.31
 -19   0  -1    0.46    0.40
  19  -1  -1    4.57    0.60
 -19  -1   1    4.85    0.81
 -19   1   1    4.31    0.79
  19   1  -1    5.40    0.59
 -18  -1   1    0.11    0.32
  18  -1  -1    0.06    0.21
 -18   1   1   -0.18    0.27
  18   1  -1    0.14    0.22
  17  -1  -1    0.73    0.25
 -17  -1   1    0.87    0.35
  17   1  -1    0.68    0.24
 -17   1   1    0.54    0.32
  16  -1  -1    0.11    0.20
 -16  -1   1    0.09    0.27
  16   1  -1    0.43    0.22
 -16   1   1    0.10    0.28
 -15  -1   1   -0.25    0.23
  15  -1  -1    0.09    0.18
 -15   1   1   -0.19    0.23
  15   1  -1    0.08    0.17
 -14  -1   1    0.21    0.23
  14  -1  -1    0.70    0.20
  14   1  -1    0.40    0.19
 -14   1   1    0.38    0.25
 -13  -1   1    1.83    0.33
  13  -1  -1    3.12    0.36
  13   1  -1    3.24    0.39
 -13   1   1    3.18    0.49
  12  -1  -1    0.30    0.15
 -12  -1   1   -0.16    0.15
 -12  -1   1   -0.33    0.20
  12   1  -1    0.19    0.15
 -12   1   1   -0.05    0.20
 -11  -1   1   -0.36    0.16
  11  -1  -1    0.00    0.12
 -11   1   1   -0.12    0.17
  11   1  -1   -0.03    0.13
  10  -1  -1    7.39    0.41
 -10  -1   1    7.49    0.52
  10  -1  -1    7.40    0.39
 -10   1   1    7.68    0.51
  10   1  -1    6.62    0.39
  -9  -1   1    0.70    0.18
  -9  -1   1    0.27    0.13
   9  -1  -1    0.45    0.13
   9  -1  -1    0.40    0.13
   9   1  -1    0.45    0.14
  -9   1   1    0.37    0.16
  -8  -1   1    4.62    0.33
   8  -1  -1    4.79    0.29
   8  -1  -1    4.57    0.31
  -8  -1   1    4.62    0.39
   8   1  -1    4.32    0.29
  -8   1   1    5.42    0.38
  -7  -1   1    3.25    0.32
   7  -1  -1    3.30    0.23
  -7  -1   1    3.34    0.28
   7  -1  -1    3.52    0.26
  -7   1   1    3.28    0.31
   7   1  -1    3.34    0.24
   6  -1  -1   -0.09    0.07
   6  -1  -1   -0.04    0.07
  -6  -1   1    0.05    0.08
  -6  -1   1    0.03    0.10
   6   1  -1   -0.05    0.07
  -6   1   1   -0.06    0.09
   5  -1  -1   70.98    1.57
  -5  -1   1   73.54    1.75
  -5  -1   1   73.20    1.97
   5  -1  -1   71.86    1.74
  -5   1   1   73.13    1.95
   5   1  -1   72.85    1.57
  -4  -1   1   33.40    0.97
   4  -1  -1   33.83    0.85
  -4  -1   1   33.64    0.86
   4  -1  -1   32.63    0.77
  -4   1   1   32.03    0.84
  -4   1   1   33.85    0.95
   4   1  -1   34.18    0.78
   3  -1  -1    1.01    0.13
  -3  -1   1    1.16    0.15
  -3  -1   1    1.14    0.17
   3  -1  -1    0.97    0.12
  -3   1   1    1.07    0.16
   3   1  -1    0.90    0.12
  -3   1   1    1.13    0.13
   3   1  -1    0.90    0.14
  -2  -1   1    0.65    0.12
   2  -1  -1    0.60    0.08
   2  -1  -1    0.79    0.08
  -2  -1   1    0.76    0.10
  -2   1   1    0.64    0.08
   2   1  -1    0.74    0.09
   2   1  -1    0.68    0.08
  -2   1   1    0.79    0.09
  -1  -1   1  513.66   12.63
   1  -1  -1  459.06   11.20
  -1  -1   1  525.68   10.52
  -1  -1   1  511.93   11.23
   1   1  -1  507.75   10.07
   0   1   1   20.04    0.45
   0   1   1   18.31    0.40
   1  -1   1  437.03    9.61
  -1  -1  -1  453.27    9.05
   1  -1   1  436.96    8.65
  -1  -1  -1  439.09    9.66
   1  -1   1  426.98    9.58
   1   1   1  424.17    9.65
   1   1   1  434.27    8.72
  -1   1  -1  391.01    9.56
   2  -1   1    3.97    0.15
  -2  -1  -1    3.93    0.18
   2  -1   1    3.93    0.17
  -2  -1  -1    3.89    0.17
   2  -1   1    3.81    0.16
   2   1   1    3.94    0.17
   2   1   1    3.77    0.16
   3  -1   1    0.12    0.07
  -3  -1  -1    0.14    0.08
   3  -1   1    0.09    0.07
  -3  -1  -1    0.07    0.07
   3  -1   1    0.08    0.07
   3   1   1    0.10    0.07
   3   1   1    0.01    0.07
  -4  -1  -1    7.36    0.30
   4  -1   1    7.31    0.29
   4  -1   1    7.29    0.29
  -4  -1  -1    7.16    0.30
   4  -1   1    7.03    0.27
   4   1   1    7.34    0.29
   4   1   1    7.46    0.28
   5  -1   1   10.67    0.39
  -5  -1  -1   11.01    0.39
   5  -1   1   10.61    0.36
   5  -1   1   11.03    0.39
   5   1   1   10.14    0.36
   6  -1   1    0.01    0.08
  -6  -1  -1   -0.04    0.10
  -6  -1  -1   -0.03    0.09
   6   1   1    0.11    0.09
   7  -1   1    2.32    0.22
  -7  -1  -1    1.89    0.23
  -7  -1  -1    2.32    0.26
   7   1   1    2.13    0.22
  -8  -1  -1    0.33    0.13
   8  -1   1    0.51    0.13
  -8  -1  -1    0.56    0.14
  -8  -1  -1    0.54    0.17
   8   1   1    0.93    0.15
  -9  -1  -1   -0.19    0.09
  -9  -1  -1    0.05    0.15
  -9  -1  -1    0.02    0.11
   9  -1   1   -0.12    0.10
   9   1   1    0.02    0.10
  10  -1   1   11.28    0.50
 -10  -1  -1   11.79    0.67
 -10  -1  -1   11.38    0.54
  10   1   1   12.61    0.52
 -11  -1  -1   88.89    2.67
  11  -1   1   85.77    2.11
  11   1   1   92.99    2.15
 -11   1  -1   91.45    2.66
 -12  -1  -1    3.75    0.57
  12  -1   1    5.38    0.42
 -12   1  -1    4.95    0.55
  12   1   1    4.94    0.41
  13  -1   1    5.66    0.45
 -13  -1  -1    5.92    0.62
  13   1   1    5.68    0.46
 -13   1  -1    5.92    0.61
  14  -1   1   -0.02    0.16
 -14  -1  -1   -0.12    0.23
 -14   1  -1   -0.18    0.24
  14   1   1    0.12    0.17
  15  -1   1    7.04    0.53
 -15  -1  -1    7.81    0.74
  15   1   1    7.37    0.54
 -15   1  -1    6.59    0.70
  16  -1   1    0.85    0.25
 -16  -1  -1    0.74    0.34
  16   1   1    0.70    0.23
 -16   1  -1    1.42    0.34
  17  -1   1    2.67    0.46
 -17  -1  -1    1.93    0.42
  17   1   1    1.76    0.32
 -17   1  -1    1.93    0.40
 -18  -1  -1   -0.20    0.30
  18  -1   1   -0.27    0.19
 -18   1  -1    0.06    0.33
  18   1   1    0.24    0.23
 -19  -1  -1   -0.17    0.34
  19  -1   1   -0.22    0.24
 -19   1  -1   -0.77    0.31
  19   1   1    0.09    0.26
  19  -2  -1    2.08    0.38
 -19  -2   1    4.01    0.76
 -19   2   1    4.00    0.75
  19   2  -1    3.71    0.58
  18  -2  -1    0.63    0.25
 -18  -2   1    0.51    0.35
  18   2  -1    0.61    0.26
 -18   2   1    0.76    0.35
 -17  -2   1    5.25    0.74
  17  -2  -1    4.42    0.50
 -17   2   1    5.34    0.72
  17   2  -1    4.52    0.51
  16  -2  -1   35.33    1.20
 -16  -2   1   35.34    1.51
  16   2  -1   36.47    1.22
 -16   2   1   35.53    1.47
 -15  -2   1    0.72    0.29
  15  -2  -1    0.82    0.22
  15   2  -1    0.83    0.23
 -15   2   1    0.99    0.30
  14  -2  -1    6.40    0.46
 -14  -2   1    6.23    0.64
 -14   2   1    6.70    0.61
  14   2  -1    6.85    0.49
  13  -2  -1    1.26    0.22
 -13  -2   1    0.74    0.28
  13   2  -1    1.10    0.22
 -13   2   1    1.24    0.27
 -12  -2   1   -0.15    0.23
 -12  -2   1    0.68    0.20
  12  -2  -1    0.32    0.16
 -12   2   1    0.66    0.23
  12   2  -1    0.63    0.18
  11  -2  -1    0.12    0.13
 -11  -2   1   -0.15    0.13
 -11  -2   1   -0.32    0.12
 -11  -2   1   -0.33    0.18
  11  -2  -1    0.26    0.13
 -11   2   1    0.08    0.17
  11   2  -1    0.02    0.13
  10  -2  -1    0.18    0.14
 -10  -2   1    0.29    0.14
 -10  -2   1    0.13    0.17
  10  -2  -1    0.13    0.11
 -10  -2   1    0.11    0.13
  10   2  -1    0.16    0.13
 -10   2   1    0.36    0.16
   9  -2  -1   13.90    0.51
  -9  -2   1   13.37    0.58
   9  -2  -1   14.55    0.56
  -9  -2   1   13.76    0.66
   9   2  -1   13.75    0.52
  -9   2   1   14.34    0.63
  -8  -2   1   -0.05    0.11
   8  -2  -1    0.02    0.09
  -8  -2   1   -0.09    0.13
   8  -2  -1   -0.05    0.09
  -8   2   1   -0.02    0.12
   8   2  -1    0.04    0.10
  -7  -2   1   57.16    1.47
  -7  -2   1   56.57    1.45
  -7  -2   1   55.62    1.64
   7  -2  -1   53.14    1.29
   7  -2  -1   56.91    1.43
   7   2  -1   57.15    1.32
  -6  -2   1    2.44    0.23
   6  -2  -1    1.81    0.18
  -6  -2   1    2.20    0.27
   6  -2  -1    2.32    0.20
   6   2  -1    2.26    0.19
   5  -2  -1   15.01    0.46
   5  -2  -1   14.51    0.42
  -5  -2   1   14.99    0.49
  -5  -2   1   14.61    0.55
   5   2  -1   14.47    0.43
   4  -2  -1    0.11    0.07
   4  -2  -1    0.18    0.07
  -4  -2   1    0.06    0.09
  -4  -2   1    0.06    0.08
   4   2  -1    0.13    0.07
   3  -2  -1   -0.01    0.06
   3  -2  -1   -0.02    0.06
  -3  -2   1   -0.03    0.08
  -3  -2   1   -0.06    0.07
   3   2  -1   -0.01    0.06
  -2  -2   1   -0.09    0.07
   2  -2  -1   -0.22    0.04
   2  -2  -1   -0.17    0.04
  -2   2   1   -0.13    0.05
   2   2  -1   -0.10    0.05
   1  -2  -1    8.36    0.21
  -1  -2   1    8.43    0.20
  -1  -2   1    8.68    0.21
  -1  -2   1    7.93    0.20
  -1  -2   1    8.28    0.28
   0  -2  -1    2.79    0.11
   0  -2  -1    2.83    0.10
   0  -2  -1    2.61    0.09
   0   2   1    2.76    0.09
  -1  -2  -1    5.28    0.18
   1  -2   1    5.51    0.15
  -1  -2  -1    5.30    0.17
   1   2   1    5.57    0.17
   2  -2   1   12.00    0.30
  -2  -2  -1   11.98    0.34
   2  -2   1   11.49    0.32
  -2  -2  -1   12.27    0.35
   2  -2   1   11.80    0.33
   2   2   1   12.21    0.35
   2   2   1   11.73    0.33
  -3  -2  -1   12.78    0.39
   3  -2   1   12.81    0.38
  -3  -2  -1   13.27    0.40
   3  -2   1   12.78    0.35
   3  -2   1   12.85    0.38
   3   2   1   12.89    0.37
   4  -2   1    0.05    0.07
   4  -2   1    0.11    0.07
   4  -2   1   -0.01    0.07
  -4  -2  -1    0.06    0.08
  -4  -2  -1   -0.11    0.07
   4   2   1    0.01    0.07
   5  -2   1   41.14    1.04
   5  -2   1   39.79    1.05
   5  -2   1   40.58    0.95
  -5  -2  -1   39.71    1.06
  -5  -2  -1   42.74    1.03
   5   2   1   39.67    0.97
  -6  -2  -1    0.99    0.19
   6  -2   1    0.86    0.17
  -6  -2  -1    1.12    0.21
   6  -2   1    0.53    0.11
   6  -2   1    0.81    0.16
  -6  -2  -1    1.05    0.20
  -6  -2  -1    0.67    0.16
   6   2   1    0.63    0.12
  -7  -2  -1   19.02    0.68
  -7  -2  -1   20.86    0.80
   7  -2   1   19.80    0.60
  -7  -2  -1   20.53    0.65
   7  -2   1   19.98    0.65
   7   2   1   20.74    0.62
  -8  -2  -1    0.07    0.12
   8  -2   1    0.12    0.10
   8  -2   1    0.02    0.10
  -8  -2  -1    0.06    0.15
  -8  -2  -1    0.19    0.12
   8   2   1    0.05    0.11
  -9  -2  -1    0.31    0.14
   9  -2   1    0.33    0.12
  -9  -2  -1    0.28    0.17
  -9  -2  -1    0.20    0.13
   9   2   1    0.36    0.13
 -10  -2  -1    1.58    0.30
  10  -2   1    1.48    0.26
 -10  -2  -1    0.92    0.19
 -10  -2  -1    0.78    0.23
  10   2   1    1.47    0.27
 -11  -2  -1   18.74    0.93
  11  -2   1   19.33    0.69
  11   2   1   18.94    0.71
 -12  -2  -1   11.90    0.67
 -12  -2  -1   10.18    0.76
  12  -2   1   11.01    0.55
 -12   2  -1   12.17    0.73
  12   2   1   12.19    0.58
 -13  -2  -1    0.10    0.24
  13  -2   1   -0.07    0.14
 -13   2  -1    0.17    0.21
  13   2   1    0.20    0.17
  14  -2   1    7.15    0.50
 -14  -2  -1    7.05    0.68
  14   2   1    7.36    0.52
 -14   2  -1    6.74    0.67
  15  -2   1   -0.19    0.18
 -15  -2  -1    0.13    0.28
  15   2   1   -0.09    0.18
 -15   2  -1    0.25    0.26
  16  -2   1   11.34    0.68
 -16  -2  -1   13.49    0.93
 -16   2  -1   11.96    0.89
  16   2   1   11.25    0.68
  17  -2   1    0.77    0.26
 -17  -2  -1    0.57    0.34
  17   2   1    0.78    0.26
 -17   2  -1    0.51    0.32
  18  -2   1   -0.11    0.21
 -18  -2  -1   -0.16    0.32
 -18   2  -1   -0.08    0.31
  18   2   1    0.03    0.23
 -19  -2  -1    0.71    0.40
  19  -2   1    0.23    0.29
  19   2   1    0.53    0.30
 -19   2  -1    0.72    0.38
 -19  -3   1    4.46    0.79
  19  -3  -1    3.52    0.57
  19   3  -1    4.12    0.59
 -19   3   1    4.68    0.76
 -18  -3   1    0.87    0.38
  18  -3  -1    0.66    0.25
 -18   3   1    1.21    0.37
  18   3  -1    1.05    0.28
  17  -3  -1   15.86    0.82
 -17  -3   1   15.33    1.04
  17   3  -1   16.19    0.82
 -17   3   1   16.91    1.02
 -16  -3   1    6.94    0.76
  16  -3  -1    5.92    0.54
 -16   3   1    7.03    0.74
  16   3  -1    6.11    0.55
 -15  -3   1   19.10    1.04
  15  -3  -1   18.35    0.78
  15   3  -1   17.37    0.78
 -15   3   1   17.36    0.97
  14  -3  -1    8.15    0.51
 -14  -3   1    8.47    0.72
 -14   3   1    8.22    0.66
  14   3  -1    8.21    0.53
 -13  -3   1    5.45    0.60
  13  -3  -1    5.98    0.43
 -13   3   1    6.35    0.57
  13   3  -1    6.14    0.45
 -12  -3   1    2.14    0.35
  12  -3  -1    2.58    0.32
  12  -3  -1    2.95    0.35
 -12   3   1    2.50    0.44
  12   3  -1    2.89    0.34
 -11  -3   1    5.77    0.41
 -11  -3   1    5.26    0.43
 -11  -3   1    4.77    0.53
  11  -3  -1    6.02    0.38
  11  -3  -1    5.87    0.39
  11   3  -1    5.71    0.39
 -11   3   1    6.26    0.49
  10  -3  -1    3.49    0.31
 -10  -3   1    3.34    0.32
 -10  -3   1    3.13    0.35
 -10  -3   1    3.10    0.41
  10  -3  -1    3.28    0.29
 -10   3   1    3.45    0.39
  10   3  -1    3.48    0.31
   9  -3  -1    4.71    0.30
  -9  -3   1    3.80    0.34
  -9  -3   1    4.63    0.33
   9  -3  -1    4.20    0.31
  -9  -3   1    4.19    0.33
  -9  -3   1    4.36    0.41
  -9   3   1    4.47    0.38
   9   3  -1    4.23    0.31
   8  -3  -1    7.80    0.35
  -8  -3   1    7.78    0.42
  -8  -3   1    7.53    0.47
  -8  -3   1    7.34    0.38
   8  -3  -1    7.69    0.38
  -8  -3   1    7.62    0.39
   8   3  -1    7.94    0.37
  -7  -3   1   10.17    0.45
   7  -3  -1   10.55    0.38
  -7  -3   1    9.61    0.51
  -7  -3   1    9.87    0.42
   7  -3  -1   10.25    0.41
   7   3  -1    9.61    0.38
  -6  -3   1   35.10    0.98
   6  -3  -1   34.36    0.85
  -6  -3   1   35.46    0.91
  -6  -3   1   33.74    1.09
   6  -3  -1   36.18    0.93
   6   3  -1   32.87    0.86
   5  -3  -1   13.00    0.42
   5  -3  -1   12.66    0.39
  -5  -3   1   12.74    0.52
  -5  -3   1   12.62    0.45
  -5  -3   1   13.27    0.43
   5   3  -1   13.13    0.40
  -4  -3   1    2.06    0.18
   4  -3  -1    2.11    0.15
   4  -3  -1    1.83    0.15
  -4  -3   1    1.61    0.23
  -4  -3   1    1.85    0.19
   4   3  -1    1.81    0.16
  -3  -3   1    4.11    0.26
   3  -3  -1    4.19    0.19
  -3  -3   1    4.00    0.20
   3  -3  -1    3.78    0.17
   3   3  -1    3.78    0.18
  -2  -3   1    1.96    0.15
  -2  -3   1    2.21    0.21
  -2  -3   1    2.05    0.14
   2  -3  -1    2.33    0.13
   2   3  -1    2.02    0.14
  -1  -3   1    7.89    0.30
  -1  -3   1    7.98    0.20
   1  -3  -1    8.33    0.21
   0  -3  -1    1.72    0.09
   0  -3  -1    1.54    0.07
   0  -3  -1    1.73    0.12
   0  -3  -1    1.97    0.08
   0   3   1    1.86    0.09
  -1  -3  -1   14.63    0.36
   1  -3   1   15.25    0.32
  -1  -3  -1   14.35    0.46
  -1  -3  -1   15.55    0.39
   1   3   1   15.58    0.37
  -2  -3  -1    2.78    0.16
  -2  -3  -1    3.05    0.17
  -2  -3  -1    2.86    0.22
   2  -3   1    2.75    0.13
   2  -3   1    2.79    0.13
   2  -3   1    2.80    0.12
   2   3   1    2.87    0.17
  -3  -3  -1   12.61    0.39
  -3  -3  -1   12.73    0.48
   3  -3   1   13.35    0.38
   3  -3   1   13.04    0.35
   3  -3   1   12.97    0.37
  -3  -3  -1   13.42    0.41
   3   3   1   12.48    0.37
  -4  -3  -1    0.15    0.09
  -4  -3  -1    0.11    0.07
   4  -3   1    0.04    0.07
   4  -3   1    0.09    0.06
  -4  -3  -1   -0.02    0.09
   4  -3   1    0.05    0.06
   4   3   1    0.04    0.07
  -5  -3  -1    9.58    0.37
  -5  -3  -1    9.34    0.45
  -5  -3  -1    9.24    0.37
   5  -3   1    9.04    0.32
   5  -3   1    9.01    0.35
   5  -3   1    9.13    0.34
   5   3   1    8.72    0.34
   6  -3   1    0.80    0.17
   6  -3   1    0.44    0.11
   6  -3   1    0.40    0.10
  -6  -3  -1    0.57    0.12
  -6  -3  -1    0.72    0.16
  -6  -3  -1    0.48    0.13
   6   3   1    0.54    0.12
   7  -3   1   -0.01    0.09
  -7  -3  -1   -0.06    0.13
  -7  -3  -1    0.03    0.11
   7  -3   1   -0.10    0.09
  -7  -3  -1   -0.03    0.10
  -7  -3  -1   -0.03    0.11
   7   3   1   -0.02    0.10
  -8  -3  -1    5.61    0.45
  -8  -3  -1    4.87    0.35
  -8  -3  -1    5.02    0.35
   8  -3   1    5.17    0.32
   8  -3   1    5.75    0.31
   8   3   1    5.14    0.32
   9  -3   1   11.68    0.48
  -9  -3  -1   12.13    0.53
  -9  -3  -1   12.37    0.66
   9  -3   1   12.36    0.51
   9   3   1   11.76    0.49
  10  -3   1   23.43    0.75
 -10  -3  -1   23.28    0.99
 -10  -3  -1   23.30    0.81
 -10  -3  -1   21.45    0.83
  10   3   1   23.75    0.77
 -11  -3  -1    0.16    0.23
  11  -3   1    0.37    0.15
 -11  -3  -1    0.20    0.16
 -11  -3  -1    0.18    0.17
  11   3   1    0.40    0.16
  12  -3   1    3.59    0.36
 -12  -3  -1    3.28    0.57
 -12  -3  -1    3.97    0.41
 -12   3  -1    3.85    0.51
  12   3   1    3.66    0.37
 -13  -3  -1    0.38    0.25
  13  -3   1    0.63    0.19
 -13   3  -1    0.49    0.25
  13   3   1    0.50    0.19
 -14  -3  -1    0.41    0.26
  14  -3   1    0.09    0.17
  14   3   1    0.45    0.20
 -14   3  -1    0.28    0.23
 -15  -3  -1    7.79    0.74
  15  -3   1    5.51    0.52
 -15   3  -1    6.30    0.72
  15   3   1    6.54    0.57
  16  -3   1    5.88    0.58
 -16  -3  -1    7.18    0.77
 -16   3  -1    8.65    0.78
  16   3   1    6.36    0.57
  17  -3   1    0.51    0.26
 -17  -3  -1    0.41    0.33
  17   3   1    0.88    0.27
 -17   3  -1    0.70    0.33
 -18  -3  -1    1.53    0.43
  18  -3   1    1.48    0.32
  18   3   1    1.74    0.35
 -18   3  -1    1.59    0.39
 -19  -3  -1   -0.37    0.34
  19  -3   1   -0.55    0.21
 -19   3  -1   -0.04    0.32
  19   3   1   -0.12    0.26
 -19  -4   1   -0.13    0.35
  19  -4  -1    0.06    0.24
  19   4  -1   -0.10    0.24
 -19   4   1    0.48    0.35
 -18  -4   1   -0.10    0.31
  18  -4  -1   -0.13    0.20
 -18   4   1    0.30    0.30
  18   4  -1    0.35    0.23
 -17  -4   1    7.81    0.82
  17  -4  -1    6.97    0.56
  17   4  -1    7.43    0.59
 -17   4   1    6.00    0.73
 -16  -4   1   35.77    1.52
  16  -4  -1   33.46    1.16
 -16   4   1   33.09    1.43
  16   4  -1   33.47    1.19
  15  -4  -1    4.05    0.44
 -15  -4   1    4.39    0.65
 -15   4   1    2.90    0.60
  15   4  -1    3.44    0.43
 -14  -4   1    5.13    0.63
  14  -4  -1    4.79    0.43
  14   4  -1    4.98    0.45
 -14   4   1    4.73    0.58
  13  -4  -1    7.04    0.45
 -13  -4   1    6.29    0.50
 -13  -4   1    6.19    0.63
 -13   4   1    6.19    0.57
  13   4  -1    6.73    0.46
  12  -4  -1    0.30    0.16
 -12  -4   1    0.09    0.17
  12  -4  -1    0.07    0.14
 -12  -4   1   -0.02    0.16
 -12  -4   1   -0.06    0.21
  12   4  -1    0.09    0.16
 -12   4   1   -0.03    0.18
  11  -4  -1   13.37    0.54
 -11  -4   1   13.50    0.75
 -11  -4   1   13.47    0.61
 -11  -4   1   11.87    0.62
  11  -4  -1   13.30    0.58
  11   4  -1   14.15    0.58
 -11   4   1   13.91    0.68
 -10  -4   1    3.07    0.41
 -10  -4   1    3.18    0.36
  10  -4  -1    3.25    0.28
 -10  -4   1    3.03    0.32
 -10  -4   1    2.78    0.32
  10  -4  -1    3.45    0.30
  10   4  -1    3.03    0.30
 -10   4   1    2.85    0.36
   9  -4  -1   48.22    1.31
  -9  -4   1   48.78    1.34
   9  -4  -1   47.97    1.19
  -9  -4   1   47.10    1.53
  -9  -4   1   48.22    1.28
   9   4  -1   45.59    1.21
  -8  -4   1   13.08    0.63
   8  -4  -1   12.66    0.49
  -8  -4   1   12.84    0.52
  -8  -4   1   13.37    0.52
   8  -4  -1   13.28    0.46
  -8  -4   1   12.99    0.55
   8   4  -1   12.22    0.47
   7  -4  -1    4.93    0.29
  -7  -4   1    5.17    0.32
  -7  -4   1    5.03    0.34
   7  -4  -1    5.40    0.28
  -7  -4   1    5.18    0.39
   7   4  -1    5.00    0.28
   6  -4  -1    0.08    0.09
  -6  -4   1    0.04    0.10
  -6  -4   1    0.03    0.11
   6  -4  -1   -0.12    0.08
  -6  -4   1   -0.09    0.10
   6   4  -1   -0.07    0.08
  -5  -4   1  117.26    3.17
   5  -4  -1  120.08    2.50
   5  -4  -1  122.34    2.77
  -5  -4   1  118.50    2.65
   5   4  -1  121.16    2.52
  -4  -4   1   25.42    0.82
  -4  -4   1   26.13    0.68
   4  -4  -1   26.18    0.67
   4  -4  -1   25.29    0.61
   4   4  -1   25.52    0.64
  -3  -4   1   20.48    0.66
  -3  -4   1   20.01    0.52
   3  -4  -1   20.27    0.52
  -3   4   1   20.38    0.48
   3   4  -1   19.93    0.50
  -2  -4   1   10.59    0.40
  -2  -4   1   10.29    0.27
  -2  -4   1   10.95    0.28
   2  -4  -1   10.10    0.28
   2   4  -1   10.68    0.28
  -1  -4   1    0.06    0.04
   1  -4  -1    0.02    0.04
  -1  -4   1   -0.01    0.08
  -1   4   1    0.06    0.04
   1   4  -1    0.05    0.04
   0  -4  -1   23.36    0.53
   0  -4  -1   22.76    0.64
   0  -4  -1   22.66    0.49
   0   4   1   22.24    0.50
  -1  -4  -1   31.88    0.73
  -1  -4  -1   29.81    0.68
  -1  -4  -1   30.91    0.86
   1   4   1   29.98    0.68
  -2  -4  -1    1.25    0.19
  -2  -4  -1    1.38    0.13
   2  -4   1    1.26    0.07
   2  -4   1    1.23    0.10
  -2  -4  -1    1.24    0.12
   2  -4   1    1.12    0.07
   2   4   1    1.33    0.13
  -3  -4  -1   19.66    0.52
   3  -4   1   19.23    0.50
   3  -4   1   19.26    0.51
  -3  -4  -1   19.82    0.55
   3  -4   1   19.34    0.47
  -3  -4  -1   19.50    0.65
   3   4   1   20.38    0.51
   4  -4   1    2.79    0.17
  -4  -4  -1    2.83    0.21
  -4  -4  -1    2.71    0.20
  -4  -4  -1    2.86    0.27
   4  -4   1    2.71    0.16
   4  -4   1    2.72    0.18
   4   4   1    2.82    0.20
  -5  -4  -1   10.14    0.48
  -5  -4  -1    9.97    0.39
  -5  -4  -1    9.17    0.38
   5  -4   1   10.05    0.36
   5  -4   1    9.59    0.32
   5  -4   1    9.41    0.35
   5   4   1    9.32    0.36
  -6  -4  -1    7.12    0.45
   6  -4   1    7.53    0.34
   6  -4   1    7.22    0.33
  -6  -4  -1    7.66    0.37
   6  -4   1    7.95    0.31
  -6  -4  -1    7.25    0.36
   6   4   1    7.75    0.34
  -7  -4  -1    9.85    0.54
   7  -4   1    9.80    0.41
   7  -4   1    9.65    0.41
  -7  -4  -1    9.73    0.45
  -7  -4  -1   10.38    0.45
   7  -4   1    9.75    0.38
   7   4   1   10.09    0.41
   8  -4   1    3.97    0.27
   8  -4   1    3.76    0.28
  -8  -4  -1    3.63    0.33
  -8  -4  -1    3.14    0.31
  -8  -4  -1    3.44    0.39
  -8  -4  -1    3.85    0.32
   8   4   1    3.69    0.29
   9  -4   1    8.51    0.40
  -9  -4  -1    9.23    0.47
   9  -4   1    8.23    0.42
  -9  -4  -1    8.57    0.46
  -9  -4  -1    8.81    0.57
  -9  -4  -1    7.99    0.48
   9   4   1    8.65    0.43
  10  -4   1    0.77    0.17
 -10  -4  -1    0.92    0.23
 -10  -4  -1    0.68    0.18
 -10  -4  -1    0.85    0.19
  10  -4   1    0.69    0.16
  10   4   1    0.83    0.17
 -11  -4  -1    3.77    0.40
  11  -4   1    4.00    0.34
 -11  -4  -1    3.63    0.50
  11   4   1    3.68    0.35
 -12  -4  -1    7.26    0.51
 -12  -4  -1    7.00    0.63
  12  -4   1    7.19    0.46
  12   4   1    7.56    0.48
  13  -4   1    0.11    0.15
 -13  -4  -1    0.02    0.22
  13   4   1   -0.12    0.15
 -13   4  -1    0.20    0.22
  14  -4   1    2.15    0.37
 -14  -4  -1    1.31    0.33
 -14   4  -1    0.91    0.30
  14   4   1    1.24    0.26
 -15  -4  -1    3.37    0.63
  15  -4   1    2.81    0.45
 -15   4  -1    2.71    0.64
  15   4   1    2.92    0.46
 -16  -4  -1   13.67    0.98
  16  -4   1   12.88    0.72
  16   4   1   13.60    0.76
 -16   4  -1   14.59    0.98
 -17  -4  -1    1.74    0.42
  17  -4   1    1.53    0.30
  17   4   1    1.38    0.30
 -17   4  -1    1.56    0.37
 -18  -4  -1    0.18    0.36
  18  -4   1    0.78    0.27
 -18   4  -1    0.75    0.35
  18   4   1    0.98    0.29
 -19  -4  -1    0.55    0.41
  19  -4   1    0.99    0.30
 -19   4  -1    0.94    0.38
  19   4   1    0.99    0.33
 -19  -5   1    0.09    0.36
  19  -5  -1    0.66    0.27
  19   5  -1    0.50    0.27
 -19   5   1    0.05    0.32
 -18  -5   1    1.14    0.40
  18  -5  -1    1.00    0.27
 -18   5   1    1.07    0.35
  18   5  -1    1.17    0.29
 -17  -5   1   12.97    0.99
  17  -5  -1   12.54    0.71
 -17   5   1   12.66    0.90
  17   5  -1   14.30    0.77
  16  -5  -1    5.29    0.51
 -16  -5   1    5.92    0.74
  16   5  -1    5.36    0.52
 -16   5   1    3.19    0.68
 -15  -5   1   38.57    1.58
  15  -5  -1   38.04    1.20
 -15   5   1   38.92    1.48
  15   5  -1   36.53    1.22
 -14  -5   1    0.04    0.24
  14  -5  -1    0.14    0.17
 -14   5   1    0.24    0.23
  14   5  -1   -0.18    0.16
  13  -5  -1    2.28    0.35
 -13  -5   1    2.76    0.53
 -13  -5   1    1.24    0.25
 -13   5   1    2.67    0.45
  13   5  -1    1.99    0.35
  12  -5  -1    0.50    0.18
 -12  -5   1    0.41    0.19
  12  -5  -1    0.47    0.18
 -12  -5   1    0.52    0.19
 -12  -5   1    0.32    0.23
  12   5  -1    0.42    0.18
 -12   5   1    0.29    0.19
 -11  -5   1   11.19    0.57
 -11  -5   1   11.38    0.71
  11  -5  -1   11.07    0.51
  11  -5  -1   11.93    0.55
 -11  -5   1   11.12    0.57
  11   5  -1   11.23    0.52
 -11   5   1   11.35    0.62
 -10  -5   1    2.95    0.33
 -10  -5   1    2.52    0.32
  10  -5  -1    2.54    0.28
 -10  -5   1    2.40    0.35
 -10  -5   1    2.87    0.42
  10  -5  -1    2.89    0.29
  10   5  -1    2.92    0.29
   9  -5  -1    0.86    0.15
   9  -5  -1    1.22    0.23
  -9  -5   1    1.57    0.27
  -9  -5   1    0.87    0.20
  -9  -5   1    1.40    0.25
  -9  -5   1    1.01    0.19
   9   5  -1    1.61    0.23
  -8  -5   1    3.57    0.39
   8  -5  -1    3.67    0.28
  -8  -5   1    3.79    0.33
   8  -5  -1    3.72    0.26
  -8  -5   1    3.90    0.30
  -8  -5   1    3.63    0.31
   8   5  -1    4.15    0.28
   7  -5  -1    0.53    0.11
   7  -5  -1    0.36    0.10
  -7  -5   1    0.62    0.17
  -7  -5   1    0.34    0.12
  -7  -5   1    0.45    0.13
   7   5  -1    0.41    0.12
  -6  -5   1    7.69    0.40
   6  -5  -1    7.77    0.34
  -6  -5   1    8.33    0.47
   6  -5  -1    8.22    0.32
  -6  -5   1    8.15    0.38
   6   5  -1    8.18    0.34
   5  -5  -1   80.72    1.88
   5  -5  -1   80.74    1.70
  -5  -5   1   80.43    1.82
  -5  -5   1   77.41    2.19
   5   5  -1   77.89    1.73
   4  -5  -1    0.48    0.08
  -4  -5   1    0.69    0.14
  -4  -5   1    0.64    0.11
  -4   5   1    0.52    0.09
   4   5  -1    0.55    0.10
  -3  -5   1   86.25    1.83
  -3  -5   1   81.13    1.82
  -3  -5   1   85.51    2.25
   3  -5  -1   83.65    1.92
  -3   5   1   84.06    1.74
   3   5  -1   85.28    1.76
  -2  -5   1   -0.01    0.04
   2  -5  -1    0.02    0.04
  -2  -5   1    0.00    0.03
  -2  -5   1    0.01    0.08
   2   5  -1    0.02    0.05
  -2   5   1    0.01    0.04
  -1  -5   1   74.75    1.52
   1  -5  -1   74.77    1.52
   1   5  -1   75.26    1.52
  -1   5   1   74.46    1.52
   0  -5  -1   16.23    0.38
   0  -5  -1   16.48    0.50
   0   5   1   16.37    0.38
  -1  -5  -1   71.44    1.87
  -1  -5  -1   68.79    1.50
   1   5   1   73.11    1.48
   2  -5   1   40.60    0.84
  -2  -5  -1   40.46    1.14
  -2  -5  -1   39.56    0.90
  -2  -5  -1   41.63    0.97
   2   5   1   38.37    0.89
  -3  -5  -1   11.32    0.45
   3  -5   1   11.14    0.32
   3  -5   1   10.91    0.30
  -3  -5  -1   11.83    0.37
   3  -5   1   10.77    0.31
  -3  -5  -1   11.80    0.35
   3   5   1   11.18    0.35
  -4  -5  -1    9.00    0.33
  -4  -5  -1    9.25    0.35
   4  -5   1    8.74    0.31
   4  -5   1    8.27    0.30
   4  -5   1    8.70    0.28
  -4  -5  -1    9.30    0.43
   4   5   1    8.81    0.33
  -5  -5  -1    6.52    0.32
   5  -5   1    7.08    0.27
   5  -5   1    6.80    0.30
  -5  -5  -1    7.60    0.34
  -5  -5  -1    6.80    0.41
   5  -5   1    7.32    0.30
   5   5   1    6.71    0.31
  -6  -5  -1   -0.02    0.11
   6  -5   1   -0.07    0.08
   6  -5   1   -0.07    0.08
  -6  -5  -1    0.04    0.10
  -6  -5  -1   -0.14    0.12
   6  -5   1   -0.08    0.08
   6   5   1   -0.05    0.09
  -7  -5  -1    1.72    0.24
  -7  -5  -1    0.96    0.20
   7  -5   1    1.66    0.21
  -7  -5  -1    1.60    0.25
   7  -5   1    1.86    0.21
   7  -5   1    1.66    0.21
   7   5   1    1.48    0.22
  -8  -5  -1   21.27    0.73
  -8  -5  -1   20.70    0.87
  -8  -5  -1   22.44    0.72
   8  -5   1   21.08    0.63
   8  -5   1   20.70    0.68
  -8  -5  -1   19.60    0.74
   8   5   1   20.54    0.67
   9  -5   1    3.08    0.29
  -9  -5  -1    3.10    0.41
   9  -5   1    2.89    0.27
  -9  -5  -1    2.71    0.31
  -9  -5  -1    2.49    0.31
  -9  -5  -1    2.86    0.34
   9   5   1    2.49    0.28
 -10  -5  -1    0.72    0.22
  10  -5   1    0.79    0.16
 -10  -5  -1    0.83    0.20
  10  -5   1    0.70    0.16
 -10  -5  -1    0.62    0.18
 -10  -5  -1    0.76    0.18
  10   5   1    0.92    0.18
 -11  -5  -1   11.57    0.72
  11  -5   1   10.66    0.51
 -11  -5  -1   11.46    0.58
  11  -5   1   11.24    0.55
  11   5   1   11.72    0.55
  12  -5   1    0.09    0.15
 -12  -5  -1    0.04    0.22
 -12  -5  -1   -0.08    0.17
  12   5   1    0.23    0.17
  13  -5   1    4.84    0.41
 -13  -5  -1    4.39    0.60
 -13  -5  -1    3.89    0.46
 -13   5  -1    4.47    0.55
  13   5   1    3.78    0.43
 -14  -5  -1    1.22    0.32
  14  -5   1    1.94    0.35
  14   5   1    1.20    0.25
 -14   5  -1    0.66    0.29
 -15  -5  -1   40.68    1.67
  15  -5   1   39.99    1.27
 -15   5  -1   42.82    1.60
  15   5   1   39.07    1.32
  16  -5   1    1.54    0.29
 -16  -5  -1    3.16    0.68
 -16   5  -1    2.74    0.66
  16   5   1    1.54    0.31
  17  -5   1    1.43    0.29
 -17  -5  -1    1.04    0.37
  17   5   1    0.99    0.28
 -17   5  -1    1.15    0.36
  18  -5   1    0.13    0.23
 -18  -5  -1    0.08    0.34
  18   5   1    0.45    0.24
 -18   5  -1    0.35    0.31
 -19  -6   1    0.11    0.36
  19  -6  -1    0.38    0.26
 -19   6   1    0.30    0.32
  19   6  -1    0.52    0.27
 -18  -6   1   -0.05    0.35
  18  -6  -1    0.27    0.23
 -18   6   1    0.26    0.30
  18   6  -1    0.43    0.25
 -17  -6   1    0.38    0.33
  17  -6  -1    0.24    0.21
 -17   6   1    0.30    0.30
  17   6  -1    0.44    0.23
  16  -6  -1    0.23    0.22
 -16  -6   1    1.11    0.35
  16   6  -1    0.90    0.25
 -16   6   1   -0.39    0.31
  15  -6  -1    0.27    0.19
 -15  -6   1    0.33    0.28
 -15   6   1   -0.30    0.26
  15   6  -1    0.33    0.20
 -14  -6   1    5.29    0.65
  14  -6  -1    5.78    0.47
 -14  -6   1    5.49    0.52
 -14   6   1    5.15    0.58
  14   6  -1    5.97    0.48
  13  -6  -1    0.08    0.17
 -13  -6   1    0.13    0.23
 -13  -6   1    0.08    0.18
  13   6  -1    0.13    0.17
 -13   6   1    0.27    0.21
 -12  -6   1    0.05    0.22
 -12  -6   1   -0.10    0.16
  12  -6  -1    0.01    0.14
  12  -6  -1    0.00    0.14
 -12  -6   1    0.00    0.18
 -12   6   1    0.01    0.17
  12   6  -1    0.00    0.15
 -11  -6   1    5.98    0.57
 -11  -6   1    5.25    0.43
  11  -6  -1    5.56    0.40
 -11  -6   1    5.51    0.45
  11  -6  -1    6.16    0.38
 -11  -6   1    5.34    0.47
  11   6  -1    6.26    0.41
 -11   6   1    6.19    0.48
  10  -6  -1    5.93    0.38
 -10  -6   1    5.95    0.41
 -10  -6   1    5.30    0.52
 -10  -6   1    6.12    0.42
  10  -6  -1    5.73    0.35
 -10  -6   1    4.99    0.43
  10   6  -1    5.02    0.35
   9  -6  -1   32.32    0.97
  -9  -6   1   33.76    1.02
  -9  -6   1   32.98    1.19
  -9  -6   1   32.05    1.04
   9  -6  -1   30.57    0.87
  -9  -6   1   31.85    0.97
   9   6  -1   32.89    0.92
   8  -6  -1   10.92    0.41
  -8  -6   1    9.92    0.59
  -8  -6   1   11.44    0.48
  -8  -6   1   11.49    0.52
   8  -6  -1   10.44    0.44
  -8  -6   1   10.84    0.48
   8   6  -1   10.24    0.43
   7  -6  -1    0.17    0.09
  -7  -6   1    0.23    0.13
  -7  -6   1    0.14    0.12
  -7  -6   1    0.06    0.15
   7  -6  -1    0.28    0.10
   7   6  -1    0.14    0.10
  -6  -6   1    3.12    0.25
   6  -6  -1    2.94    0.23
   6  -6  -1    2.90    0.21
  -6  -6   1    3.06    0.33
   6   6  -1    3.20    0.22
  -5  -6   1   55.28    1.61
  -5  -6   1   54.82    1.31
   5  -6  -1   54.54    1.34
  -5   6   1   55.32    1.22
   5   6  -1   54.59    1.25
  -4  -6   1  202.97    4.21
  -4  -6   1  197.58    5.10
   4  -6  -1  192.87    4.45
  -4  -6   1  198.72    4.19
   4   6  -1  196.32    4.04
  -4   6   1  199.80    4.00
  -3  -6   1   50.30    1.10
   3  -6  -1   49.76    1.16
  -3  -6   1   49.42    1.41
  -3  -6   1   47.41    1.09
  -3   6   1   50.83    1.06
   3   6  -1   49.99    1.08
  -2  -6   1   50.11    1.39
   2  -6  -1   49.86    1.12
   2   6  -1   48.10    1.05
  -1  -6   1    3.28    0.12
   0  -6  -1    0.02    0.07
   0  -6  -1    0.07    0.04
   0   6   1    0.06    0.04
  -1  -6  -1   17.41    0.56
   1   6   1   17.11    0.42
  -2  -6  -1   10.10    0.31
  -2  -6  -1    9.70    0.28
  -2  -6  -1   10.42    0.41
   2   6   1    9.90    0.31
  -3  -6  -1    3.10    0.27
  -3  -6  -1    3.50    0.20
   3  -6   1    2.90    0.14
   3  -6   1    3.49    0.14
  -3  -6  -1    3.52    0.18
   3  -6   1    3.54    0.15
   3   6   1    3.50    0.20
   4  -6   1   10.24    0.30
   4  -6   1    9.59    0.32
   4  -6   1    9.90    0.33
  -4  -6  -1    9.83    0.47
  -4  -6  -1   10.07    0.38
  -4  -6  -1   10.22    0.35
   4   6   1    9.25    0.35
   5  -6   1    1.31    0.17
  -5  -6  -1    1.29    0.20
   5  -6   1    1.83    0.17
   5  -6   1    1.43    0.16
  -5  -6  -1    1.55    0.21
  -5  -6  -1    1.31    0.27
   5   6   1    1.48    0.18
  -6  -6  -1    3.65    0.37
   6  -6   1    3.86    0.22
  -6  -6  -1    3.43    0.27
   6  -6   1    3.84    0.24
   6  -6   1    4.13    0.25
  -6  -6  -1    3.96    0.29
   6   6   1    3.55    0.26
  -7  -6  -1    2.46    0.35
   7  -6   1    2.39    0.21
  -7  -6  -1    3.06    0.28
   7  -6   1    2.99    0.24
  -7  -6  -1    2.77    0.28
   7  -6   1    2.31    0.23
   7   6   1    2.65    0.25
   8  -6   1    2.16    0.22
  -8  -6  -1    1.53    0.37
  -8  -6  -1    2.56    0.29
   8  -6   1    2.20    0.24
  -8  -6  -1    1.97    0.28
   8   6   1    2.38    0.25
  -9  -6  -1    9.41    0.48
   9  -6   1    9.12    0.44
  -9  -6  -1    8.43    0.50
  -9  -6  -1    8.78    0.47
  -9  -6  -1    8.56    0.58
   9  -6   1    8.61    0.40
   9   6   1    9.17    0.45
  10  -6   1    0.33    0.14
 -10  -6  -1    0.37    0.16
 -10  -6  -1    0.11    0.15
  10  -6   1    0.24    0.13
 -10  -6  -1    0.24    0.20
 -10  -6  -1    0.04    0.16
  10   6   1    0.13    0.14
 -11  -6  -1    4.28    0.42
  11  -6   1    4.30    0.37
 -11  -6  -1    4.74    0.55
 -11  -6  -1    3.86    0.44
  11  -6   1    4.85    0.37
  11   6   1    3.84    0.36
 -12  -6  -1    0.10    0.18
  12  -6   1    0.29    0.17
  12  -6   1    0.13    0.16
 -12  -6  -1    0.26    0.23
  12   6   1    0.28    0.17
 -13  -6  -1    3.19    0.44
  13  -6   1    2.83    0.37
 -13  -6  -1    2.93    0.57
  13   6   1    2.75    0.40
  14  -6   1   19.78    0.80
 -14  -6  -1   20.30    1.10
  14   6   1   20.22    0.85
 -14   6  -1   19.10    1.01
  15  -6   1    0.15    0.19
 -15   6  -1   -0.26    0.27
  15   6   1    0.58    0.23
 -16  -6  -1    5.93    0.77
  16  -6   1    5.23    0.53
  16   6   1    6.00    0.56
 -16   6  -1    3.65    0.73
 -17  -6  -1    0.07    0.32
  17  -6   1    0.05    0.20
  17   6   1   -0.14    0.20
 -17   6  -1   -0.07    0.28
  18  -6   1    0.61    0.27
 -18  -6  -1   -0.27    0.36
 -18   6  -1    0.57    0.32
  18   6   1    1.00    0.29
  18  -7  -1    0.65    0.27
 -18  -7   1    0.31    0.36
  18   7  -1    0.75    0.27
 -18   7   1    0.42    0.32
  17  -7  -1    1.06    0.28
 -17  -7   1    0.73    0.35
  17   7  -1    1.33    0.29
 -17   7   1    1.03    0.34
 -16  -7   1    4.21    0.71
  16  -7  -1    3.53    0.49
 -16   7   1    4.25    0.63
  16   7  -1    5.04    0.50
  15  -7  -1   20.24    0.85
 -15  -7   1   21.80    1.17
 -15   7   1   20.23    1.03
  15   7  -1   21.52    0.88
 -14  -7   1    8.56    0.60
  14  -7  -1    6.97    0.50
 -14  -7   1    8.26    0.76
 -14   7   1    8.07    0.64
  14   7  -1    7.94    0.56
  13  -7  -1    0.34    0.17
 -13  -7   1    0.29    0.26
 -13  -7   1    0.12    0.20
 -13   7   1    0.54    0.22
  13   7  -1    0.33    0.19
 -12  -7   1    6.37    0.55
 -12  -7   1    7.49    0.52
 -12  -7   1    7.06    0.64
  12  -7  -1    7.47    0.45
  12  -7  -1    7.02    0.48
  12   7  -1    6.11    0.45
 -12   7   1    7.43    0.53
  11  -7  -1    1.03    0.18
 -11  -7   1    0.79    0.26
 -11  -7   1    1.05    0.22
 -11  -7   1    0.88    0.21
  11  -7  -1    0.85    0.19
 -11  -7   1    0.68    0.21
  11   7  -1    1.08    0.20
  10  -7  -1    7.27    0.40
 -10  -7   1    9.03    0.62
 -10  -7   1    8.12    0.53
 -10  -7   1    8.74    0.48
 -10  -7   1    8.37    0.48
  10  -7  -1    7.85    0.44
  10   7  -1    8.42    0.44
  -9  -7   1    0.13    0.14
   9  -7  -1    0.15    0.11
  -9  -7   1    0.11    0.17
   9  -7  -1    0.20    0.12
  -9  -7   1    0.16    0.13
  -9  -7   1    0.01    0.14
   9   7  -1    0.18    0.12
  -8  -7   1    1.95    0.39
   8  -7  -1    2.14    0.23
  -8  -7   1    2.53    0.28
   8  -7  -1    2.52    0.25
  -8  -7   1    1.69    0.31
  -8  -7   1    1.95    0.28
   8   7  -1    1.95    0.24
   7  -7  -1    0.09    0.09
   7  -7  -1    0.11    0.09
  -7  -7   1   -0.09    0.14
  -7  -7   1    0.02    0.10
   7   7  -1    0.02    0.09
  -6  -7   1    7.27    0.34
  -6  -7   1    7.91    0.47
   6  -7  -1    7.51    0.33
  -6   7   1    7.46    0.30
   6   7  -1    7.98    0.33
   5  -7  -1   73.67    1.72
  -5  -7   1   72.15    1.65
  -5  -7   1   70.83    2.05
   5   7  -1   72.36    1.60
  -5   7   1   72.87    1.56
   4  -7  -1    3.67    0.19
  -4  -7   1    3.52    0.19
  -4  -7   1    3.92    0.33
  -4  -7   1    3.58    0.19
  -4   7   1    3.66    0.18
   4   7  -1    3.67    0.21
   3  -7  -1   37.47    0.87
  -3  -7   1   38.12    1.13
  -3  -7   1   36.11    0.82
  -3  -7   1   34.59    0.82
   3   7  -1   36.65    0.84
  -3   7   1   37.59    0.81
  -2  -7   1    0.01    0.05
  -2  -7   1    0.02    0.09
   2   7  -1    0.02    0.05
   1  -7  -1    0.27    0.05
  -1  -7   1    0.27    0.05
   0  -7  -1    6.39    0.19
  -1  -7  -1    0.97    0.10
  -1  -7  -1    0.74    0.17
   1   7   1    0.95    0.11
  -2  -7  -1    8.01    0.23
  -2  -7  -1    8.30    0.38
   2   7   1    8.29    0.28
  -3  -7  -1    4.02    0.19
  -3  -7  -1    4.24    0.23
  -3  -7  -1    4.06    0.30
   3  -7   1    3.99    0.15
   3   7   1    4.28    0.22
   4  -7   1   12.97    0.39
   4  -7   1   13.53    0.40
  -4  -7  -1   13.46    0.57
   4  -7   1   13.44    0.37
  -4  -7  -1   13.52    0.42
  -4  -7  -1   13.58    0.46
   4   7   1   13.92    0.43
   5  -7   1    0.99    0.15
   5  -7   1    0.85    0.16
  -5  -7  -1    1.03    0.18
  -5  -7  -1    1.15    0.20
  -5  -7  -1    0.85    0.17
   5  -7   1    0.84    0.15
   5   7   1    1.10    0.18
  -6  -7  -1    0.70    0.13
  -6  -7  -1    0.54    0.17
   6  -7   1    0.97    0.17
   6  -7   1    1.08    0.17
   6  -7   1    0.95    0.17
  -6  -7  -1    1.14    0.21
   6   7   1    0.88    0.14
  -7  -7  -1    0.34    0.18
   7  -7   1    0.93    0.19
  -7  -7  -1    0.67    0.14
   7  -7   1    0.76    0.12
   7  -7   1    0.56    0.12
  -7  -7  -1    0.60    0.14
   7   7   1    0.66    0.14
   8  -7   1    6.65    0.33
  -8  -7  -1    7.15    0.40
  -8  -7  -1    7.13    0.42
  -8  -7  -1    6.50    0.51
   8  -7   1    7.04    0.37
   8   7   1    7.32    0.39
  -9  -7  -1    0.15    0.15
  -9  -7  -1    0.07    0.14
  -9  -7  -1    0.14    0.18
  -9  -7  -1    0.07    0.13
   9  -7   1    0.24    0.12
   9  -7   1    0.34    0.13
   9   7   1    0.17    0.12
  10  -7   1   10.08    0.50
  10  -7   1   10.65    0.46
 -10  -7  -1   10.79    0.59
 -10  -7  -1   10.01    0.55
 -10  -7  -1   11.26    0.70
 -10  -7  -1   10.80    0.54
  10   7   1    9.42    0.49
  11  -7   1    0.15    0.16
 -11  -7  -1    0.20    0.18
  11  -7   1    0.53    0.16
 -11  -7  -1    0.15    0.18
 -11  -7  -1    0.33    0.24
  11   7   1    0.34    0.17
  12  -7   1    2.48    0.36
  12  -7   1    1.88    0.33
 -12  -7  -1    1.41    0.31
 -12  -7  -1    1.33    0.27
 -12  -7  -1    1.55    0.28
  12   7   1    2.16    0.35
 -13  -7  -1   15.45    0.75
  13  -7   1   15.11    0.66
 -13  -7  -1   14.76    0.91
  13   7   1   14.90    0.70
 -14  -7  -1   16.53    1.03
 -14  -7  -1   16.43    0.87
  14  -7   1   17.44    0.74
 -14   7  -1   14.93    0.91
  14   7   1   17.04    0.78
  15  -7   1   58.18    1.65
 -15  -7  -1   59.90    2.18
 -15   7  -1   60.17    2.04
  15   7   1   57.83    1.71
  16  -7   1    0.40    0.22
 -16  -7  -1    0.61    0.32
 -16   7  -1    0.10    0.30
  16   7   1    0.33    0.23
  17  -7   1    1.65    0.31
 -17  -7  -1    0.95    0.38
  17   7   1    1.01    0.27
 -17   7  -1    0.68    0.31
  18  -7   1    2.66    0.48
 -18  -7  -1    0.25    0.40
 -18   7  -1    1.39    0.37
  18   7   1    1.33    0.31
 -18  -8   1    0.21    0.39
  18  -8  -1    0.73    0.27
  18   8  -1    0.85    0.27
 -17  -8   1    1.46    0.42
  17  -8  -1    2.49    0.46
  17   8  -1    2.76    0.46
 -17   8   1    1.61    0.36
  16  -8  -1   17.94    0.83
 -16  -8   1   19.11    1.15
 -16   8   1   18.48    0.98
  16   8  -1   19.60    0.88
  15  -8  -1    6.63    0.55
 -15  -8   1    7.39    0.79
 -15  -8   1    7.99    0.63
  15   8  -1    7.39    0.56
 -15   8   1    7.41    0.66
  14  -8  -1    1.01    0.25
 -14  -8   1    1.26    0.35
 -14  -8   1    1.29    0.29
  14   8  -1    2.93    0.41
 -14   8   1    1.48    0.30
 -13  -8   1    1.32    0.33
  13  -8  -1    1.74    0.33
 -13  -8   1    1.08    0.26
 -13   8   1    1.24    0.25
  13   8  -1    1.89    0.36
 -12  -8   1    6.24    0.64
 -12  -8   1    6.98    0.52
 -12  -8   1    6.11    0.55
  12  -8  -1    5.56    0.42
  12  -8  -1    6.14    0.47
 -12   8   1    5.98    0.51
  12   8  -1    6.59    0.47
  11  -8  -1   -0.02    0.14
 -11  -8   1    0.08    0.18
 -11  -8   1   -0.04    0.18
  11  -8  -1    0.08    0.14
 -11  -8   1    0.08    0.18
 -11  -8   1    0.13    0.22
  11   8  -1    0.10    0.14
  10  -8  -1    4.26    0.33
  10  -8  -1    4.15    0.35
 -10  -8   1    4.01    0.38
 -10  -8   1    4.49    0.51
 -10  -8   1    4.30    0.43
 -10  -8   1    4.12    0.39
  10   8  -1    4.82    0.36
  -9  -8   1   12.53    0.61
  -9  -8   1   12.54    0.70
   9  -8  -1   12.99    0.53
  -9  -8   1   12.66    0.55
   9  -8  -1   12.52    0.48
  -9  -8   1   12.68    0.57
   9   8  -1   12.37    0.51
  -8  -8   1    8.87    0.48
   8  -8  -1    8.29    0.37
  -8  -8   1    8.56    0.56
  -8  -8   1    8.48    0.43
  -8  -8   1    8.33    0.44
   8  -8  -1    8.49    0.40
  -8   8   1    8.53    0.37
   8   8  -1    9.36    0.41
  -7  -8   1   20.23    0.65
   7  -8  -1   20.50    0.64
  -7  -8   1   19.21    0.84
   7   8  -1   21.27    0.63
  -7   8   1   21.03    0.58
  -6  -8   1    0.19    0.09
   6  -8  -1    0.13    0.08
  -6  -8   1    0.23    0.10
  -6  -8   1    0.01    0.13
  -6   8   1    0.11    0.08
   6   8  -1    0.13    0.09
  -5  -8   1   -0.15    0.12
  -5  -8   1    0.04    0.07
  -5  -8   1   -0.04    0.07
   5  -8  -1    0.01    0.07
  -5   8   1    0.07    0.07
   5   8  -1    0.05    0.08
  -4  -8   1   63.15    1.79
  -4  -8   1   59.82    1.37
   4  -8  -1   61.17    1.46
  -4  -8   1   61.74    1.37
   4   8  -1   62.46    1.37
  -4   8   1   64.65    1.33
   3  -8  -1    0.70    0.10
  -3  -8   1    0.36    0.13
   3   8  -1    0.48    0.08
  -2  -8   1    0.93    0.21
  -2  -8   1    1.01    0.11
   2   8  -1    1.01    0.11
  -1  -8   1    7.65    0.21
   1  -8  -1    7.56    0.21
   0  -8  -1   21.79    0.49
  -1  -8  -1    2.05    0.22
  -1  -8  -1    1.80    0.12
   1   8   1    1.56    0.13
  -2  -8  -1    0.45    0.12
  -2  -8  -1    0.39    0.07
   2   8   1    0.70    0.13
  -3  -8  -1   17.66    0.51
  -3  -8  -1   16.09    0.43
  -3  -8  -1   16.53    0.63
   3   8   1   16.98    0.47
  -4  -8  -1    0.14    0.13
   4  -8   1    0.26    0.07
  -4  -8  -1    0.27    0.08
  -4  -8  -1    0.30    0.10
   4  -8   1    0.23    0.07
   4   8   1    0.29    0.10
  -4   8  -1    0.18    0.07
  -5  -8  -1    5.77    0.42
   5  -8   1    6.07    0.27
   5  -8   1    6.01    0.26
  -5  -8  -1    6.30    0.29
   5  -8   1    6.65    0.25
  -5  -8  -1    6.31    0.33
   5   8   1    6.07    0.30
  -6  -8  -1    5.55    0.30
   6  -8   1    5.33    0.25
  -6  -8  -1    5.75    0.34
   6  -8   1    5.37    0.27
   6  -8   1    5.48    0.28
  -6  -8  -1    4.58    0.42
   6   8   1    5.56    0.30
  -7  -8  -1   53.94    1.73
  -7  -8  -1   55.38    1.40
   7  -8   1   57.78    1.43
   7  -8   1   56.37    1.29
   7  -8   1   54.49    1.43
  -7  -8  -1   57.40    1.51
   7   8   1   55.40    1.36
  -8  -8  -1    2.03    0.29
   8  -8   1    1.53    0.22
  -8  -8  -1    1.32    0.26
  -8  -8  -1    1.03    0.24
   8  -8   1    1.95    0.25
   8   8   1    1.52    0.24
   9  -8   1    8.23    0.43
   9  -8   1    8.22    0.39
  -9  -8  -1    7.97    0.58
  -9  -8  -1    7.06    0.44
  -9  -8  -1    8.20    0.48
   9   8   1    7.98    0.43
 -10  -8  -1    0.02    0.15
  10  -8   1    0.07    0.14
 -10  -8  -1    0.08    0.20
 -10  -8  -1    0.09    0.17
  10  -8   1    0.34    0.14
 -10  -8  -1    0.17    0.15
  10   8   1    0.00    0.14
 -11  -8  -1    1.00    0.23
  11  -8   1    1.31    0.21
 -11  -8  -1    1.39    0.26
  11  -8   1    1.12    0.21
 -11  -8  -1    1.36    0.31
  11   8   1    1.25    0.22
 -12  -8  -1   23.65    1.13
 -12  -8  -1   25.12    0.92
  12  -8   1   22.79    0.87
 -12  -8  -1   20.91    0.96
  12  -8   1   23.17    0.81
  12   8   1   23.68    0.87
 -13  -8  -1    0.15    0.23
  13  -8   1    0.30    0.19
 -13  -8  -1    0.61    0.28
  13   8   1    0.56    0.21
 -14  -8  -1    9.27    0.66
  14  -8   1    8.63    0.55
 -14  -8  -1    9.43    0.82
  14   8   1   10.40    0.65
 -14   8  -1    8.77    0.74
  15  -8   1    1.57    0.28
 -15  -8  -1    3.56    0.67
  15   8   1    3.22    0.47
 -15   8  -1    1.49    0.35
 -16  -8  -1   16.44    1.11
  16  -8   1   17.13    0.83
 -16   8  -1   18.68    1.03
  16   8   1   19.03    0.87
  17  -8   1    1.09    0.29
 -17  -8  -1    0.31    0.37
 -17   8  -1    0.52    0.31
  17   8   1    1.16    0.29
  18  -8   1    0.31    0.26
 -18  -8  -1   -0.39    0.37
  18   8   1    0.53    0.27
 -18   8  -1    0.15    0.33
 -18  -9   1   -0.18    0.36
  18   9  -1    0.69    0.27
 -17  -9   1   -0.12    0.31
  17   9  -1    0.24    0.23
 -16  -9   1   -0.10    0.29
  16   9  -1    0.07    0.19
 -15  -9   1    0.27    0.28
  15  -9  -1    0.06    0.22
 -15  -9   1    0.31    0.25
 -15   9   1    0.65    0.25
  15   9  -1    0.45    0.22
 -14  -9   1    3.48    0.49
  14  -9  -1    2.30    0.39
 -14  -9   1    1.52    0.36
 -14   9   1    2.63    0.49
  14   9  -1    3.12    0.42
  13  -9  -1    3.74    0.46
 -13  -9   1    3.27    0.60
 -13  -9   1    3.01    0.46
 -13   9   1    2.26    0.46
  13   9  -1    2.95    0.39
  12  -9  -1   16.71    0.67
  12  -9  -1   18.15    0.75
 -12  -9   1   18.28    0.77
 -12  -9   1   16.69    0.94
 -12  -9   1   15.96    0.82
 -12   9   1   18.00    0.68
  12   9  -1   17.46    0.72
 -12   9   1   17.68    0.79
 -11  -9   1    2.97    0.45
  11  -9  -1    3.33    0.37
  11  -9  -1    3.36    0.35
 -11  -9   1    4.29    0.43
 -11  -9   1    3.39    0.53
 -11   9   1    3.89    0.34
  11   9  -1    3.34    0.35
  10  -9  -1    2.53    0.33
 -10  -9   1    3.45    0.50
 -10  -9   1    2.22    0.35
 -10  -9   1    2.93    0.43
 -10  -9   1    2.51    0.36
  10   9  -1    2.56    0.32
 -10   9   1    2.54    0.29
  -9  -9   1    1.64    0.35
  -9  -9   1    1.60    0.29
  -9  -9   1    1.73    0.38
  -9  -9   1    1.41    0.28
   9  -9  -1    1.35    0.25
   9   9  -1    1.67    0.26
  -9   9   1    1.36    0.22
  -8  -9   1    2.97    0.28
  -8  -9   1    2.64    0.41
   8  -9  -1    3.12    0.27
  -8  -9   1    2.74    0.30
  -8   9   1    2.69    0.23
   8   9  -1    3.64    0.28
   7  -9  -1    2.28    0.23
  -7  -9   1    1.27    0.23
  -7  -9   1    1.98    0.21
  -7  -9   1    2.08    0.23
  -7   9   1    1.97    0.19
   7   9  -1    1.79    0.22
  -6  -9   1    4.92    0.42
  -6  -9   1    5.81    0.28
  -6  -9   1    5.62    0.27
   6  -9  -1    5.68    0.28
   6   9  -1    5.85    0.29
  -6   9   1    5.41    0.25
   5  -9  -1    0.51    0.09
  -5  -9   1    0.42    0.08
  -5  -9   1    0.47    0.15
  -5  -9   1    0.50    0.09
  -5   9   1    0.49    0.08
   5   9  -1    0.55    0.10
   4  -9  -1    0.06    0.06
  -4  -9   1    0.23    0.13
  -4  -9   1    0.09    0.05
  -4  -9   1    0.05    0.05
  -4   9   1    0.16    0.06
   4   9  -1    0.19    0.07
   3  -9  -1    4.22    0.17
  -3  -9   1    4.23    0.34
   3   9  -1    4.33    0.19
  -2  -9   1   37.21    0.82
   0  -9  -1    7.76    0.23
  -1  -9  -1   18.24    0.45
  -1  -9  -1   18.72    0.65
   1   9   1   18.81    0.47
  -2  -9  -1    6.39    0.36
  -2  -9  -1    6.43    0.26
   2   9   1    6.28    0.24
  -3  -9  -1    6.20    0.28
  -3  -9  -1    6.43    0.38
  -3  -9  -1    5.48    0.19
  -3  -9  -1    5.56    0.19
   3   9   1    6.33    0.26
  -4  -9  -1   15.02    0.49
  -4  -9  -1   13.66    0.60
  -4  -9  -1   13.86    0.40
   4  -9   1   14.45    0.40
   4  -9   1   13.23    0.39
   4   9   1   13.59    0.44
  -5  -9  -1    3.35    0.21
  -5  -9  -1    3.32    0.26
   5  -9   1    3.21    0.20
   5  -9   1    3.08    0.20
  -5  -9  -1    3.06    0.34
   5   9   1    3.10    0.23
  -5   9  -1    3.41    0.18
   6  -9   1    0.04    0.08
   6  -9   1    0.01    0.08
  -6  -9  -1   -0.02    0.11
   6  -9   1   -0.15    0.08
  -6  -9  -1   -0.08    0.14
  -6  -9  -1    0.03    0.10
   6   9   1    0.04    0.10
   7  -9   1    1.21    0.20
  -7  -9  -1    0.76    0.20
  -7  -9  -1    1.30    0.26
   7  -9   1    1.10    0.19
  -7  -9  -1    0.85    0.15
   7  -9   1    0.79    0.13
   7   9   1    0.87    0.15
  -8  -9  -1    0.50    0.15
   8  -9   1    0.40    0.13
   8  -9   1    0.62    0.14
  -8  -9  -1    0.71    0.21
  -8  -9  -1    0.46    0.16
   8   9   1    0.45    0.14
  -9  -9  -1    1.01    0.24
   9  -9   1    0.65    0.16
   9  -9   1    1.24    0.22
  -9  -9  -1    1.50    0.31
  -9  -9  -1    0.71    0.18
   9   9   1    0.87    0.17
 -10  -9  -1    3.59    0.40
  10  -9   1    4.12    0.32
 -10  -9  -1    3.69    0.38
 -10  -9  -1    4.16    0.53
  10  -9   1    3.62    0.35
 -10  -9  -1    3.73    0.44
  10   9   1    3.17    0.35
 -11  -9  -1   26.48    1.17
  11  -9   1   26.53    0.84
  11  -9   1   28.37    0.95
 -11  -9  -1   27.27    0.95
 -11  -9  -1   26.23    1.03
  11   9   1   25.15    0.89
 -12  -9  -1    0.30    0.23
  12  -9   1    0.59    0.20
 -12  -9  -1    0.94    0.29
 -12  -9  -1    0.18    0.22
  12  -9   1    0.20    0.19
  12   9   1    0.64    0.22
 -13  -9  -1   28.38    1.33
 -13  -9  -1   29.17    1.07
  13  -9   1   30.03    0.97
  13   9   1   28.66    1.02
  14  -9   1    9.84    0.58
 -14  -9  -1   10.17    0.84
 -14  -9  -1    9.69    0.66
 -14   9  -1    9.09    0.73
  14   9   1    9.98    0.62
 -15  -9  -1    6.59    0.77
  15  -9   1    5.87    0.51
 -15  -9  -1    6.58    0.65
 -15   9  -1    5.64    0.66
  15   9   1    6.56    0.58
 -16  -9  -1    1.46    0.41
  16  -9   1    2.43    0.44
  16   9   1    2.75    0.45
 -16   9  -1    1.41    0.35
 -17  -9  -1   -0.25    0.34
  17  -9   1    0.30    0.24
  17   9   1    0.30    0.23
 -17 -10   1    0.07    0.35
  17  10  -1    0.82    0.27
 -16 -10   1    0.88    0.30
 -16 -10   1    0.36    0.33
  16  10  -1    0.95    0.26
 -15 -10   1   -0.25    0.22
 -15 -10   1   -0.15    0.26
  15  10  -1   -0.08    0.17
 -14 -10   1    7.19    0.58
 -14 -10   1    6.74    0.52
 -14 -10   1    7.89    0.75
  14  10  -1    7.02    0.53
 -13 -10   1    0.96    0.26
 -13 -10   1    1.06    0.25
 -13 -10   1    0.97    0.30
  13 -10  -1    0.83    0.22
 -13  10   1    0.76    0.22
  13  10  -1    0.82    0.22
 -12 -10   1   41.76    1.43
 -12 -10   1   44.69    1.31
 -12 -10   1   40.81    1.61
  12 -10  -1   43.33    1.32
 -12 -10   1   42.44    1.24
 -12  10   1   43.12    1.40
  12  10  -1   40.80    1.24
 -11 -10   1    5.76    0.53
  11 -10  -1    6.47    0.45
 -11 -10   1    5.42    0.42
 -11 -10   1    5.49    0.45
 -11 -10   1    5.29    0.60
  11  10  -1    6.40    0.43
  10 -10  -1    1.10    0.20
 -10 -10   1    0.73    0.22
 -10 -10   1    0.80    0.18
 -10 -10   1    1.11    0.22
 -10 -10   1    1.35    0.28
 -10 -10   1    0.62    0.19
 -10  10   1    0.87    0.17
  10  10  -1    1.10    0.20
   9 -10  -1    3.89    0.33
  -9 -10   1    4.22    0.49
  -9 -10   1    4.09    0.32
  -9 -10   1    4.67    0.36
  -9 -10   1    4.06    0.43
  -9 -10   1    4.06    0.38
   9  10  -1    4.05    0.33
  -9  10   1    4.02    0.29
   8 -10  -1   -0.10    0.11
  -8 -10   1   -0.11    0.11
  -8 -10   1    0.02    0.11
  -8 -10   1   -0.18    0.10
  -8 -10   1    0.00    0.16
  -8  10   1    0.03    0.10
   8  10  -1    0.03    0.11
  -7 -10   1    5.20    0.29
  -7 -10   1    4.88    0.28
  -7 -10   1    4.57    0.45
   7 -10  -1    5.70    0.31
   7  10  -1    5.12    0.30
  -7  10   1    5.15    0.26
   6 -10  -1    7.02    0.32
  -6 -10   1    6.95    0.29
  -6 -10   1    6.30    0.47
  -6 -10   1    6.59    0.28
   6  10  -1    6.49    0.31
  -6  10   1    7.07    0.28
  -5 -10   1    1.87    0.33
  -5 -10   1    1.98    0.15
   5 -10  -1    2.08    0.18
  -5 -10   1    1.96    0.15
   5  10  -1    2.05    0.19
  -5  10   1    2.41    0.16
  -4 -10   1    0.08    0.13
   4 -10  -1    0.11    0.07
   4  10  -1    0.13    0.07
   3 -10  -1   10.04    0.29
  -3 -10   1   10.39    0.51
   3  10  -1   10.22    0.31
  -2 -10   1   42.35    0.92
   0 -10  -1   14.67    0.38
  -1 -10  -1   21.22    0.51
  -1 -10  -1   21.94    0.56
  -2 -10  -1    0.74    0.14
  -2 -10  -1    0.51    0.13
   2  10   1    0.70    0.13
  -3 -10  -1   -0.04    0.11
  -3 -10  -1   -0.03    0.08
   3  10   1   -0.04    0.06
   4 -10   1   24.10    0.63
   4 -10   1   23.49    0.62
  -4 -10  -1   24.39    0.89
  -4 -10  -1   24.36    0.60
  -4 -10  -1   23.91    0.60
  -4 -10  -1   26.33    0.74
   4  10   1   25.68    0.67
  -5 -10  -1   35.64    0.98
  -5 -10  -1   33.66    0.84
  -5 -10  -1   34.90    1.16
   5 -10   1   34.68    0.88
   5 -10   1   32.45    0.87
   5  10   1   33.72    0.88
  -6 -10  -1   23.80    0.68
   6 -10   1   23.74    0.69
   6 -10   1   24.43    0.70
  -6 -10  -1   25.38    0.79
  -6 -10  -1   24.27    0.94
   6  10   1   23.71    0.71
  -7 -10  -1   22.37    0.69
   7 -10   1   22.89    0.70
  -7 -10  -1   23.48    0.79
  -7 -10  -1   23.21    0.95
   7  10   1   23.24    0.71
  -7  10  -1   22.46    0.66
   8 -10   1    0.90    0.16
  -8 -10  -1    0.99    0.17
   8 -10   1    1.00    0.15
  -8 -10  -1    0.84    0.22
  -8 -10  -1    1.03    0.20
   8  10   1    1.51    0.25
   9 -10   1    1.40    0.24
  -9 -10  -1    0.94    0.20
  -9 -10  -1    0.85    0.19
   9 -10   1    0.92    0.17
  -9 -10  -1    1.11    0.26
   9  10   1    1.19    0.20
 -10 -10  -1    7.77    0.48
  10 -10   1    7.15    0.41
  10 -10   1    8.05    0.46
 -10 -10  -1    7.83    0.65
 -10 -10  -1    7.44    0.52
  10  10   1    8.14    0.48
 -11 -10  -1    0.96    0.26
 -11 -10  -1    2.62    0.54
  11 -10   1    1.09    0.21
  11 -10   1    2.35    0.36
 -11 -10  -1    1.38    0.25
  11  10   1    1.90    0.36
 -12 -10  -1   55.66    1.80
  12 -10   1   56.30    1.50
 -12 -10  -1   58.49    2.05
 -12 -10  -1   59.52    1.65
  12 -10   1   60.53    1.69
  12  10   1   58.14    1.59
  13 -10   1    9.49    0.66
  13 -10   1    8.63    0.53
 -13 -10  -1    8.64    0.79
 -13 -10  -1    8.62    0.61
  13  10   1    7.98    0.55
  14 -10   1    0.76    0.22
 -14 -10  -1    1.16    0.34
 -14 -10  -1    0.40    0.24
  14  10   1    0.82    0.23
 -15 -10  -1   -0.25    0.28
  15 -10   1    0.25    0.21
 -15 -10  -1   -0.03    0.23
  15  10   1    0.28    0.21
 -15  10  -1   -0.08    0.26
 -16 -10  -1    1.29    0.39
  16 -10   1    1.54    0.30
  16  10   1    1.56    0.31
  17 -10   1    0.70    0.27
 -17 -10  -1    0.27    0.38
  17  10   1    0.63    0.26
 -17 -11   1   -0.34    0.32
  17  11  -1   -0.03    0.21
 -16 -11   1   -0.38    0.22
 -16 -11   1   -0.32    0.27
  16  11  -1    0.09    0.19
 -15 -11   1    0.50    0.31
 -15 -11   1    0.56    0.27
 -15 -11   1    1.01    0.26
  15  11  -1    0.69    0.24
 -14 -11   1    0.62    0.23
 -14 -11   1    0.33    0.29
 -14 -11   1    0.78    0.26
  14  11  -1    0.65    0.22
  13 -11  -1    3.23    0.43
 -13 -11   1    3.04    0.60
 -13 -11   1    3.30    0.45
 -13 -11   1    2.92    0.41
  13  11  -1    4.32    0.44
 -12 -11   1    3.81    0.40
 -12 -11   1    4.20    0.44
 -12 -11   1    3.60    0.52
 -12 -11   1    3.84    0.61
  12 -11  -1    4.13    0.43
  12  11  -1    4.03    0.41
  11 -11  -1    2.21    0.35
 -11 -11   1    1.45    0.32
 -11 -11   1    1.96    0.36
 -11 -11   1    2.38    0.45
 -11 -11   1    1.98    0.32
  11  11  -1    1.91    0.33
 -10 -11   1    0.20    0.17
 -10 -11   1   -0.20    0.13
 -10 -11   1   -0.07    0.20
 -10 -11   1    0.07    0.15
  10 -11  -1    0.01    0.15
 -10 -11   1   -0.03    0.19
  10  11  -1    0.27    0.15
  -9 -11   1    9.43    0.44
   9 -11  -1    8.78    0.48
  -9 -11   1   10.71    0.55
  -9 -11   1    9.66    0.67
  -9 -11   1    9.71    0.46
   9  11  -1   10.07    0.47
  -8 -11   1   20.11    0.90
  -8 -11   1   21.11    0.75
  -8 -11   1   19.12    0.64
  -8 -11   1   19.16    0.62
   8 -11  -1   20.06    0.68
   8  11  -1   19.79    0.66
   7 -11  -1   13.76    0.50
  -7 -11   1   13.59    0.45
  -7 -11   1   13.00    0.70
  -7 -11   1   13.23    0.46
   7  11  -1   13.00    0.49
   6 -11  -1   11.89    0.42
  -6 -11   1   11.70    0.37
  -6 -11   1   10.95    0.36
  -6 -11   1   12.05    0.64
   6  11  -1   11.73    0.42
   5 -11  -1    8.11    0.31
  -5 -11   1    7.63    0.23
  -5 -11   1    7.87    0.50
  -5 -11   1    7.07    0.22
   5  11  -1    8.00    0.32
   4 -11  -1    1.34    0.15
  -4 -11   1    1.40    0.30
   4  11  -1    1.33    0.15
   3 -11  -1    6.50    0.22
  -3 -11   1    6.63    0.25
   3  11  -1    6.30    0.24
  -2 -11   1   38.41    0.84
   0 -11  -1   60.40    1.40
  -1 -11  -1   43.68    0.95
  -1 -11  -1   43.36    1.05
  -2 -11  -1   22.47    0.62
  -2 -11  -1   21.79    0.55
  -2 -11  -1   22.66    0.80
   2  11   1   21.93    0.56
  -3 -11  -1   23.86    0.86
  -3 -11  -1   23.62    0.68
   3  11   1   22.94    0.61
  -4 -11  -1    7.34    0.35
   4 -11   1    7.15    0.24
  -4 -11  -1    6.11    0.20
  -4 -11  -1    6.83    0.21
  -4 -11  -1    6.95    0.45
   4 -11   1    6.94    0.24
   4  11   1    7.13    0.30
   5 -11   1    0.12    0.07
  -5 -11  -1    0.06    0.07
  -5 -11  -1   -0.03    0.07
  -5 -11  -1    0.12    0.11
  -5 -11  -1    0.21    0.15
   5 -11   1   -0.07    0.07
   5  11   1   -0.01    0.08
  -6 -11  -1   -0.02    0.08
  -6 -11  -1    0.11    0.15
  -6 -11  -1   -0.02    0.09
  -6 -11  -1    0.02    0.11
   6 -11   1    0.01    0.09
   6 -11   1    0.05    0.08
   6  11   1   -0.04    0.09
  -7 -11  -1    2.15    0.39
   7 -11   1    1.78    0.24
  -7 -11  -1    2.35    0.24
  -7 -11  -1    2.35    0.31
   7  11   1    2.12    0.26
  -8 -11  -1    0.62    0.18
   8 -11   1    0.43    0.14
  -8 -11  -1    0.76    0.23
  -8 -11  -1    0.74    0.16
   8  11   1    0.68    0.16
   9 -11   1   -0.15    0.14
  -9 -11  -1    0.07    0.16
  -9 -11  -1   -0.20    0.19
  -9 -11  -1   -0.02    0.14
   9  11   1   -0.02    0.13
  10 -11   1    6.53    0.44
 -10 -11  -1    6.70    0.50
 -10 -11  -1    5.91    0.43
 -10 -11  -1    6.48    0.65
  10  11   1    5.64    0.43
 -11 -11  -1   20.84    0.94
 -11 -11  -1   22.10    0.83
  11 -11   1   21.59    0.82
 -11 -11  -1   22.28    1.09
  11  11   1   20.02    0.80
  12 -11   1    0.84    0.21
  12 -11   1    1.12    0.23
 -12 -11  -1    2.49    0.57
 -12 -11  -1    1.11    0.25
 -12 -11  -1    0.89    0.27
  12  11   1    0.81    0.21
 -13 -11  -1   11.69    0.66
 -13 -11  -1   11.26    0.86
  13 -11   1   10.55    0.65
  13 -11   1   11.01    0.57
  13  11   1   10.00    0.62
 -14 -11  -1   -0.14    0.26
 -14 -11  -1   -0.28    0.20
  14  11   1   -0.05    0.17
 -15 -11  -1    1.28    0.38
 -15 -11  -1    1.33    0.31
  15  11   1    1.50    0.29
 -16 -11  -1    1.39    0.43
 -16 -11  -1    1.68    0.34
  16  11   1    2.58    0.47
 -17 -11  -1   -0.55    0.32
  17  11   1    0.02    0.20
 -17 -12   1    0.17    0.28
 -16 -12   1    0.27    0.32
 -16 -12   1   -0.13    0.20
 -16 -12   1   -0.11    0.24
 -15 -12   1    1.74    0.33
 -15 -12   1    1.67    0.41
 -15 -12   1    1.52    0.29
  15  12  -1    2.46    0.42
 -14 -12   1    0.95    0.23
 -14 -12   1    0.36    0.29
 -14 -12   1    0.67    0.24
  14  12  -1    0.99    0.23
 -13 -12   1    4.85    0.65
 -13 -12   1    4.74    0.47
  13 -12  -1    3.90    0.47
 -13 -12   1    4.43    0.41
  13  12  -1    5.04    0.46
 -12 -12   1    0.35    0.24
 -12 -12   1    0.43    0.27
  12 -12  -1    0.56    0.20
 -12 -12   1    0.60    0.21
 -12 -12   1    0.73    0.19
  12  12  -1    0.20    0.18
 -11 -12   1    3.94    0.58
 -11 -12   1    4.81    0.51
  11 -12  -1    4.66    0.42
 -11 -12   1    4.52    0.37
 -11 -12   1    4.15    0.39
  11  12  -1    4.26    0.38
 -10 -12   1    2.99    0.33
 -10 -12   1    2.96    0.31
  10 -12  -1    3.04    0.36
 -10 -12   1    3.26    0.45
 -10 -12   1    3.74    0.42
 -10 -12   1    1.72    0.34
  10  12  -1    3.54    0.34
  -9 -12   1   -0.23    0.12
  -9 -12   1   -0.25    0.13
   9 -12  -1   -0.22    0.13
  -9 -12   1   -0.20    0.18
  -9 -12   1   -0.16    0.15
   9  12  -1   -0.10    0.13
   8 -12  -1    0.15    0.14
  -8 -12   1   -0.29    0.11
  -8 -12   1    0.34    0.21
  -8 -12   1    0.01    0.13
  -8 -12   1    0.07    0.15
   8  12  -1   -0.07    0.13
  -7 -12   1   -0.05    0.17
  -7 -12   1   -0.10    0.09
   7 -12  -1    0.07    0.12
  -7 -12   1    0.09    0.10
  -7 -12   1   -0.05    0.12
   7  12  -1   -0.13    0.10
  -6 -12   1    0.51    0.19
  -6 -12   1    0.42    0.08
   6 -12  -1    0.50    0.11
  -6 -12   1    0.43    0.08
   6  12  -1    0.48    0.12
   5 -12  -1    5.30    0.26
  -5 -12   1    5.33    0.46
   5  12  -1    5.10    0.26
  -4 -12   1   10.77    0.58
   4 -12  -1   10.76    0.35
   3 -12  -1   16.49    0.44
  -3 -12   1   15.89    0.44
   0 -12  -1   10.78    0.33
  -1 -12  -1    0.32    0.08
  -1 -12  -1    0.27    0.07
  -2 -12  -1    0.04    0.06
  -2 -12  -1    0.11    0.08
  -3 -12  -1    0.06    0.13
  -3 -12  -1    0.05    0.09
  -4 -12  -1   12.78    0.49
   4 -12   1   12.23    0.37
  -4 -12  -1   13.42    0.64
   4 -12   1   13.02    0.37
   4  12   1   13.50    0.44
   5 -12   1   14.38    0.45
  -5 -12  -1   13.19    0.38
   5 -12   1   14.71    0.45
  -5 -12  -1   15.45    0.56
  -5 -12  -1   15.09    0.70
  -5 -12  -1   14.12    0.39
   5  12   1   15.16    0.49
  -6 -12  -1   21.45    0.60
  -6 -12  -1   22.30    0.94
   6 -12   1   23.10    0.66
  -6 -12  -1   23.05    0.77
  -6 -12  -1   22.08    0.61
   6  12   1   22.84    0.68
  -7 -12  -1    9.55    0.39
   7 -12   1   10.11    0.42
  -7 -12  -1    9.82    0.50
  -7 -12  -1    9.56    0.63
  -7 -12  -1    9.21    0.38
   7  12   1    9.49    0.44
  -8 -12  -1    1.82    0.26
   8 -12   1    1.84    0.28
  -8 -12  -1    1.37    0.28
  -8 -12  -1    1.50    0.25
  -8 -12  -1    2.28    0.34
   8  12   1    1.38    0.21
  -9 -12  -1   -0.09    0.16
  -9 -12  -1   -0.19    0.20
  -9 -12  -1   -0.06    0.14
   9 -12   1   -0.18    0.14
   9  12   1   -0.09    0.13
 -10 -12  -1    1.23    0.22
 -10 -12  -1    1.36    0.25
 -10 -12  -1    1.02    0.30
  10 -12   1    1.57    0.33
  10  12   1    1.24    0.22
 -11 -12  -1    0.81    0.28
  11 -12   1    1.02    0.22
 -11 -12  -1    0.37    0.19
 -11 -12  -1    0.38    0.22
  11  12   1    0.84    0.21
  12 -12   1    5.72    0.49
 -12 -12  -1    6.32    0.69
 -12 -12  -1    5.89    0.59
 -12 -12  -1    4.42    0.46
  12  12   1    5.46    0.47
 -13 -12  -1    2.61    0.60
 -13 -12  -1    3.44    0.46
  13 -12   1    3.20    0.45
  13  12   1    3.12    0.43
 -14 -12  -1    1.05    0.37
 -14 -12  -1    1.31    0.29
 -14 -12  -1    1.44    0.28
  14  12   1    3.15    0.43
 -15 -12  -1    0.41    0.23
 -15 -12  -1   -0.05    0.29
 -15 -12  -1    0.17    0.24
  15  12   1    0.43    0.22
 -16 -12  -1    0.70    0.29
 -16 -12  -1    0.08    0.33
  16  12   1    0.52    0.25
 -16 -13   1    2.77    0.51
 -16 -13   1    3.08    0.47
 -16 -13   1    1.93    0.45
 -15 -13   1   -0.11    0.19
 -15 -13   1    0.16    0.23
 -15 -13   1   -0.16    0.27
 -14 -13   1    4.78    0.44
 -14 -13   1    3.96    0.69
 -14 -13   1    4.32    0.48
 -13 -13   1    0.21    0.26
 -13 -13   1   -0.11    0.23
 -13 -13   1    0.06    0.17
  13 -13  -1    0.09    0.20
 -13 -13   1    0.14    0.19
 -12 -13   1    2.82    0.35
 -12 -13   1    1.77    0.33
 -12 -13   1    2.09    0.36
 -12 -13   1    1.31    0.32
  12 -13  -1    2.33    0.39
 -11 -13   1    0.76    0.20
 -11 -13   1    1.09    0.28
  11 -13  -1    1.04    0.22
 -11 -13   1    1.01    0.30
 -11 -13   1    1.55    0.29
  10 -13  -1   -0.16    0.15
 -10 -13   1   -0.09    0.18
 -10 -13   1    0.02    0.22
 -10 -13   1   -0.23    0.18
 -10 -13   1   -0.05    0.12
 -10 -13   1    0.08    0.14
  -9 -13   1    9.08    0.41
  -9 -13   1    9.89    0.71
  -9 -13   1   10.05    0.56
  -9 -13   1    9.16    0.41
   9 -13  -1    8.64    0.48
  -8 -13   1    6.33    0.44
  -8 -13   1    6.05    0.31
   8 -13  -1    5.90    0.38
  -8 -13   1    5.80    0.31
  -8 -13   1    7.24    0.60
  -7 -13   1    3.84    0.21
  -7 -13   1    4.97    0.51
  -7 -13   1    3.16    0.21
  -7 -13   1    4.48    0.36
   7 -13  -1    4.55    0.31
  -6 -13   1    3.55    0.46
  -6 -13   1    3.40    0.30
   6 -13  -1    3.26    0.25
   5 -13  -1    2.62    0.21
  -5 -13   1    2.27    0.39
   4 -13  -1    6.31    0.26
  -3 -13   1    2.92    0.17
   3 -13  -1    3.17    0.16
   1 -13  -1    3.13    0.16
   0 -13  -1    4.56    0.21
  -1 -13  -1    1.60    0.16
  -2 -13  -1    0.25    0.09
  -2 -13  -1    0.22    0.07
  -3 -13  -1    2.14    0.35
  -3 -13  -1    2.45    0.23
  -4 -13  -1   10.03    0.57
   4 -13   1    8.87    0.29
  -4 -13  -1    9.63    0.42
   4 -13   1    8.36    0.28
  -5 -13  -1    2.24    0.39
  -5 -13  -1    2.08    0.27
   5 -13   1    2.05    0.18
   5 -13   1    1.96    0.18
   5  13   1    1.85    0.21
  -6 -13  -1    0.89    0.23
   6 -13   1    0.56    0.12
  -6 -13  -1    0.41    0.09
  -6 -13  -1    0.56    0.16
  -6 -13  -1    0.31    0.09
   6  13   1    0.41    0.13
  -7 -13  -1    0.83    0.23
  -7 -13  -1    0.58    0.12
   7 -13   1    0.67    0.14
  -7 -13  -1    0.57    0.12
  -7 -13  -1    0.77    0.18
   7  13   1    0.81    0.17
  -8 -13  -1   -0.02    0.19
   8 -13   1   -0.21    0.12
  -8 -13  -1   -0.13    0.10
  -8 -13  -1   -0.09    0.15
  -8 -13  -1   -0.16    0.10
   8  13   1   -0.14    0.12
   9 -13   1   -0.10    0.14
  -9 -13  -1   -0.17    0.16
  -9 -13  -1    0.08    0.13
  -9 -13  -1   -0.14    0.21
  -9 -13  -1   -0.25    0.11
   9  13   1    0.14    0.15
  10 -13   1    0.62    0.18
 -10 -13  -1    0.59    0.17
 -10 -13  -1    0.61    0.17
 -10 -13  -1    0.79    0.24
 -10 -13  -1    0.19    0.25
 -11 -13  -1    0.05    0.20
 -11 -13  -1   -0.11    0.23
  11 -13   1    0.32    0.18
 -11 -13  -1    0.10    0.15
 -11 -13  -1    0.06    0.17
 -12 -13  -1    0.03    0.18
  12 -13   1    0.22    0.20
 -12 -13  -1   -0.08    0.24
 -12 -13  -1    0.08    0.21
 -12 -13  -1   -0.15    0.16
 -13 -13  -1    0.22    0.21
 -13 -13  -1    0.79    0.22
  13 -13   1    0.40    0.22
 -13 -13  -1    0.70    0.31
 -14 -13  -1    5.28    0.48
 -14 -13  -1    4.91    0.77
 -14 -13  -1    6.02    0.54
 -15 -13  -1    1.08    0.40
 -15 -13  -1    0.98    0.26
 -15 -13  -1    0.98    0.28
 -16 -13  -1    0.00    0.33
 -16 -13  -1   -0.11    0.24
 -16 -13  -1   -0.07    0.25
 -15 -14   1    3.38    0.44
 -15 -14   1    2.74    0.47
 -15 -14   1    1.84    0.44
 -14 -14   1    0.22    0.18
 -14 -14   1   -0.03    0.21
 -14 -14   1   -0.75    0.25
 -13 -14   1    1.88    0.34
 -13 -14   1    1.44    0.34
 -13 -14   1    1.27    0.37
 -13 -14   1    1.30    0.25
  13 -14  -1    2.15    0.41
 -12 -14   1    4.69    0.56
 -12 -14   1    3.84    0.40
 -12 -14   1    3.92    0.63
  12 -14  -1    4.35    0.46
 -12 -14   1    4.23    0.37
 -11 -14   1    4.99    0.36
 -11 -14   1    4.46    0.54
  11 -14  -1    5.52    0.45
 -11 -14   1    5.32    0.64
 -11 -14   1    5.84    0.40
 -10 -14   1    4.57    0.33
 -10 -14   1    3.95    0.46
 -10 -14   1    4.23    0.49
 -10 -14   1    3.92    0.58
 -10 -14   1    4.17    0.31
  10 -14  -1    5.04    0.42
  -9 -14   1    0.28    0.12
   9 -14  -1    0.11    0.15
  -9 -14   1    0.11    0.11
  -9 -14   1    0.00    0.16
  -9 -14   1   -0.07    0.22
  -8 -14   1    0.20    0.15
   8 -14  -1   -0.24    0.12
  -8 -14   1   -0.10    0.20
  -8 -14   1   -0.07    0.08
  -8 -14   1   -0.16    0.08
   7 -14  -1    0.32    0.14
  -7 -14   1    0.67    0.23
  -7 -14   1    0.54    0.17
   6 -14  -1   -0.04    0.10
  -6 -14   1    0.02    0.17
  -6 -14   1    0.13    0.12
   5 -14  -1    1.50    0.20
   4 -14  -1    0.03    0.08
  -3 -14   1   12.67    0.38
   3 -14  -1   13.39    0.39
   2 -14  -1    2.47    0.16
   1 -14  -1    0.71    0.14
   0 -14  -1    2.02    0.17
  -1 -14  -1    6.00    0.28
  -2 -14  -1    1.17    0.15
  -2 -14  -1    1.33    0.20
  -3 -14  -1    5.56    0.32
  -4 -14  -1    0.16    0.16
  -4 -14  -1    0.26    0.13
   4 -14   1    0.19    0.07
   5 -14   1    3.45    0.22
  -5 -14  -1    3.34    0.44
  -5 -14  -1    3.87    0.33
  -6 -14  -1    3.30    0.46
   6 -14   1    3.24    0.24
  -6 -14  -1    3.15    0.33
  -7 -14  -1    0.39    0.10
   7 -14   1    0.38    0.13
  -7 -14  -1    0.37    0.17
  -7 -14  -1    0.42    0.10
  -7 -14  -1    0.25    0.22
  -8 -14  -1    1.49    0.22
  -8 -14  -1    1.11    0.23
  -8 -14  -1    1.24    0.29
   8 -14   1    1.23    0.18
  -8 -14  -1    1.55    0.21
  -9 -14  -1    0.07    0.17
   9 -14   1    0.11    0.15
  -9 -14  -1    0.14    0.22
  -9 -14  -1    0.01    0.12
  -9 -14  -1    0.01    0.12
  10 -14   1    0.44    0.17
 -10 -14  -1    0.29    0.26
 -10 -14  -1    0.12    0.14
 -10 -14  -1    0.47    0.16
 -11 -14  -1    0.16    0.15
 -11 -14  -1    0.36    0.23
 -11 -14  -1    0.01    0.16
  11 -14   1    0.05    0.18
 -11 -14  -1   -0.01    0.24
 -12 -14  -1    1.87    0.36
 -12 -14  -1    0.97    0.20
 -12 -14  -1    1.03    0.28
 -12 -14  -1    0.90    0.32
  12 -14   1    1.18    0.24
  13 -14   1   -0.23    0.19
 -13 -14  -1   -0.18    0.28
 -13 -14  -1   -0.11    0.18
 -13 -14  -1   -0.32    0.16
 -14 -14  -1   -0.09    0.21
 -14 -14  -1   -0.07    0.18
 -14 -14  -1   -0.53    0.27
 -15 -14  -1   -0.12    0.22
 -15 -14  -1   -0.19    0.21
 -15 -14  -1   -0.30    0.29
 -15 -15   1    0.43    0.36
 -15 -15   1    0.45    0.25
 -15 -15   1    0.43    0.22
 -14 -15   1    0.59    0.22
 -14 -15   1    0.31    0.20
 -14 -15   1   -0.14    0.31
  13 -15  -1    0.53    0.23
 -13 -15   1    0.65    0.20
 -13 -15   1    0.70    0.35
 -13 -15   1    0.83    0.20
 -12 -15   1    3.22    0.64
 -12 -15   1    3.45    0.34
 -12 -15   1    3.84    0.55
  12 -15  -1    3.73    0.45
 -12 -15   1    4.13    0.37
 -11 -15   1    0.74    0.29
 -11 -15   1    0.75    0.16
 -11 -15   1    0.71    0.17
  11 -15  -1    0.74    0.21
 -11 -15   1    0.57    0.26
  10 -15  -1    3.47    0.38
 -10 -15   1    3.29    0.26
 -10 -15   1    2.97    0.43
 -10 -15   1    3.28    0.47
 -10 -15   1    2.90    0.25
 -10 -15   1    4.39    0.61
  -9 -15   1    1.13    0.31
  -9 -15   1    1.08    0.24
  -9 -15   1    1.07    0.17
  -9 -15   1    1.33    0.17
   9 -15  -1    0.82    0.18
  -8 -15   1    0.19    0.24
  -8 -15   1    0.38    0.18
   8 -15  -1    0.11    0.14
   7 -15  -1    2.35    0.28
  -7 -15   1    2.58    0.33
  -7 -15   1    1.65    0.32
   6 -15  -1   -0.20    0.10
  -6 -15   1    0.07    0.13
  -5 -15   1    1.36    0.26
   5 -15  -1    1.27    0.21
   4 -15  -1    0.83    0.18
  -4 -15   1    0.76    0.14
   3 -15  -1   38.76    0.96
   2 -15  -1    1.85    0.17
   1 -15  -1    0.12    0.08
   0 -15  -1    0.04    0.08
  -1 -15  -1    0.62    0.12
  -2 -15  -1    0.31    0.13
  -3 -15  -1   30.31    0.88
   4 -15   1    2.86    0.18
  -4 -15  -1    3.69    0.32
  -5 -15  -1    0.11    0.18
  -5 -15  -1    0.05    0.13
   5 -15   1   -0.02    0.09
   6 -15   1    3.92    0.27
  -6 -15  -1    3.88    0.49
  -6 -15  -1    4.03    0.38
  -7 -15  -1   14.15    0.82
   7 -15   1   14.29    0.53
  -7 -15  -1   15.44    0.66
  -8 -15  -1   20.78    0.57
  -8 -15  -1   20.78    0.84
  -8 -15  -1   22.36    1.05
  -8 -15  -1   19.54    0.56
   8 -15   1   23.13    0.74
  -9 -15  -1   11.37    0.65
  -9 -15  -1   11.12    0.43
  -9 -15  -1   11.28    0.79
  -9 -15  -1   11.56    0.44
   9 -15   1   12.04    0.55
 -10 -15  -1    5.94    0.66
  10 -15   1    6.69    0.46
 -10 -15  -1    6.85    0.38
 -10 -15  -1    6.36    0.36
  11 -15   1   -0.17    0.17
 -11 -15  -1   -0.28    0.19
 -11 -15  -1   -0.16    0.14
 -11 -15  -1   -0.11    0.13
 -11 -15  -1   -0.13    0.22
 -12 -15  -1    1.63    0.39
 -12 -15  -1    2.16    0.33
 -12 -15  -1    2.61    0.51
 -12 -15  -1    2.09    0.35
  12 -15   1    2.17    0.42
 -13 -15  -1    0.13    0.32
  13 -15   1    0.09    0.22
 -13 -15  -1    0.50    0.21
 -13 -15  -1   -0.04    0.18
 -14 -15  -1    0.63    0.24
 -14 -15  -1    0.52    0.37
 -14 -15  -1    0.32    0.20
 -14 -16   1   -0.34    0.30
 -14 -16   1   -0.01    0.19
 -14 -16   1   -0.18    0.16
 -13 -16   1   -0.59    0.28
  13 -16  -1   -0.31    0.20
 -13 -16   1   -0.07    0.16
 -13 -16   1    0.05    0.15
 -12 -16   1    1.94    0.28
 -12 -16   1    1.06    0.37
 -12 -16   1    1.90    0.29
 -12 -16   1    1.14    0.30
  12 -16  -1    1.39    0.27
 -11 -16   1    0.78    0.31
  11 -16  -1    0.71    0.21
 -11 -16   1    0.52    0.27
 -11 -16   1    0.68    0.14
 -11 -16   1    0.64    0.14
 -10 -16   1    3.69    0.21
 -10 -16   1    4.54    0.51
 -10 -16   1    4.63    0.62
 -10 -16   1    3.85    0.22
  10 -16  -1    4.23    0.40
 -10 -16   1    4.28    0.49
   9 -16  -1    0.29    0.15
  -9 -16   1    0.15    0.19
  -9 -16   1    0.08    0.25
   8 -16  -1    3.78    0.34
  -8 -16   1    3.19    0.39
  -8 -16   1    2.57    0.58
  -7 -16   1    0.05    0.14
   7 -16  -1    0.05    0.12
   6 -16  -1    0.19    0.12
  -6 -16   1    0.16    0.15
  -5 -16   1    2.23    0.29
   5 -16  -1    1.94    0.23
   4 -16  -1   25.30    0.70
  -4 -16   1   24.49    0.78
  -3 -16   1   30.99    0.86
   3 -16  -1   30.40    0.79
  -2 -16   1   20.84    0.62
   2 -16  -1   22.14    0.60
   1 -16  -1   26.77    0.72
   0 -16  -1    1.28    0.20
  -1 -16  -1   11.54    0.44
  -2 -16  -1   24.19    0.75
  -3 -16  -1   15.15    0.58
  -4 -16  -1    9.90    0.47
   4 -16   1    8.24    0.31
   5 -16   1    2.23    0.22
  -5 -16  -1    3.70    0.48
  -5 -16  -1    3.30    0.34
   6 -16   1    0.18    0.11
  -6 -16  -1   -0.23    0.19
  -6 -16  -1    0.08    0.16
  -7 -16  -1    0.01    0.17
  -7 -16  -1   -0.11    0.22
   8 -16   1    2.30    0.32
  -8 -16  -1    2.32    0.42
  -8 -16  -1    1.18    0.31
  -9 -16  -1    0.76    0.29
  -9 -16  -1    1.06    0.17
  -9 -16  -1    0.96    0.17
   9 -16   1    0.89    0.19
  -9 -16  -1    0.51    0.22
 -10 -16  -1    0.66    0.14
 -10 -16  -1    0.89    0.30
  10 -16   1    0.58    0.19
 -10 -16  -1    0.74    0.14
 -11 -16  -1   -0.17    0.20
 -11 -16  -1    0.19    0.28
  11 -16   1   -0.08    0.18
 -11 -16  -1    0.22    0.14
 -11 -16  -1    0.22    0.15
 -12 -16  -1    0.76    0.18
 -12 -16  -1    0.23    0.32
 -12 -16  -1    0.61    0.27
 -12 -16  -1    0.90    0.20
  12 -16   1    0.48    0.23
 -13 -16  -1    5.82    0.43
  13 -16   1    6.11    0.57
 -13 -16  -1    5.81    0.80
 -13 -16  -1    6.77    0.48
 -14 -16  -1    3.33    0.75
 -14 -16  -1    3.80    0.46
 -14 -16  -1    2.96    0.41
  13 -17  -1   -0.53    0.21
 -13 -17   1   -0.38    0.28
 -13 -17   1    0.03    0.14
 -13 -17   1   -0.01    0.14
 -12 -17   1    0.30    0.12
  12 -17  -1   -0.03    0.21
 -12 -17   1    0.30    0.13
 -12 -17   1    0.03    0.30
 -12 -17   1    0.47    0.27
 -11 -17   1    0.29    0.28
 -11 -17   1    0.18    0.24
  11 -17  -1    0.14    0.19
 -10 -17   1    3.33    0.49
  10 -17  -1    3.25    0.38
  -9 -17   1    1.27    0.26
  -9 -17   1    1.03    0.33
   9 -17  -1    1.57    0.32
  -8 -17   1    0.68    0.20
   8 -17  -1    0.37    0.15
   7 -17  -1    4.14    0.32
  -7 -17   1    3.04    0.39
  -6 -17   1    0.04    0.15
   6 -17  -1    0.18    0.12
   5 -17  -1   12.13    0.46
  -5 -17   1   13.02    0.55
   4 -17  -1    0.22    0.11
  -4 -17   1    0.16    0.13
   3 -17  -1   32.25    0.84
  -3 -17   1   32.42    0.92
   2 -17  -1    8.37    0.32
  -2 -17   1    7.37    0.36
  -1 -17   1    0.05    0.09
   1 -17  -1    0.22    0.10
   0 -17  -1    0.44    0.12
  -1 -17  -1    0.31    0.14
  -2 -17  -1   -0.28    0.13
  -3 -17  -1   63.58    1.65
  -4 -17  -1    1.66    0.33
   4 -17   1    1.55    0.19
  -5 -17  -1    3.51    0.37
   5 -17   1    1.95    0.22
  -6 -17  -1   -0.17    0.21
  -6 -17  -1   -0.17    0.16
   6 -17   1    0.02    0.11
  -7 -17  -1   10.17    0.58
   7 -17   1   10.42    0.45
  -7 -17  -1    9.72    0.77
  -8 -17  -1    0.22    0.20
   8 -17   1    0.69    0.16
  -8 -17  -1    0.25    0.27
  -9 -17  -1   20.16    0.89
  -9 -17  -1   20.31    1.09
   9 -17   1   20.83    0.75
  10 -17   1    1.04    0.21
 -10 -17  -1    0.59    0.30
  11 -17   1    0.11    0.19
 -11 -17  -1    0.54    0.26
 -11 -17  -1   -0.15    0.27
 -11 -17  -1    0.16    0.11
 -11 -17  -1    0.28    0.13
 -12 -17  -1    3.28    0.55
 -12 -17  -1    2.44    0.48
  12 -17   1    3.58    0.48
 -12 -17  -1    3.31    0.30
 -12 -17  -1    3.50    0.32
 -13 -17  -1    0.06    0.17
 -13 -17  -1    0.14    0.34
 -13 -17  -1    0.32    0.16
  13 -17   1    0.06    0.23
  12 -18  -1    0.83    0.25
 -12 -18   1    1.05    0.39
 -12 -18   1    0.67    0.30
  11 -18  -1    0.00    0.19
 -11 -18   1    0.31    0.26
 -11 -18   1    0.13    0.30
  10 -18  -1    2.76    0.38
 -10 -18   1    3.16    0.61
 -10 -18   1    1.83    0.33
   9 -18  -1    0.54    0.18
  -9 -18   1    0.62    0.23
   8 -18  -1    8.57    0.46
  -8 -18   1    7.75    0.53
  -7 -18   1    1.68    0.35
   7 -18  -1    1.59    0.27
   6 -18  -1    1.74    0.26
  -6 -18   1    1.58    0.32
  -5 -18   1    3.36    0.35
   5 -18  -1    3.64    0.28
   4 -18  -1    9.28    0.38
  -4 -18   1    8.85    0.46
  -3 -18   1   13.63    0.53
   3 -18  -1   13.67    0.45
  -2 -18   1    5.50    0.32
   2 -18  -1    5.62    0.28
  -1 -18   1    7.16    0.32
   1 -18  -1    7.57    0.33
   0 -18  -1    0.79    0.14
  -1 -18  -1    6.07    0.36
  -2 -18  -1   12.49    0.53
  -3 -18  -1    7.84    0.46
  -4 -18  -1    0.90    0.20
   5 -18   1    4.35    0.27
  -5 -18  -1    4.66    0.42
  -6 -18  -1    4.75    0.44
   6 -18   1    5.32    0.32
  -7 -18  -1    0.72    0.22
   7 -18   1    0.55    0.15
   8 -18   1    0.82    0.17
  -8 -18  -1    0.60    0.29
  -8 -18  -1    1.02    0.26
  -9 -18  -1    0.33    0.28
   9 -18   1    0.38    0.17
  -9 -18  -1    0.34    0.24
 -10 -18  -1   -0.19    0.26
  10 -18   1    0.03    0.17
 -11 -18  -1    0.19    0.31
 -11 -18  -1    0.15    0.24
  11 -18   1    0.14    0.20
 -12 -18  -1    0.93    0.30
 -12 -18  -1    0.46    0.34
  12 -18   1    0.44    0.24
  11 -19  -1    1.25    0.26
 -11 -19   1    0.48    0.29
 -10 -19   1   -0.11    0.23
  10 -19  -1    0.22    0.19
   9 -19  -1    0.03    0.16
  -9 -19   1    0.06    0.21
   8 -19  -1    0.24    0.16
  -8 -19   1    0.31    0.20
   7 -19  -1    0.18    0.14
  -7 -19   1   -0.18    0.17
   6 -19  -1    3.25    0.30
  -6 -19   1    3.31    0.39
   5 -19  -1    0.48    0.14
  -5 -19   1    0.53    0.17
   4 -19  -1    0.26    0.12
  -4 -19   1    0.14    0.14
   3 -19  -1    4.41    0.27
  -3 -19   1    4.27    0.33
  -2 -19   1    4.75    0.32
   2 -19  -1    5.14    0.28
  -1 -19   1    0.39    0.13
   1 -19  -1    0.46    0.12
   0 -19  -1    0.21    0.12
   0 -19   1    0.09    0.10
  -1 -19  -1    0.34    0.14
  -2 -19  -1    0.14    0.15
  -3 -19  -1    4.62    0.38
   4 -19   1    0.72    0.11
  -4 -19  -1    0.41    0.18
  -5 -19  -1    0.75    0.21
   5 -19   1    0.69    0.13
   6 -19   1   -0.02    0.12
  -6 -19  -1   -0.09    0.17
  -7 -19  -1    0.20    0.21
   7 -19   1    0.00    0.14
   8 -19   1    0.14    0.15
  -8 -19  -1   -0.13    0.20
   9 -19   1    0.40    0.18
  -9 -19  -1   -0.05    0.26
  10 -19   1    5.18    0.45
 -10 -19  -1    4.39    0.68
  11 -19   1    0.17    0.20
 -11 -19  -1    0.04    0.25
 -11 -19  -1    0.10    0.30
 -10 -20   1    0.31    0.26
  10 -20  -1    0.28    0.19
  -9 -20   1    0.55    0.25
   9 -20  -1    0.63    0.20
  -8 -20   1    2.00    0.43
   8 -20  -1    1.33    0.22
   7 -20  -1    0.52    0.17
  -7 -20   1    0.33    0.21
  -6 -20   1    0.70    0.21
   6 -20  -1    0.72    0.16
  -5 -20   1    2.52    0.36
   5 -20  -1    2.07    0.27
   4 -20  -1    0.30    0.14
  -4 -20   1    0.73    0.18
  -3 -20   1    4.90    0.38
   3 -20  -1    5.31    0.30
  -2 -20   1   -0.45    0.13
   2 -20  -1   -0.04    0.10
  -1 -20   1    8.09    0.39
   1 -20  -1    8.79    0.38
   0 -20  -1   -0.09    0.12
   0 -20   1   -0.32    0.10
  -1 -20  -1   -0.12    0.14
  -2 -20  -1    0.06    0.15
  -3 -20  -1   -0.11    0.15
  -4 -20  -1    0.64    0.20
  -5 -20  -1   -0.03    0.18
   5 -20   1    0.01    0.11
   6 -20   1    5.26    0.34
  -6 -20  -1    6.10    0.51
   7 -20   1    0.02    0.14
  -7 -20  -1   -0.47    0.18
  -8 -20  -1    3.82    0.51
   8 -20   1    3.87    0.37
   9 -20   1    0.38    0.19
  -8 -21   1   -0.05    0.22
  -8 -21   1   -0.04    0.15
   8 -21  -1   -0.30    0.16
  -7 -21   1   14.61    0.74
   7 -21  -1   15.34    0.62
  -6 -21   1    0.15    0.20
   6 -21  -1    0.29    0.16
  -5 -21   1    0.97    0.23
   5 -21  -1    0.88    0.17
  -4 -21   1    0.30    0.18
   4 -21  -1   -0.02    0.14
  -3 -21   1    3.99    0.39
   3 -21  -1    5.28    0.32
  -2 -21   1    1.51    0.32
   2 -21  -1    2.75    0.26
   1 -21  -1    0.27    0.13
   0 -21  -1   -0.14    0.13
  -1 -21  -1   -0.12    0.15
  -2 -21  -1    0.02    0.16
  -3 -21  -1    2.59    0.36
   4 -21   1    0.07    0.11
  -4 -21  -1   -0.06    0.18
   5 -21   1   -0.02    0.12
  -5 -21  -1    0.02    0.20
   6 -21   1    0.09    0.13
  -6 -21  -1   -0.21    0.21
   7 -21   1    1.98    0.31
  -7 -21  -1    1.62    0.30
  -8 -21  -1    0.20    0.25
   8 -21   1   -0.13    0.17
   6 -22  -1    3.76    0.36
  -6 -22   1    2.98    0.48
  -5 -22   1    2.33    0.43
   5 -22  -1    3.37    0.32
  -4 -22   1    0.38    0.19
   4 -22  -1    0.47    0.16
   3 -22  -1    9.47    0.42
  -3 -22   1    8.68    0.52
   2 -22  -1    0.03    0.13
   1 -22  -1   11.51    0.47
  -1 -22   1    9.67    0.48
   0 -22   1   -0.39    0.12
   0 -22  -1   -0.09    0.14
  -1 -22  -1    0.64    0.19
   1 -22   1    1.19    0.20
  -2 -22  -1    0.00    0.17
  -3 -22  -1    2.06    0.38
  -4 -22  -1   -0.09    0.19
   4 -22   1    0.14    0.12
  -5 -22  -1    0.02    0.22
   5 -22   1    0.91    0.16
  -6 -22  -1    0.08    0.24
   6 -22   1    0.20    0.15
  -3 -23   1    0.71    0.21
   3 -23  -1    1.75    0.28
   2 -23  -1   -0.05    0.13
  -2 -23   1   -0.04    0.17
  -1 -23   1   -0.13    0.15
   1 -23  -1    0.28    0.15
   0 -23  -1    0.55    0.17
   0 -23   1    0.30    0.14
  -1 -23  -1   -0.03    0.16
  -2 -23  -1    1.17    0.22
  19   0  -2    0.17    0.23
 -19   0   2   -0.12    0.34
  18   0  -2    1.70    0.32
 -18   0   2    1.67    0.39
 -17   0   2    0.06    0.28
  17   0  -2    0.09    0.19
 -16   0   2    0.02    0.27
  16   0  -2    0.42    0.21
 -15   0   2    0.05    0.22
  15   0  -2    0.24    0.18
  14   0  -2   15.01    0.68
 -14   0   2   15.03    0.85
  13   0  -2    0.01    0.14
 -13   0   2   -0.41    0.17
  12   0  -2    6.74    0.42
 -12   0   2    5.33    0.52
 -11   0   2   -0.23    0.15
  11   0  -2   -0.11    0.11
 -10   0   2    0.19    0.15
  10   0  -2    0.13    0.13
  -9   0   2   -0.20    0.11
  -9   0   2    0.15    0.14
   9   0  -2   -0.15    0.10
   8   0  -2    8.92    0.38
  -8   0   2    9.03    0.47
  -8   0   2    9.05    0.42
   8   0  -2    8.35    0.40
   7   0  -2   -0.08    0.08
  -7   0   2   -0.05    0.10
   7   0  -2   -0.07    0.09
  -7   0   2    0.08    0.09
   6   0  -2   12.12    0.43
   6   0  -2   12.45    0.40
  -6   0   2   12.01    0.44
  -6   0   2   12.12    0.49
   5   0  -2    0.09    0.08
   5   0  -2    0.06    0.07
  -5   0   2    0.02    0.08
  -5   0   2    0.07    0.09
   4   0  -2   16.14    0.47
  -4   0   2   15.81    0.47
   4   0  -2   15.16    0.43
  -4   0   2   16.16    0.52
   3   0  -2    0.02    0.06
  -3   0   2   -0.02    0.07
  -3   0   2    0.07    0.06
   3   0  -2   -0.01    0.06
  -2   0   2  104.24    2.31
  -2   0   2  103.97    2.59
   2   0  -2  100.66    2.31
   2   0  -2   95.93    2.17
  -2   0   2  102.66    2.17
  -2   0   2  106.67    2.08
  -1   0   2    0.00    0.03
  -1   0   2   -0.03    0.03
  -1   0   2    0.01    0.03
   1   0  -2    0.00    0.03
   1   0  -2   -0.03    0.02
   0   0   2  296.66    6.58
   0   0  -2  289.83    6.62
   0   0   2  296.38    5.92
   0   0   2  289.43    6.20
  -1   0  -2    0.01    0.04
   1   0   2   -0.03    0.03
  -1   0  -2    0.17    0.04
   1   0   2    0.02    0.04
   1   0   2    0.01    0.04
  -2   0  -2    1.68    0.15
   2   0   2    1.54    0.14
   2   0   2    1.63    0.13
   2   0   2    1.54    0.14
   3   0   2    0.03    0.07
   3   0   2   -0.05    0.07
   4   0   2   41.38    0.98
   4   0   2   43.70    1.09
   5   0   2   -0.20    0.08
  -5   0  -2   -0.18    0.08
   5   0   2   -0.17    0.07
   6   0   2    9.01    0.38
   6   0   2    9.21    0.37
   7   0   2   -0.11    0.09
   7   0   2    0.06    0.09
   8   0   2   -0.05    0.10
   9   0   2   -0.08    0.11
  10   0   2  131.27    2.93
 -11   0  -2    0.48    0.23
  11   0   2    0.31    0.16
  12   0   2  108.67    2.52
 -12   0  -2  104.08    3.13
  13   0   2    0.21    0.16
 -13   0  -2    0.14    0.23
 -14   0  -2    2.97    0.56
  14   0   2    3.46    0.43
  15   0   2   -0.01    0.17
 -15   0  -2   -0.35    0.25
  16   0   2   19.65    0.87
 -16   0  -2   19.30    1.13
 -17   0  -2    0.13    0.31
  17   0   2    0.27    0.21
  18   0   2    3.34    0.51
 -18   0  -2    2.05    0.46
  19   0   2   -0.12    0.24
 -19   0  -2    0.08    0.36
 -19  -1   2    6.29    0.85
  19  -1  -2    6.50    0.62
  19   1  -2    7.18    0.64
 -19   1   2    7.07    0.84
  18  -1  -2    0.94    0.26
 -18  -1   2    0.71    0.35
 -18   1   2    0.98    0.36
  18   1  -2    0.66    0.27
 -17  -1   2    3.32    0.66
  17  -1  -2    3.04    0.49
  17   1  -2    3.53    0.48
 -17   1   2    3.32    0.64
  16  -1  -2    0.07    0.17
 -16  -1   2    0.29    0.28
  16   1  -2    0.10    0.20
 -16   1   2    0.02    0.27
  15  -1  -2    7.21    0.52
 -15  -1   2    7.40    0.68
 -15   1   2    6.78    0.66
  15   1  -2    6.83    0.53
  14  -1  -2    0.17    0.16
 -14  -1   2    0.19    0.24
 -14   1   2    0.17    0.22
  14   1  -2    0.05    0.16
 -13  -1   2    0.12    0.22
  13  -1  -2    0.49    0.17
  13   1  -2    0.36    0.18
 -13   1   2    0.37    0.21
 -12  -1   2    2.96    0.47
  12  -1  -2    3.46    0.33
  12   1  -2    3.77    0.34
 -12   1   2    2.82    0.43
 -11  -1   2   -0.03    0.17
  11  -1  -2    0.05    0.12
 -11  -1   2   -0.01    0.13
  11  -1  -2    0.19    0.13
  11   1  -2   -0.04    0.12
 -11   1   2    0.00    0.16
  10  -1  -2   -0.31    0.10
 -10  -1   2    0.00    0.14
  10  -1  -2   -0.03    0.11
 -10  -1   2   -0.17    0.12
  10   1  -2   -0.06    0.11
 -10   1   2    0.00    0.14
   9  -1  -2   -0.15    0.10
   9  -1  -2   -0.02    0.11
  -9  -1   2   -0.06    0.12
  -9  -1   2   -0.10    0.12
   9   1  -2   -0.10    0.10
  -9   1   2    0.07    0.13
   8  -1  -2    2.17    0.23
  -8  -1   2    2.27    0.27
   8  -1  -2    2.54    0.24
  -8  -1   2    2.55    0.32
   8   1  -2    2.32    0.23
  -8   1   2    3.05    0.31
  -7  -1   2    2.74    0.28
   7  -1  -2    2.66    0.23
  -7  -1   2    2.51    0.25
   7  -1  -2    2.43    0.21
  -7   1   2    2.73    0.28
   7   1  -2    2.62    0.22
  -6  -1   2   17.84    0.57
   6  -1  -2   17.87    0.55
  -6  -1   2   17.96    0.64
   6  -1  -2   16.85    0.50
   6   1  -2   17.06    0.51
  -6   1   2   18.07    0.62
   5  -1  -2    2.52    0.18
   5  -1  -2    2.43    0.19
  -5  -1   2    2.72    0.21
  -5  -1   2    2.97    0.25
   5   1  -2    2.84    0.19
  -5   1   2    2.74    0.23
  -5   1   2    2.57    0.19
  -4  -1   2   11.35    0.37
   4  -1  -2   10.88    0.33
  -4  -1   2   10.72    0.42
   4  -1  -2   11.24    0.36
  -4   1   2   10.57    0.38
   4   1  -2   10.00    0.33
   3  -1  -2   16.60    0.46
  -3  -1   2   16.31    0.52
  -3  -1   2   17.18    0.44
   3  -1  -2   16.53    0.42
  -3  -1   2   16.48    0.46
  -3   1   2   15.73    0.48
   3   1  -2   15.81    0.42
  -2  -1   2    2.65    0.14
   2  -1  -2    2.85    0.14
  -2  -1   2    2.71    0.16
   2  -1  -2    2.55    0.12
  -2  -1   2    2.79    0.13
   2   1  -2    2.71    0.13
  -2   1   2    2.76    0.13
   1  -1  -2   10.54    0.29
   1  -1  -2   11.51    0.28
  -1  -1   2   11.08    0.26
  -1  -1   2   11.12    0.29
  -1  -1   2   11.64    0.27
  -1   1   2   11.07    0.29
   0  -1   2    0.07    0.02
   0  -1  -2    0.05    0.03
   0  -1  -2    0.07    0.03
   0  -1   2    0.07    0.02
   0  -1   2    0.01    0.02
   0   1   2    0.10    0.03
   0   1   2    0.03    0.03
   1  -1   2    3.26    0.12
   1  -1   2    3.26    0.13
  -1  -1  -2    3.28    0.13
   1  -1   2    3.28    0.13
  -1  -1  -2    3.48    0.15
   1   1   2    3.22    0.13
   1   1   2    3.36    0.15
   2  -1   2   18.60    0.46
  -2  -1  -2   18.70    0.49
   2  -1   2   18.36    0.50
   2   1   2   18.38    0.51
   2   1   2   19.40    0.47
   3  -1   2   19.53    0.55
   3  -1   2   20.21    0.51
  -3  -1  -2   19.97    0.57
  -3  -1  -2   19.31    0.54
   3   1   2   19.68    0.54
   3   1   2   20.14    0.52
   3   1   2   19.83    0.56
   4  -1   2   57.41    1.42
   4  -1   2   59.88    1.29
  -4  -1  -2   57.58    1.43
  -4  -1  -2   60.54    1.37
   4   1   2   58.73    1.30
   4   1   2   56.58    1.43
   5  -1   2    9.54    0.35
  -5  -1  -2    9.80    0.38
   5  -1   2    9.56    0.37
   5   1   2    9.00    0.37
   5   1   2    8.99    0.35
   6  -1   2   79.04    1.93
  -6  -1  -2   77.79    1.84
   6  -1   2   79.03    1.75
   6   1   2   78.10    1.92
   6   1   2   77.48    1.75
  -7  -1  -2    4.13    0.30
   7  -1   2    4.06    0.27
   7  -1   2    3.64    0.27
   7   1   2    3.44    0.27
   8  -1   2    3.23    0.27
  -8  -1  -2    3.21    0.29
   8   1   2    3.16    0.27
   9  -1   2    1.45    0.23
  -9  -1  -2    1.31    0.27
  -9  -1  -2    1.48    0.26
   9   1   2    1.12    0.18
 -10  -1  -2   54.35    1.75
  10  -1   2   53.07    1.38
 -10  -1  -2   52.03    1.44
  10   1   2   53.75    1.39
 -11  -1  -2    6.42    0.49
 -11  -1  -2    7.79    0.66
  11  -1   2    8.74    0.48
  11   1   2    8.13    0.48
  12  -1   2   14.51    0.63
 -12  -1  -2   14.22    0.84
  12   1   2   14.54    0.64
 -12   1  -2   13.72    0.82
  13  -1   2    0.24    0.17
 -13  -1  -2    0.25    0.25
 -13   1  -2    0.09    0.23
  13   1   2    0.12    0.17
  14  -1   2    1.00    0.23
 -14  -1  -2    0.31    0.27
 -14   1  -2    0.52    0.28
  14   1   2    0.83    0.22
 -15  -1  -2    1.09    0.34
  15  -1   2    0.92    0.25
  15   1   2    1.24    0.27
 -15   1  -2    0.94    0.32
 -16  -1  -2    0.67    0.33
  16  -1   2    0.88    0.26
  16   1   2    0.94    0.26
 -16   1  -2    0.61    0.32
  17  -1   2   -0.02    0.20
 -17  -1  -2    0.11    0.31
 -17   1  -2    0.22    0.31
  17   1   2    0.09    0.21
  18  -1   2    5.77    0.58
 -18  -1  -2    5.31    0.79
  18   1   2    5.98    0.58
 -18   1  -2    5.11    0.81
  19  -1   2   -0.42    0.24
 -19  -1  -2   -0.54    0.33
  19   1   2   -0.18    0.22
 -19   1  -2   -0.24    0.36
 -19  -2   2    3.76    0.77
  19  -2  -2    1.79    0.35
  19   2  -2    1.92    0.36
 -19   2   2    3.33    0.70
  18  -2  -2    8.81    0.65
 -18  -2   2    8.51    0.87
 -18   2   2    8.52    0.82
  18   2  -2    8.37    0.66
  17  -2  -2    1.38    0.28
 -17  -2   2    0.63    0.32
  17   2  -2    0.79    0.25
 -17   2   2    0.21    0.32
  16  -2  -2    6.83    0.55
 -16  -2   2    8.56    0.78
 -16   2   2    6.59    0.74
  16   2  -2    8.07    0.59
 -15  -2   2    5.89    0.69
  15  -2  -2    6.08    0.49
  15   2  -2    6.83    0.51
 -15   2   2    5.86    0.65
 -14  -2   2    3.82    0.56
  14  -2  -2    4.06    0.39
  14   2  -2    3.91    0.41
 -14   2   2    3.80    0.53
  13  -2  -2    0.41    0.17
 -13  -2   2   -0.01    0.22
  13   2  -2    0.11    0.16
 -13   2   2    0.24    0.20
  12  -2  -2    7.15    0.45
  12  -2  -2    7.43    0.44
 -12  -2   2    6.25    0.60
 -12  -2   2    6.97    0.46
 -12   2   2    8.15    0.56
  12   2  -2    7.44    0.44
  11  -2  -2   10.01    0.47
 -11  -2   2    9.42    0.52
  11  -2  -2    9.19    0.48
 -11  -2   2    9.13    0.63
 -11   2   2   10.01    0.57
  11   2  -2    9.69    0.47
 -10  -2   2    3.63    0.35
 -10  -2   2    3.76    0.41
  10  -2  -2    2.88    0.29
  10  -2  -2    2.97    0.29
  10   2  -2    2.93    0.30
 -10   2   2    4.10    0.38
   9  -2  -2   18.54    0.65
  -9  -2   2   17.83    0.67
  -9  -2   2   17.70    0.75
   9  -2  -2   18.66    0.60
  -9   2   2   17.77    0.72
   9   2  -2   18.10    0.60
   8  -2  -2    2.42    0.23
  -8  -2   2    2.08    0.27
  -8  -2   2    2.44    0.33
   8  -2  -2    2.25    0.24
  -8   2   2    2.86    0.30
   8   2  -2    2.38    0.23
  -7  -2   2    0.27    0.12
   7  -2  -2    0.44    0.11
   7  -2  -2    0.44    0.11
  -7  -2   2    0.26    0.13
   7   2  -2    0.43    0.11
  -7   2   2    0.35    0.12
   6  -2  -2    2.31    0.19
  -6  -2   2    2.67    0.23
   6  -2  -2    2.45    0.21
  -6  -2   2    2.45    0.27
  -6   2   2    2.73    0.24
   6   2  -2    2.27    0.19
   5  -2  -2    8.12    0.32
  -5  -2   2    8.19    0.34
   5  -2  -2    8.07    0.30
  -5  -2   2    8.32    0.39
   5   2  -2    8.08    0.30
  -5   2   2    8.41    0.34
  -4  -2   2   49.45    1.18
   4  -2  -2   47.53    1.05
  -4  -2   2   46.93    1.33
   4  -2  -2   47.08    1.16
  -4   2   2   48.04    1.27
   4   2  -2   46.53    1.05
  -3  -2   2    1.70    0.17
  -3  -2   2    1.81    0.15
  -3  -2   2    1.73    0.21
   3  -2  -2    1.73    0.16
  -3   2   2    1.85    0.14
   3   2  -2    1.70    0.14
  -2  -2   2    0.50    0.11
  -2  -2   2    0.24    0.09
  -2  -2   2    0.54    0.10
   2  -2  -2    0.51    0.10
   2   2  -2    0.42    0.10
  -2   2   2    0.41    0.10
   1  -2  -2    1.49    0.09
  -1  -2   2    1.48    0.07
  -1  -2   2    1.51    0.08
   1  -2  -2    1.57    0.09
   0  -2   2   76.63    1.53
   0  -2   2   75.50    1.59
   0  -2  -2   76.65    1.62
   0  -2  -2   75.95    1.73
   0   2   2   76.98    1.56
  -1  -2  -2    1.25    0.10
   1  -2   2    1.21    0.09
   1  -2   2    1.25    0.08
  -1  -2  -2    1.30    0.13
   1   2   2    1.15    0.10
   1   2   2    1.30    0.12
  -2  -2  -2    0.26    0.08
  -2  -2  -2    0.19    0.07
   2  -2   2    0.23    0.06
   2  -2   2    0.21    0.06
   2  -2   2    0.25    0.06
   2   2   2    0.27    0.07
   2   2   2    0.20    0.07
  -3  -2  -2   21.31    0.58
   3  -2   2   20.16    0.54
   3  -2   2   20.11    0.55
  -3  -2  -2   19.39    0.54
   3  -2   2   19.57    0.50
   3   2   2   18.63    0.52
   3   2   2   19.50    0.56
   4  -2   2    7.09    0.28
   4  -2   2    6.77    0.27
  -4  -2  -2    6.86    0.30
  -4  -2  -2    7.25    0.31
   4  -2   2    6.63    0.28
   4   2   2    6.76    0.28
   4   2   2    6.68    0.29
  -5  -2  -2    1.43    0.20
   5  -2   2    1.09    0.16
   5  -2   2    1.24    0.17
  -5  -2  -2    1.42    0.19
   5   2   2    1.50    0.17
   5   2   2    1.22    0.18
   6  -2   2    9.14    0.39
  -6  -2  -2    9.00    0.40
  -6  -2  -2    9.41    0.40
   6  -2   2    8.89    0.36
   6   2   2    9.73    0.38
   7  -2   2    1.41    0.21
  -7  -2  -2    1.27    0.24
  -7  -2  -2    1.44    0.24
   7  -2   2    1.21    0.20
   7   2   2    0.96    0.15
   8  -2   2    0.08    0.10
   8  -2   2    0.08    0.09
  -8  -2  -2    0.06    0.12
  -8  -2  -2    0.20    0.12
   8   2   2   -0.01    0.10
  -9  -2  -2    7.54    0.54
   9  -2   2    7.54    0.39
  -9  -2  -2    7.88    0.43
   9   2   2    7.70    0.41
  10  -2   2   39.66    1.08
 -10  -2  -2   38.70    1.38
 -10  -2  -2   37.42    1.14
  10   2   2   39.28    1.10
  11  -2   2   16.98    0.65
 -11  -2  -2   16.73    0.89
 -11  -2  -2   16.55    0.70
  11   2   2   17.30    0.68
  12  -2   2   22.80    0.83
 -12  -2  -2   23.17    1.09
  12   2   2   24.48    0.85
 -13  -2  -2    0.18    0.24
  13  -2   2    0.19    0.17
  13   2   2    0.27    0.18
 -13   2  -2    0.32    0.25
  14  -2   2    0.02    0.18
 -14  -2  -2   -0.13    0.23
 -14   2  -2   -0.06    0.22
  14   2   2   -0.20    0.16
  15  -2   2    0.56    0.24
 -15  -2  -2    1.03    0.35
 -15   2  -2    1.13    0.34
  15   2   2    0.77    0.25
 -16  -2  -2    1.61    0.39
  16  -2   2    1.29    0.30
  16   2   2    1.74    0.31
 -16   2  -2    1.61    0.38
 -17  -2  -2    1.30    0.37
  17  -2   2    0.93    0.27
  17   2   2    0.63    0.26
 -17   2  -2    0.87    0.36
 -18  -2  -2    0.94    0.41
  18  -2   2    1.25    0.30
  18   2   2    1.01    0.29
 -18   2  -2    0.51    0.37
  19  -2   2    1.00    0.32
 -19  -2  -2    1.58    0.45
  19   2   2    0.98    0.34
 -19   2  -2    1.03    0.44
 -19  -3   2   16.36    1.15
  19  -3  -2   17.14    0.88
  19   3  -2   17.40    0.94
 -19   3   2   16.26    1.06
  18  -3  -2    1.19    0.28
 -18  -3   2    0.80    0.36
  18   3  -2    0.99    0.28
 -18   3   2    0.55    0.33
 -17  -3   2   18.99    1.12
  17  -3  -2   19.10    0.88
  17   3  -2   19.08    0.87
 -17   3   2   18.19    1.07
 -16  -3   2    4.13    0.66
  16  -3  -2    2.73    0.45
  16   3  -2    2.73    0.45
  15  -3  -2   35.20    1.14
 -15  -3   2   33.07    1.42
 -15   3   2   33.86    1.37
  15   3  -2   34.65    1.14
  14  -3  -2    5.88    0.45
 -14  -3   2    5.68    0.63
 -14   3   2    5.37    0.57
  14   3  -2    6.11    0.47
 -13  -3   2    0.57    0.25
 -13  -3   2    0.20    0.18
  13  -3  -2    0.56    0.19
  13   3  -2    0.39    0.18
 -13   3   2    0.30    0.21
 -12  -3   2   20.40    0.86
  12  -3  -2   21.42    0.80
 -12  -3   2   20.70    0.79
  12  -3  -2   22.04    0.76
 -12  -3   2   20.52    0.99
 -12   3   2   22.80    0.92
  12   3  -2   21.88    0.77
 -11  -3   2    0.18    0.21
  11  -3  -2    0.63    0.16
 -11  -3   2    0.37    0.16
 -11  -3   2    0.48    0.16
  11  -3  -2    0.72    0.16
  11   3  -2    0.89    0.18
 -11   3   2    0.68    0.19
  10  -3  -2   18.22    0.67
 -10  -3   2   17.70    0.81
  10  -3  -2   19.10    0.64
 -10  -3   2   17.82    0.72
 -10  -3   2   18.81    0.67
  10   3  -2   18.86    0.64
 -10   3   2   18.53    0.76
  -9  -3   2    3.58    0.39
   9  -3  -2    2.33    0.25
  -9  -3   2    2.74    0.32
   9  -3  -2    3.51    0.27
  -9  -3   2    2.97    0.28
   9   3  -2    2.56    0.26
  -9   3   2    3.50    0.34
  -8  -3   2    5.70    0.37
  -8  -3   2    6.33    0.44
   8  -3  -2    6.31    0.32
   8  -3  -2    6.33    0.34
   8   3  -2    6.93    0.34
  -8   3   2    6.47    0.38
   7  -3  -2    0.24    0.10
   7  -3  -2    0.27    0.10
  -7  -3   2    0.12    0.11
  -7  -3   2    0.04    0.13
  -7   3   2    0.23    0.11
   7   3  -2    0.32    0.10
  -6  -3   2   34.97    0.93
   6  -3  -2   32.39    0.81
   6  -3  -2   32.18    0.88
  -6  -3   2   31.92    1.04
   6   3  -2   31.20    0.81
  -6   3   2   33.38    0.97
  -5  -3   2   21.85    0.76
   5  -3  -2   23.39    0.65
   5  -3  -2   22.95    0.59
  -5  -3   2   22.75    0.67
   5   3  -2   23.31    0.60
  -5   3   2   23.20    0.69
   4  -3  -2    5.86    0.25
  -4  -3   2    5.77    0.32
   4  -3  -2    6.09    0.24
  -4  -3   2    5.96    0.28
   4   3  -2    5.39    0.23
  -4   3   2    6.10    0.25
   3  -3  -2    0.26    0.07
  -3  -3   2    0.24    0.10
  -3  -3   2    0.29    0.08
  -3   3   2    0.17    0.07
   3   3  -2    0.26    0.07
  -3   3   2    0.16    0.05
   2  -3  -2   15.13    0.41
  -2  -3   2   14.92    0.38
  -2  -3   2   15.60    0.52
   2   3  -2   15.52    0.38
  -1  -3   2    2.40    0.10
  -1  -3   2    2.45    0.08
  -1  -3   2    2.21    0.07
   1  -3  -2    2.47    0.12
   1  -3  -2    2.50    0.11
   0  -3  -2    9.72    0.28
   0  -3  -2    9.41    0.25
   0  -3   2    9.64    0.22
   0   3   2    9.14    0.25
   1  -3   2   16.07    0.37
  -1  -3  -2   16.49    0.45
  -1  -3  -2   16.01    0.40
   1   3   2   16.11    0.40
   2  -3   2    1.62    0.12
   2  -3   2    1.46    0.11
   2  -3   2    1.51    0.11
  -2  -3  -2    1.53    0.15
  -2  -3  -2    1.63    0.16
   2   3   2    1.69    0.15
   3  -3   2    2.68    0.17
  -3  -3  -2    2.56    0.19
   3  -3   2    3.19    0.17
   3  -3   2    3.04    0.18
  -3  -3  -2    3.37    0.21
   3   3   2    2.95    0.19
   4  -3   2   49.70    1.10
   4  -3   2   48.71    1.21
  -4  -3  -2   46.56    1.18
  -4  -3  -2   50.20    1.25
   4  -3   2   50.11    1.21
   4   3   2   50.38    1.14
   5  -3   2    1.45    0.17
  -5  -3  -2    1.57    0.20
   5  -3   2    1.23    0.16
  -5  -3  -2    1.37    0.21
   5  -3   2    1.31    0.17
   5   3   2    1.57    0.19
  -6  -3  -2   14.54    0.53
   6  -3   2   14.60    0.47
  -6  -3  -2   15.40    0.53
   6  -3   2   14.68    0.51
   6  -3   2   14.00    0.50
   6   3   2   14.99    0.50
   7  -3   2    1.57    0.20
  -7  -3  -2    1.66    0.34
  -7  -3  -2    1.53    0.25
   7  -3   2    1.52    0.22
   7  -3   2    1.50    0.21
  -7  -3  -2    1.76    0.24
   7   3   2    1.85    0.23
   8  -3   2    1.71    0.22
  -8  -3  -2    1.84    0.35
  -8  -3  -2    1.37    0.26
   8  -3   2    1.80    0.23
  -8  -3  -2    1.63    0.28
  -8  -3  -2    1.61    0.26
   8   3   2    1.75    0.24
  -9  -3  -2    4.68    0.46
  -9  -3  -2    3.82    0.36
  -9  -3  -2    4.91    0.37
   9  -3   2    4.24    0.31
   9   3   2    5.01    0.34
 -10  -3  -2    7.82    0.47
 -10  -3  -2    6.84    0.58
  10  -3   2    7.52    0.42
 -10  -3  -2    6.98    0.47
  10   3   2    8.52    0.45
 -11  -3  -2   26.18    1.13
 -11  -3  -2   26.01    0.92
  11  -3   2   27.40    0.86
  11   3   2   25.79    0.87
 -12  -3  -2    1.15    0.30
  12  -3   2    2.19    0.34
  12   3   2    2.19    0.34
  13  -3   2    1.70    0.33
 -13  -3  -2    1.22    0.31
  13   3   2    1.40    0.25
  14  -3   2   -0.43    0.15
 -14  -3  -2   -0.05    0.24
  14   3   2   -0.13    0.16
 -14   3  -2   -0.11    0.22
 -15  -3  -2    7.87    0.77
  15  -3   2    7.11    0.57
 -15   3  -2    8.43    0.76
  15   3   2    7.40    0.60
  16  -3   2    0.69    0.28
 -16  -3  -2    0.99    0.35
  16   3   2    1.37    0.30
 -16   3  -2    0.86    0.34
 -17  -3  -2    0.54    0.36
  17  -3   2    0.73    0.26
  17   3   2    1.05    0.28
 -17   3  -2    0.96    0.37
 -18  -3  -2    1.35    0.42
  18  -3   2    0.69    0.26
 -18   3  -2    0.94    0.37
  18   3   2    1.19    0.30
 -19  -3  -2   -0.07    0.36
  19  -3   2   -0.26    0.24
 -19   3  -2   -0.31    0.34
  19   3   2   -0.37    0.25
  19  -4  -2    0.40    0.27
 -19  -4   2    0.37    0.36
 -19   4   2    0.80    0.34
  19   4  -2    0.69    0.29
  18  -4  -2    6.33    0.57
 -18  -4   2    5.70    0.80
  18   4  -2    7.20    0.60
 -18   4   2    6.75    0.74
 -17  -4   2    3.78    0.70
  17  -4  -2    3.26    0.46
  17   4  -2    3.54    0.49
 -17   4   2    3.04    0.66
 -16  -4   2   29.05    1.35
  16  -4  -2   26.69    1.03
  16   4  -2   28.92    1.06
 -16   4   2   28.37    1.28
 -15  -4   2    0.95    0.31
  15  -4  -2    1.19    0.24
  15   4  -2    0.88    0.23
 -15   4   2    0.41    0.27
  14  -4  -2    0.40    0.18
 -14  -4   2    0.27    0.25
  14   4  -2    0.07    0.17
 -14   4   2    0.23    0.22
 -13  -4   2   -0.05    0.17
  13  -4  -2    0.33    0.17
 -13  -4   2    0.16    0.22
 -13   4   2    0.29    0.20
  13   4  -2    0.19    0.16
 -12  -4   2    6.29    0.60
 -12  -4   2    6.93    0.48
  12  -4  -2    6.84    0.44
  12  -4  -2    7.06    0.45
 -12   4   2    7.66    0.54
  12   4  -2    7.17    0.45
 -11  -4   2    0.05    0.15
 -11  -4   2   -0.11    0.14
 -11  -4   2   -0.27    0.13
  11  -4  -2    0.09    0.12
 -11  -4   2   -0.36    0.17
  11  -4  -2   -0.02    0.12
  11   4  -2    0.05    0.12
 -11   4   2    0.06    0.16
  10  -4  -2    2.12    0.26
  10  -4  -2    2.36    0.26
 -10  -4   2    2.07    0.29
 -10  -4   2    1.72    0.31
 -10  -4   2    2.34    0.29
 -10  -4   2    2.10    0.38
  10   4  -2    1.74    0.25
 -10   4   2    2.22    0.33
  -9  -4   2   -0.09    0.14
  -9  -4   2    0.02    0.12
   9  -4  -2   -0.06    0.09
  -9  -4   2   -0.15    0.10
   9  -4  -2   -0.05    0.10
   9   4  -2    0.01    0.11
  -9   4   2   -0.04    0.11
  -8  -4   2    7.39    0.38
  -8  -4   2    7.50    0.42
   8  -4  -2    7.70    0.37
  -8  -4   2    7.80    0.49
   8  -4  -2    7.49    0.35
  -8   4   2    7.80    0.40
   8   4  -2    6.91    0.35
  -7  -4   2    8.38    0.38
   7  -4  -2    8.06    0.34
  -7  -4   2    8.05    0.47
  -7  -4   2    8.49    0.42
   7  -4  -2    8.04    0.36
   7   4  -2    8.29    0.35
  -7   4   2    8.32    0.39
  -6  -4   2   24.72    0.75
   6  -4  -2   24.08    0.64
  -6  -4   2   24.55    0.70
  -6  -4   2   24.37    0.85
   6  -4  -2   24.30    0.70
   6   4  -2   23.76    0.66
  -5  -4   2   44.51    1.34
   5  -4  -2   46.27    1.15
   5  -4  -2   46.92    1.04
  -5  -4   2   46.76    1.19
  -5  -4   2   45.87    1.11
   5   4  -2   43.52    1.05
  -4  -4   2  140.26    3.28
  -4  -4   2  145.48    3.06
  -4  -4   2  138.82    3.70
  -4  -4   2  142.82    3.07
   4  -4  -2  145.94    3.25
   4   4  -2  140.32    2.93
  -4   4   2  145.93    2.92
   3  -4  -2   20.72    0.54
  -3  -4   2   20.51    0.52
  -3  -4   2   20.15    0.50
  -3  -4   2   20.31    0.66
   3   4  -2   19.85    0.49
  -2  -4   2    0.04    0.04
   2  -4  -2    0.06    0.05
  -2  -4   2   -0.01    0.05
  -2  -4   2    0.00    0.08
  -2   4   2    0.01    0.05
   2   4  -2   -0.01    0.05
   1  -4  -2    0.84    0.10
   1  -4  -2    0.79    0.08
  -1  -4   2    0.83    0.08
  -1  -4   2    0.95    0.08
  -1   4   2    0.77    0.10
   0  -4  -2   50.32    1.15
   0  -4  -2   49.08    1.28
   0  -4  -2   48.27    1.06
   0   4   2   49.23    1.03
  -1  -4  -2    5.17    0.21
  -1  -4  -2    5.26    0.25
   1  -4   2    5.21    0.15
  -1  -4  -2    5.26    0.19
   1   4   2    4.93    0.19
  -2  -4  -2  102.10    2.18
  -2  -4  -2  103.07    2.64
   2  -4   2  104.35    2.05
   2  -4   2   98.61    2.26
  -2  -4  -2  104.55    2.33
   2  -4   2   96.96    2.26
   2   4   2   98.74    2.10
   3  -4   2   12.34    0.34
   3  -4   2   11.71    0.35
  -3  -4  -2   11.89    0.40
  -3  -4  -2   12.82    0.38
   3  -4   2   11.73    0.36
  -3  -4  -2   12.56    0.49
   3   4   2   12.51    0.38
   4  -4   2    1.33    0.15
   4  -4   2    1.32    0.15
  -4  -4  -2    1.65    0.25
  -4  -4  -2    1.27    0.18
  -4  -4  -2    1.41    0.18
   4  -4   2    1.31    0.14
   4   4   2    1.30    0.16
  -5  -4  -2    0.08    0.09
   5  -4   2   -0.05    0.07
  -5  -4  -2    0.01    0.11
   5  -4   2    0.07    0.08
   5  -4   2    0.09    0.07
  -5  -4  -2    0.05    0.09
   5   4   2    0.08    0.09
   6  -4   2    1.90    0.21
  -6  -4  -2    2.29    0.25
  -6  -4  -2    2.16    0.24
   6  -4   2    2.11    0.21
   6  -4   2    2.04    0.20
  -6  -4  -2    2.11    0.31
   6   4   2    1.82    0.21
  -7  -4  -2   19.84    0.81
  -7  -4  -2   20.33    0.69
   7  -4   2   19.42    0.65
   7  -4   2   20.19    0.64
   7  -4   2   19.31    0.59
  -7  -4  -2   20.34    0.67
   7   4   2   19.45    0.63
  -8  -4  -2    0.03    0.12
   8  -4   2    0.24    0.11
  -8  -4  -2    0.00    0.15
  -8  -4  -2    0.27    0.13
   8  -4   2   -0.02    0.09
   8  -4   2    0.09    0.10
  -8  -4  -2    0.14    0.13
   8   4   2    0.07    0.11
  -9  -4  -2    0.00    0.13
  -9  -4  -2   -0.07    0.11
   9  -4   2   -0.03    0.11
  -9  -4  -2   -0.09    0.12
  -9  -4  -2    0.02    0.16
   9   4   2   -0.01    0.12
 -10  -4  -2    1.02    0.20
 -10  -4  -2    1.87    0.41
 -10  -4  -2    2.15    0.32
  10  -4   2    1.99    0.28
  10   4   2    2.05    0.29
  11  -4   2    3.08    0.34
 -11  -4  -2    3.43    0.39
 -11  -4  -2    2.90    0.39
 -11  -4  -2    3.06    0.52
  11   4   2    2.96    0.34
 -12  -4  -2    4.22    0.43
 -12  -4  -2    4.40    0.56
  12  -4   2    3.74    0.38
  12   4   2    4.10    0.40
 -13  -4  -2    1.39    0.33
  13  -4   2    1.73    0.32
  13   4   2    1.52    0.26
  14  -4   2    3.39    0.41
 -14  -4  -2    4.30    0.63
 -14   4  -2    2.84    0.60
  14   4   2    3.11    0.43
 -15  -4  -2    4.23    0.69
  15  -4   2    3.51    0.45
  15   4   2    2.99    0.47
 -15   4  -2    4.17    0.67
 -16  -4  -2    7.13    0.79
  16  -4   2    6.45    0.56
  16   4   2    5.41    0.58
 -16   4  -2    6.79    0.77
 -17  -4  -2    4.98    0.76
  17  -4   2    5.41    0.56
  17   4   2    5.46    0.56
 -17   4  -2    6.33    0.77
  18  -4   2    0.63    0.27
 -18  -4  -2    0.46    0.37
 -18   4  -2    0.69    0.36
  18   4   2    0.48    0.27
  19  -5  -2    0.14    0.23
 -19  -5   2    0.06    0.33
 -19   5   2    0.39    0.32
  19   5  -2    0.13    0.25
  18  -5  -2    0.73    0.25
 -18  -5   2    0.25    0.32
 -18   5   2    0.37    0.30
  18   5  -2    0.54    0.25
 -17  -5   2    8.95    0.87
  17  -5  -2    8.06    0.59
 -17   5   2    6.72    0.75
  17   5  -2    8.07    0.61
  16  -5  -2    3.22    0.46
 -16  -5   2    3.92    0.69
  16   5  -2    4.30    0.49
  15  -5  -2    1.36    0.26
 -15  -5   2    1.25    0.34
  15   5  -2    1.38    0.27
 -15   5   2    0.82    0.31
  14  -5  -2    0.30    0.18
 -14  -5   2    0.35    0.25
  14   5  -2    0.15    0.19
 -14   5   2    0.31    0.22
 -13  -5   2    0.93    0.23
 -13  -5   2    0.86    0.27
  13  -5  -2    0.80    0.21
 -13   5   2    0.66    0.22
  13   5  -2    0.90    0.21
  12  -5  -2   24.50    0.89
 -12  -5   2   26.11    0.91
 -12  -5   2   21.69    0.93
 -12  -5   2   24.87    1.09
  12  -5  -2   26.06    0.84
  12   5  -2   25.44    0.85
 -12   5   2   26.21    0.99
 -11  -5   2    8.43    0.49
 -11  -5   2    7.54    0.47
  11  -5  -2    8.27    0.43
  11  -5  -2    7.40    0.44
 -11  -5   2    7.54    0.50
 -11  -5   2    7.51    0.59
  11   5  -2    7.92    0.43
 -11   5   2    8.34    0.52
 -10  -5   2   25.41    0.87
 -10  -5   2   24.54    1.01
  10  -5  -2   25.12    0.84
  10  -5  -2   25.84    0.78
 -10  -5   2   26.56    0.86
 -10   5   2   26.13    0.92
  10   5  -2   25.64    0.79
   9  -5  -2    2.38    0.25
  -9  -5   2    3.06    0.29
   9  -5  -2    2.41    0.26
  -9  -5   2    2.49    0.31
  -9  -5   2    2.96    0.39
   9   5  -2    2.42    0.25
  -9   5   2    2.79    0.30
  -8  -5   2   13.60    0.53
   8  -5  -2   13.35    0.47
  -8  -5   2   13.31    0.64
   8  -5  -2   13.59    0.51
  -8  -5   2   12.88    0.56
  -8   5   2   14.68    0.56
   8   5  -2   13.29    0.49
  -7  -5   2    0.42    0.14
  -7  -5   2    0.59    0.17
   7  -5  -2    0.96    0.19
  -7  -5   2    0.60    0.13
   7  -5  -2    1.06    0.18
   7   5  -2    0.79    0.13
  -6  -5   2   97.21    2.69
   6  -5  -2  101.35    2.10
  -6  -5   2  101.87    2.24
  -6  -5   2   90.65    2.36
   6  -5  -2   98.93    2.33
   6   5  -2   99.00    2.12
  -5  -5   2    7.11    0.40
  -5  -5   2    6.75    0.32
  -5  -5   2    6.95    0.35
  -5  -5   2    6.67    0.29
   5  -5  -2    6.63    0.30
  -5   5   2    6.67    0.28
   5   5  -2    6.79    0.29
  -4  -5   2  278.83    7.05
  -4  -5   2  280.41    5.85
   4  -5  -2  287.12    6.20
  -4  -5   2  269.83    5.82
  -4   5   2  279.77    5.57
   4   5  -2  269.26    5.58
  -3  -5   2   29.36    0.70
   3  -5  -2   31.03    0.75
  -3  -5   2   30.34    0.72
  -3  -5   2   30.98    0.94
   3   5  -2   30.50    0.70
  -2  -5   2    0.06    0.03
  -2  -5   2    0.08    0.03
   2  -5  -2    0.11    0.05
  -2  -5   2    0.08    0.09
  -2   5   2    0.10    0.05
   2   5  -2    0.06    0.05
  -1  -5   2   14.71    0.33
   1  -5  -2   14.98    0.39
   1  -5  -2   14.35    0.42
  -1   5   2   14.98    0.36
   0  -5  -2    4.16    0.14
   0  -5  -2    4.79    0.18
   0  -5  -2    4.60    0.21
   0   5   2    4.46    0.17
  -1  -5  -2    1.51    0.14
  -1  -5  -2    1.60    0.17
  -1  -5  -2    1.55    0.11
   1   5   2    1.47    0.13
  -2  -5  -2   20.83    0.56
   2  -5   2   19.58    0.45
  -2  -5  -2   19.66    0.65
  -2  -5  -2   19.25    0.50
   2   5   2   20.20    0.51
   3  -5   2    2.95    0.15
  -3  -5  -2    2.66    0.26
  -3  -5  -2    3.02    0.20
  -3  -5  -2    2.97    0.18
   3  -5   2    3.01    0.15
   3  -5   2    2.68    0.14
   3   5   2    2.97    0.19
  -4  -5  -2   31.49    0.80
   4  -5   2   30.51    0.80
  -4  -5  -2   30.84    0.99
   4  -5   2   30.82    0.72
  -4  -5  -2   31.02    0.85
   4  -5   2   29.26    0.78
   4   5   2   32.77    0.79
   5  -5   2    0.77    0.16
  -5  -5  -2    0.54    0.12
   5  -5   2    1.03    0.17
   5  -5   2    0.87    0.15
  -5  -5  -2    0.99    0.20
  -5  -5  -2    1.06    0.26
   5   5   2    0.69    0.12
   6  -5   2   33.06    0.92
  -6  -5  -2   33.94    0.93
  -6  -5  -2   33.97    1.13
   6  -5   2   33.40    0.91
  -6  -5  -2   33.88    0.97
   6  -5   2   32.73    0.83
   6   5   2   33.79    0.89
   7  -5   2    7.33    0.33
  -7  -5  -2    6.59    0.48
   7  -5   2    7.50    0.36
   7  -5   2    7.16    0.35
  -7  -5  -2    7.60    0.40
  -7  -5  -2    7.03    0.38
   7   5   2    7.21    0.36
   8  -5   2    0.64    0.14
  -8  -5  -2    0.42    0.20
  -8  -5  -2    0.65    0.16
  -8  -5  -2    0.71    0.16
   8  -5   2    0.63    0.13
   8  -5   2    0.87    0.14
   8   5   2    1.45    0.23
   9  -5   2    2.33    0.28
  -9  -5  -2    2.29    0.32
  -9  -5  -2    2.69    0.31
  -9  -5  -2    2.42    0.41
  -9  -5  -2    2.75    0.32
   9  -5   2    2.46    0.26
   9   5   2    2.46    0.29
 -10  -5  -2    9.11    0.51
  10  -5   2    9.31    0.48
 -10  -5  -2    8.77    0.51
 -10  -5  -2    8.58    0.63
  10  -5   2    9.29    0.45
  10   5   2    9.37    0.48
  11  -5   2    2.53    0.32
 -11  -5  -2    1.26    0.24
 -11  -5  -2    2.45    0.37
 -11  -5  -2    1.57    0.31
  11   5   2    2.38    0.33
 -12  -5  -2    0.04    0.19
 -12  -5  -2    0.00    0.22
  12  -5   2    0.38    0.17
  12   5   2    0.06    0.16
  13  -5   2    3.67    0.40
 -13  -5  -2    3.52    0.58
  13   5   2    4.25    0.43
  14  -5   2    0.41    0.20
 -14  -5  -2    0.89    0.30
 -14   5  -2    0.20    0.27
  14   5   2    0.55    0.22
  15  -5   2    0.85    0.26
 -15  -5  -2    1.11    0.35
  15   5   2    1.11    0.30
 -15   5  -2    0.38    0.31
 -16  -5  -2    0.25    0.30
  16  -5   2    0.05    0.21
 -16   5  -2   -0.25    0.28
  16   5   2    0.04    0.21
 -17  -5  -2    0.16    0.32
  17  -5   2    0.41    0.23
 -17   5  -2   -0.23    0.29
  17   5   2    0.01    0.22
 -18  -5  -2    0.54    0.41
  18  -5   2    1.57    0.31
 -18   5  -2    1.50    0.40
  18   5   2    1.52    0.33
 -19  -6   2   -0.07    0.34
  19  -6  -2    0.11    0.22
 -19   6   2   -0.15    0.30
  19   6  -2    0.08    0.24
 -19   6   2    0.06    0.29
  18  -6  -2   -0.03    0.20
 -18  -6   2   -0.46    0.29
  18   6  -2    0.17    0.23
 -18   6   2   -0.25    0.26
  17  -6  -2    0.43    0.23
 -17  -6   2    0.98    0.35
 -17   6   2    0.60    0.31
  17   6  -2    1.03    0.26
  16  -6  -2    8.99    0.63
 -16  -6   2    9.90    0.87
  16   6  -2   11.85    0.66
 -16   6   2    8.56    0.76
  15  -6  -2    3.14    0.43
 -15  -6   2    4.03    0.65
  15   6  -2    3.80    0.43
 -15   6   2    2.54    0.55
 -14  -6   2    0.09    0.24
  14  -6  -2    0.05    0.16
 -14  -6   2   -0.09    0.19
 -14   6   2   -0.02    0.20
  14   6  -2    0.21    0.18
 -13  -6   2   -0.22    0.16
  13  -6  -2   -0.06    0.15
 -13  -6   2    0.25    0.23
 -13   6   2    0.01    0.18
  13   6  -2    0.08    0.16
 -12  -6   2   10.18    0.57
 -12  -6   2    9.22    0.60
 -12  -6   2    9.26    0.70
  12  -6  -2    9.88    0.49
  12  -6  -2    8.95    0.52
  12   6  -2    9.81    0.52
 -12   6   2   10.07    0.59
 -11  -6   2    5.39    0.47
  11  -6  -2    5.66    0.40
 -11  -6   2    5.78    0.55
 -11  -6   2    6.07    0.45
 -11  -6   2    6.18    0.45
  11  -6  -2    5.87    0.37
 -11   6   2    6.45    0.46
  11   6  -2    5.90    0.39
  10  -6  -2    1.24    0.26
 -10  -6   2    1.37    0.28
  10  -6  -2    1.26    0.23
 -10  -6   2    1.11    0.21
 -10  -6   2    0.86    0.19
 -10  -6   2    0.88    0.24
 -10   6   2    1.82    0.30
  10   6  -2    1.37    0.24
  -9  -6   2    0.50    0.17
   9  -6  -2    0.78    0.15
   9  -6  -2    0.37    0.13
  -9  -6   2    1.03    0.22
  -9  -6   2    0.67    0.17
   9   6  -2    0.77    0.15
  -9   6   2    0.51    0.15
   8  -6  -2    0.01    0.09
  -8  -6   2   -0.10    0.12
  -8  -6   2   -0.16    0.13
  -8  -6   2   -0.09    0.10
   8  -6  -2    0.01    0.09
   8   6  -2    0.13    0.10
   7  -6  -2   13.01    0.44
  -7  -6   2   11.81    0.52
   7  -6  -2   13.06    0.48
  -7  -6   2   13.34    0.62
  -7  -6   2   13.05    0.49
  -7   6   2   13.24    0.44
   7   6  -2   13.23    0.46
   6  -6  -2   20.15    0.61
  -6  -6   2   20.85    0.62
  -6  -6   2   19.26    0.58
  -6  -6   2   18.97    0.75
  -6  -6   2   19.81    0.66
  -6   6   2   20.00    0.55
   6   6  -2   19.72    0.57
  -5  -6   2   -0.05    0.09
  -5  -6   2   -0.11    0.10
   5  -6  -2    0.14    0.09
  -5  -6   2    0.24    0.13
   5   6  -2   -0.13    0.08
  -5   6   2    0.03    0.08
   4  -6  -2  546.27   11.97
  -4  -6   2  533.07   13.54
  -4  -6   2  541.65   11.23
  -4  -6   2  542.58   11.25
  -4   6   2  550.41   10.75
   4   6  -2  529.52   10.76
  -3  -6   2   -0.02    0.10
   3  -6  -2    0.04    0.05
  -3  -6   2    0.03    0.05
  -3  -6   2    0.03    0.05
  -3   6   2    0.04    0.06
   3   6  -2    0.12    0.06
   2  -6  -2   42.46    0.91
  -2  -6   2   41.98    0.91
   2  -6  -2   41.99    0.99
  -2   6   2   42.70    0.91
   2   6  -2   42.16    0.90
   1  -6  -2    2.52    0.13
   1  -6  -2    2.29    0.13
   0  -6  -2   68.18    1.82
   0  -6  -2   71.56    1.61
   0   6   2   70.02    1.45
  -1  -6  -2   -0.03    0.04
  -1  -6  -2    0.12    0.08
  -1  -6  -2    0.15    0.06
   1   6   2    0.03    0.06
  -2  -6  -2   23.51    0.74
  -2  -6  -2   22.40    0.57
  -2  -6  -2   24.24    0.64
   2   6   2   24.04    0.59
  -3  -6  -2   13.43    0.40
   3  -6   2   14.23    0.35
   3  -6   2   12.97    0.37
  -3  -6  -2   14.31    0.45
   3  -6   2   14.38    0.37
  -3  -6  -2   14.13    0.54
   3   6   2   14.07    0.43
  -4  -6  -2   19.76    0.72
   4  -6   2   19.38    0.54
   4  -6   2   19.72    0.55
  -4  -6  -2   19.88    0.56
   4  -6   2   19.39    0.50
  -4  -6  -2   20.71    0.61
   4   6   2   19.08    0.56
   5  -6   2    0.19    0.08
   5  -6   2    0.15    0.08
  -5  -6  -2    0.26    0.11
  -5  -6  -2    0.15    0.13
   5  -6   2    0.18    0.08
  -5  -6  -2    0.28    0.11
   5   6   2    0.25    0.10
   6  -6   2    0.38    0.10
   6  -6   2    0.28    0.09
  -6  -6  -2    0.16    0.11
  -6  -6  -2    0.08    0.15
  -6  -6  -2    0.38    0.12
   6  -6   2    0.24    0.09
   6   6   2    0.37    0.12
  -7  -6  -2   22.04    0.74
   7  -6   2   21.66    0.62
   7  -6   2   22.42    0.69
  -7  -6  -2   21.47    0.88
  -7  -6  -2   21.43    0.70
   7  -6   2   22.08    0.70
   7   6   2   21.68    0.68
   8  -6   2    1.21    0.23
  -8  -6  -2    1.54    0.27
   8  -6   2    1.48    0.22
  -8  -6  -2    0.62    0.22
  -8  -6  -2    1.68    0.27
   8  -6   2    1.09    0.22
   8   6   2    1.07    0.17
   9  -6   2   15.31    0.59
   9  -6   2   15.31    0.55
  -9  -6  -2   14.48    0.76
  -9  -6  -2   16.16    0.63
  -9  -6  -2   13.66    0.62
   9   6   2   15.55    0.59
 -10  -6  -2    7.77    0.49
 -10  -6  -2    7.38    0.50
  10  -6   2    7.75    0.44
 -10  -6  -2    8.34    0.62
  10  -6   2    7.57    0.41
 -10  -6  -2    6.88    0.47
  10   6   2    7.50    0.45
  11  -6   2    3.21    0.32
 -11  -6  -2    3.73    0.43
 -11  -6  -2    2.71    0.49
 -11  -6  -2    3.57    0.41
  11   6   2    3.43    0.36
 -12  -6  -2   -0.24    0.20
  12  -6   2    0.05    0.15
 -12  -6  -2   -0.16    0.17
  12   6   2    0.04    0.16
 -13  -6  -2    6.05    0.53
  13  -6   2    6.39    0.46
 -13  -6  -2    6.33    0.65
  13   6   2    6.11    0.49
 -14  -6  -2   19.74    1.09
  14  -6   2   18.75    0.79
  14   6   2   19.35    0.85
  15  -6   2    0.98    0.26
  15   6   2    1.17    0.28
 -15   6  -2    0.40    0.34
  16  -6   2   13.54    0.75
 -16  -6  -2   15.12    1.05
 -16   6  -2   14.73    0.97
  16   6   2   15.28    0.80
  17  -6   2    0.17    0.21
 -17  -6  -2   -0.19    0.31
 -17   6  -2    0.14    0.30
  17   6   2    0.09    0.22
 -18  -6  -2    0.89    0.43
  18  -6   2    1.46    0.32
  18   6   2    1.22    0.31
 -18   6  -2    1.52    0.39
 -19  -7   2    0.63    0.42
  19   7  -2    2.89    0.51
  18  -7  -2    0.35    0.24
 -18  -7   2    0.02    0.33
  18   7  -2   -0.06    0.22
 -18   7   2   -0.11    0.27
 -17  -7   2    0.59    0.33
  17  -7  -2    0.77    0.27
 -17   7   2    0.46    0.27
  17   7  -2    0.75    0.25
 -17   7   2    0.74    0.30
 -16  -7   2    0.17    0.29
  16  -7  -2   -0.22    0.22
  16   7  -2    0.37    0.20
 -16   7   2   -0.11    0.25
 -15  -7   2    6.19    0.73
  15  -7  -2    4.23    0.49
 -15   7   2    4.72    0.59
  15   7  -2    5.07    0.49
 -14  -7   2    1.70    0.30
 -14  -7   2    1.60    0.35
  14  -7  -2    1.28    0.26
 -14   7   2    1.21    0.27
  14   7  -2    2.21    0.39
  13  -7  -2    0.13    0.16
 -13  -7   2    0.18    0.24
 -13  -7   2   -0.08    0.20
  13   7  -2   -0.18    0.16
 -13   7   2   -0.23    0.17
  12  -7  -2    6.40    0.45
 -12  -7   2    5.07    0.51
  12  -7  -2    5.96    0.41
 -12  -7   2    5.61    0.47
 -12  -7   2    5.86    0.58
 -12   7   2    5.83    0.48
  12   7  -2    5.74    0.43
 -11  -7   2    1.35    0.28
  11  -7  -2    1.87    0.28
 -11  -7   2    2.19    0.33
 -11  -7   2    2.54    0.40
  11  -7  -2    1.20    0.20
 -11  -7   2    2.37    0.35
 -11   7   2    1.95    0.34
  11   7  -2    1.95    0.28
  10  -7  -2   12.22    0.54
 -10  -7   2   12.74    0.58
 -10  -7   2   13.25    0.58
  10  -7  -2   12.41    0.50
 -10  -7   2   11.94    0.61
 -10  -7   2   12.00    0.71
 -10   7   2   12.20    0.56
  10   7  -2   12.43    0.52
   9  -7  -2   14.71    0.57
  -9  -7   2   14.60    0.58
   9  -7  -2   14.54    0.52
  -9  -7   2   14.55    0.73
  -9  -7   2   14.59    0.64
   9   7  -2   14.59    0.55
  -8  -7   2   58.74    1.59
   8  -7  -2   58.09    1.50
  -8  -7   2   58.58    1.81
  -8  -7   2   58.07    1.47
  -8   7   2   57.67    1.36
   8   7  -2   56.65    1.39
  -7  -7   2    0.22    0.12
   7  -7  -2    0.31    0.10
  -7  -7   2   -0.02    0.13
  -7  -7   2    0.27    0.12
  -7  -7   2    0.25    0.10
   7   7  -2    0.18    0.09
  -7   7   2    0.15    0.09
  -6  -7   2    5.23    0.26
  -6  -7   2    4.68    0.28
   6  -7  -2    5.03    0.27
  -6  -7   2    4.66    0.38
   6   7  -2    4.52    0.26
  -6   7   2    4.94    0.25
   5  -7  -2   37.34    0.96
  -5  -7   2   36.70    0.92
  -5  -7   2   36.00    1.18
  -5  -7   2   37.36    0.90
   5   7  -2   37.64    0.90
  -5   7   2   37.51    0.87
  -4  -7   2    0.22    0.07
   4  -7  -2    0.25    0.08
  -4  -7   2    0.27    0.07
  -4  -7   2    0.22    0.13
   4   7  -2    0.41    0.08
  -4   7   2    0.30    0.08
  -3  -7   2  166.29    4.27
  -3  -7   2  152.17    3.42
  -3  -7   2  162.49    3.42
   3  -7  -2  167.00    3.68
  -3   7   2  170.18    3.32
   3   7  -2  165.75    3.33
   2  -7  -2    7.35    0.22
   2  -7  -2    7.09    0.23
  -2  -7   2    6.88    0.22
   1  -7  -2    0.29    0.06
   1  -7  -2    0.33    0.06
  -1   7   2    0.56    0.09
   0  -7  -2    0.32    0.08
   0  -7  -2    0.61    0.10
   0  -7  -2    0.61    0.10
   0   7   2    0.43    0.06
  -1  -7  -2    4.04    0.14
  -1  -7  -2    4.64    0.20
  -1  -7  -2    4.28    0.26
   1   7   2    4.62    0.19
  -2  -7  -2    7.78    0.38
  -2  -7  -2    7.89    0.25
  -2  -7  -2    7.96    0.30
   2   7   2    8.18    0.29
  -3  -7  -2    6.41    0.29
  -3  -7  -2    5.80    0.24
   3  -7   2    5.39    0.19
   3  -7   2    5.97    0.20
   3  -7   2    6.17    0.19
  -3  -7  -2    6.38    0.36
   3   7   2    6.03    0.27
  -4  -7  -2   22.95    0.81
   4  -7   2   22.70    0.55
  -4  -7  -2   23.74    0.69
  -4  -7  -2   22.39    0.62
   4  -7   2   22.98    0.61
   4  -7   2   23.37    0.62
   4   7   2   23.68    0.64
   5  -7   2    1.88    0.17
  -5  -7  -2    1.63    0.29
   5  -7   2    1.62    0.18
   5  -7   2    1.77    0.17
  -5  -7  -2    2.04    0.23
  -5  -7  -2    1.65    0.20
   5   7   2    1.72    0.20
  -6  -7  -2   -0.03    0.10
   6  -7   2   -0.05    0.07
  -6  -7  -2   -0.06    0.09
  -6  -7  -2   -0.06    0.14
   6  -7   2    0.03    0.08
   6  -7   2   -0.02    0.08
   6   7   2    0.05    0.09
  -7  -7  -2    0.10    0.11
   7  -7   2    0.04    0.09
  -7  -7  -2    0.06    0.11
  -7  -7  -2   -0.04    0.16
   7  -7   2    0.07    0.10
   7  -7   2   -0.02    0.09
   7   7   2   -0.05    0.10
   8  -7   2    0.25    0.11
   8  -7   2    0.30    0.12
  -8  -7  -2    0.13    0.19
  -8  -7  -2    0.13    0.13
  -8  -7  -2    0.40    0.15
   8  -7   2    0.19    0.11
   8   7   2    0.35    0.14
  -9  -7  -2    0.27    0.14
   9  -7   2    0.07    0.12
   9  -7   2    0.26    0.13
  -9  -7  -2    0.07    0.15
  -9  -7  -2    0.19    0.19
   9   7   2    0.12    0.13
 -10  -7  -2    7.46    0.49
 -10  -7  -2    8.29    0.62
 -10  -7  -2    7.52    0.48
  10  -7   2    8.35    0.42
 -10  -7  -2    7.68    0.52
  10  -7   2    7.77    0.44
  10   7   2    7.11    0.44
 -11  -7  -2    1.32    0.24
  11  -7   2    2.32    0.32
 -11  -7  -2    1.26    0.30
  11  -7   2    1.83    0.33
 -11  -7  -2    1.09    0.23
  11   7   2    2.16    0.33
 -12  -7  -2    0.37    0.21
  12  -7   2    0.41    0.18
 -12  -7  -2    0.59    0.27
  12   7   2    0.54    0.20
 -13  -7  -2    3.15    0.47
  13  -7   2    3.07    0.39
 -13  -7  -2    3.99    0.62
  13   7   2    2.64    0.41
  14  -7   2    2.92    0.42
 -14  -7  -2    4.48    0.68
  14   7   2    3.50    0.46
 -15  -7  -2   46.83    1.85
  15  -7   2   41.89    1.36
 -15   7  -2   46.23    1.73
  15   7   2   45.18    1.44
  16  -7   2    0.36    0.22
 -16  -7  -2    0.48    0.33
 -16   7  -2    0.40    0.29
  16   7   2    0.40    0.24
 -17  -7  -2   -0.20    0.33
  17  -7   2    0.19    0.22
 -17   7  -2    0.25    0.31
  17   7   2    0.41    0.23
  18  -7   2    3.45    0.51
 -18  -7  -2    1.52    0.48
  18   7   2    3.88    0.55
 -18   7  -2    3.24    0.70
 -18  -8   2    0.05    0.36
  18   8  -2    0.86    0.27
 -17  -8   2   -0.10    0.28
  17   8  -2    0.11    0.21
 -16  -8   2   -0.03    0.28
  16   8  -2    0.23    0.21
 -16   8   2   -0.08    0.24
 -15  -8   2    3.58    0.66
  15  -8  -2    2.25    0.34
 -15  -8   2    4.36    0.53
 -15   8   2    4.56    0.48
  15   8  -2    3.93    0.45
 -15   8   2    3.50    0.53
 -14  -8   2   -0.16    0.20
 -14  -8   2   -0.39    0.21
 -14  -8   2   -0.23    0.24
  14  -8  -2   -0.25    0.18
 -14   8   2   -0.20    0.19
 -14   8   2   -0.38    0.18
  14   8  -2   -0.16    0.17
 -13  -8   2    0.13    0.23
  13  -8  -2   -0.15    0.16
 -13  -8   2   -0.03    0.20
 -13   8   2   -0.19    0.18
  13   8  -2   -0.07    0.17
 -13   8   2   -0.38    0.16
 -12  -8   2   -0.01    0.19
  12  -8  -2    0.17    0.16
 -12  -8   2   -0.03    0.18
  12  -8  -2    0.07    0.16
 -12  -8   2    0.23    0.23
 -12   8   2   -0.04    0.16
  12   8  -2    0.03    0.16
 -12   8   2    0.15    0.17
 -11  -8   2    9.42    0.53
 -11  -8   2    9.20    0.59
 -11  -8   2    8.50    0.66
  11  -8  -2    8.52    0.50
 -11  -8   2    8.91    0.54
 -11   8   2    9.00    0.51
  11   8  -2    9.78    0.49
 -11   8   2    9.26    0.47
 -10  -8   2    2.48    0.38
 -10  -8   2    2.31    0.33
 -10  -8   2    2.76    0.45
 -10  -8   2    2.64    0.34
 -10  -8   2    2.28    0.29
  10  -8  -2    2.54    0.31
 -10   8   2    2.05    0.31
  10   8  -2    2.49    0.29
 -10   8   2    2.21    0.28
  -9  -8   2    0.34    0.14
  -9  -8   2    0.34    0.19
   9  -8  -2    0.35    0.13
  -9  -8   2    0.41    0.17
  -9  -8   2    0.51    0.16
  -9   8   2    0.47    0.13
   9   8  -2    0.74    0.15
  -8  -8   2    2.73    0.33
   8  -8  -2    2.76    0.26
  -8  -8   2    3.16    0.26
  -8  -8   2    3.00    0.29
  -8  -8   2    2.69    0.38
  -8   8   2    3.13    0.24
   8   8  -2    3.13    0.26
  -7  -8   2    9.41    0.46
  -7  -8   2    9.04    0.55
   7  -8  -2    9.89    0.40
  -7  -8   2    9.06    0.37
  -7  -8   2    9.19    0.40
  -7   8   2    9.72    0.36
   7   8  -2    9.03    0.38
  -6  -8   2    0.61    0.12
  -6  -8   2    0.45    0.16
  -6  -8   2    0.57    0.10
   6  -8  -2    0.56    0.11
  -6   8   2    0.59    0.10
   6   8  -2    0.52    0.11
  -5  -8   2    1.07    0.15
  -5  -8   2    0.71    0.16
  -5  -8   2    1.05    0.14
   5  -8  -2    1.24    0.17
  -5   8   2    1.04    0.14
   5   8  -2    0.95    0.15
  -4  -8   2   45.88    1.38
  -4  -8   2   45.23    1.01
  -4  -8   2   42.47    1.00
   4  -8  -2   45.30    1.10
   4   8  -2   44.44    1.02
  -4   8   2   45.81    1.00
  -3  -8   2   10.18    0.48
   3  -8  -2   10.10    0.31
  -3   8   2    9.91    0.29
   3   8  -2    9.76    0.30
   2  -8  -2    6.20    0.21
   2  -8  -2    6.47    0.21
  -2  -8   2    5.99    0.21
  -2   8   2    5.98    0.20
   1  -8  -2    0.60    0.10
   1  -8  -2    0.32    0.06
  -1   8   2    0.46    0.09
   0  -8  -2    9.73    0.30
   0  -8  -2    9.73    0.38
   0  -8  -2    9.65    0.28
   0   8   2    9.29    0.28
  -1  -8  -2    2.56    0.23
  -1  -8  -2    2.64    0.17
   1   8   2    2.68    0.17
  -2  -8  -2    0.05    0.10
  -2  -8  -2    0.02    0.05
  -2  -8  -2    0.07    0.08
   2   8   2    0.08    0.07
  -3  -8  -2   10.98    0.34
  -3  -8  -2   11.03    0.50
  -3  -8  -2   11.20    0.40
   3   8   2   10.99    0.38
   4  -8   2    0.16    0.07
   4  -8   2    0.21    0.07
   4  -8   2    0.28    0.07
  -4  -8  -2    0.14    0.10
  -4  -8  -2    0.18    0.08
  -4  -8  -2    0.12    0.12
   4   8   2    0.24    0.10
  -5  -8  -2   11.85    0.47
  -5  -8  -2   12.13    0.42
   5  -8   2   12.28    0.37
  -5  -8  -2   11.82    0.58
   5  -8   2   11.84    0.41
   5  -8   2   12.11    0.40
   5   8   2   12.43    0.44
  -6  -8  -2    0.21    0.12
  -6  -8  -2    0.47    0.12
   6  -8   2    0.34    0.10
  -6  -8  -2    0.20    0.16
   6  -8   2    0.32    0.09
   6  -8   2    0.22    0.10
   6   8   2    0.42    0.12
  -7  -8  -2    5.67    0.38
  -7  -8  -2    5.96    0.50
   7  -8   2    5.68    0.33
  -7  -8  -2    6.36    0.36
   7  -8   2    5.95    0.30
   7  -8   2    5.93    0.32
   7   8   2    6.62    0.36
  -8  -8  -2    0.28    0.14
  -8  -8  -2    0.16    0.19
   8  -8   2    0.22    0.12
   8  -8   2    0.24    0.11
  -8  -8  -2    0.20    0.14
   8  -8   2    0.23    0.12
   8   8   2    0.05    0.12
  -9  -8  -2    6.43    0.45
   9  -8   2    7.11    0.37
   9  -8   2    6.99    0.41
  -9  -8  -2    7.75    0.45
  -9  -8  -2    7.99    0.59
   9   8   2    7.19    0.42
 -10  -8  -2    6.40    0.59
  10  -8   2    5.97    0.41
 -10  -8  -2    5.98    0.44
 -10  -8  -2    5.57    0.45
  10  -8   2    6.10    0.38
  10   8   2    5.88    0.42
  11  -8   2    1.26    0.21
 -11  -8  -2    1.11    0.24
  11  -8   2    1.65    0.32
 -11  -8  -2    1.24    0.25
 -11  -8  -2    1.47    0.31
  11   8   2    0.99    0.22
 -12  -8  -2   16.54    0.76
  12  -8   2   17.32    0.74
  12  -8   2   16.13    0.67
 -12  -8  -2   16.75    0.94
  12   8   2   16.23    0.73
 -13  -8  -2   13.61    0.73
  13  -8   2   13.43    0.65
 -13  -8  -2   13.95    0.93
  13   8   2   13.59    0.70
 -14  -8  -2   18.52    1.09
  14  -8   2   18.35    0.78
 -14  -8  -2   18.99    0.90
  14   8   2   17.94    0.82
  15  -8   2    0.37    0.23
 -15  -8  -2    0.77    0.32
 -15   8  -2   -0.32    0.31
  15   8   2    0.39    0.24
  16  -8   2    3.19    0.46
 -16  -8  -2    4.07    0.73
 -16   8  -2    3.77    0.64
  16   8   2    3.48    0.52
 -17  -8  -2    1.54    0.46
  17  -8   2    3.83    0.49
  17   8   2    3.43    0.51
 -17   8  -2    2.79    0.65
  18  -8   2    0.52    0.28
 -18  -8  -2   -0.40    0.40
 -18   8  -2    1.08    0.37
  18   8   2    0.91    0.31
 -18  -9   2   -0.65    0.31
  18   9  -2    0.09    0.22
 -17  -9   2    0.10    0.32
  17   9  -2    0.78    0.26
 -16  -9   2    1.15    0.37
  16   9  -2    2.43    0.41
 -15  -9   2    0.16    0.24
 -15  -9   2    0.12    0.26
  15   9  -2    0.38    0.21
 -14  -9   2    1.06    0.25
 -14  -9   2    0.85    0.26
 -14  -9   2    0.62    0.29
  14   9  -2    1.08    0.24
 -14   9   2    0.77    0.24
 -13  -9   2    2.54    0.44
 -13  -9   2    3.08    0.53
 -13  -9   2    2.01    0.38
  13  -9  -2    2.62    0.39
 -13  -9   2    1.82    0.33
 -13   9   2    2.06    0.35
 -13   9   2    2.11    0.42
  13   9  -2    2.76    0.39
 -12  -9   2    2.48    0.36
 -12  -9   2    2.15    0.45
 -12  -9   2    2.02    0.40
 -12  -9   2    2.42    0.49
  12  -9  -2    2.23    0.37
  12   9  -2    2.62    0.35
 -12   9   2    2.55    0.35
 -12   9   2    1.65    0.38
 -11  -9   2    0.56    0.21
 -11  -9   2    0.63    0.24
  11  -9  -2    0.68    0.18
 -11  -9   2    0.70    0.20
 -11  -9   2    0.52    0.18
 -11  -9   2    0.67    0.21
  11   9  -2    0.78    0.19
 -11   9   2    0.79    0.18
 -11   9   2    0.66    0.17
 -10  -9   2   12.28    0.59
 -10  -9   2   12.19    0.73
 -10  -9   2   11.94    0.57
 -10  -9   2   11.79    0.64
 -10  -9   2   12.44    0.53
  10  -9  -2   11.94    0.54
  10   9  -2   11.37    0.52
 -10   9   2   11.58    0.49
 -10   9   2   12.33    0.55
  -9  -9   2    3.05    0.32
   9  -9  -2    3.23    0.30
  -9  -9   2    3.29    0.43
  -9  -9   2    3.13    0.38
  -9  -9   2    3.33    0.29
   9   9  -2    3.50    0.29
  -9   9   2    2.84    0.26
  -8  -9   2    4.26    0.38
  -8  -9   2    4.29    0.45
  -8  -9   2    4.21    0.31
  -8  -9   2    4.39    0.29
   8  -9  -2    4.69    0.31
  -8   9   2    4.26    0.27
   8   9  -2    4.59    0.30
  -7  -9   2    1.07    0.18
  -7  -9   2    0.68    0.19
   7  -9  -2    0.51    0.12
  -7  -9   2    1.20    0.20
   7   9  -2    1.06    0.19
  -7   9   2    0.97    0.16
  -6  -9   2   13.32    0.44
  -6  -9   2   13.29    0.65
   6  -9  -2   13.92    0.47
  -6  -9   2   13.71    0.43
  -6   9   2   13.27    0.42
   6   9  -2   13.48    0.45
  -5  -9   2    1.86    0.15
  -5  -9   2    1.68    0.14
  -5  -9   2    1.85    0.31
   5  -9  -2    1.67    0.17
  -5   9   2    1.98    0.16
   5   9  -2    1.99    0.17
  -4  -9   2   11.56    0.32
  -4  -9   2   12.51    0.32
  -4  -9   2   13.68    0.60
   4  -9  -2   14.03    0.41
  -4   9   2   13.60    0.37
   4   9  -2   14.14    0.39
   3  -9  -2    0.32    0.07
  -3  -9   2    0.32    0.08
  -3   9   2    0.33    0.07
   3   9  -2    0.25    0.07
   2  -9  -2   25.82    0.58
   2  -9  -2   26.32    0.64
  -2  -9   2   24.21    0.58
   1  -9  -2   68.57    1.59
   1  -9  -2   69.27    1.44
   0  -9  -2    1.10    0.12
   0  -9  -2    1.37    0.14
   0  -9  -2    1.28    0.19
   0   9   2    1.47    0.13
  -1  -9  -2    9.32    0.32
  -1  -9  -2    8.90    0.40
   1   9   2    8.67    0.29
  -2  -9  -2    3.22    0.13
  -2  -9  -2    3.81    0.22
  -2  -9  -2    3.59    0.29
   2   9   2    3.75    0.21
  -3  -9  -2    1.21    0.12
  -3  -9  -2    1.30    0.26
  -3  -9  -2    1.33    0.19
   3   9   2    1.34    0.16
  -4  -9  -2   32.97    0.90
  -4  -9  -2   31.55    0.78
  -4  -9  -2   30.91    1.04
   4  -9   2   32.13    0.79
   4  -9   2   30.71    0.78
   4   9   2   31.10    0.81
   5  -9   2   20.45    0.58
  -5  -9  -2   20.14    0.59
   5  -9   2   19.59    0.58
  -5  -9  -2   20.25    0.80
  -5  -9  -2   21.20    0.68
   5  -9   2   21.26    0.53
   5   9   2   20.68    0.62
  -6  -9  -2   46.15    1.49
  -6  -9  -2   45.87    1.28
   6  -9   2   46.69    1.07
  -6  -9  -2   47.92    1.17
   6  -9   2   46.41    1.18
   6  -9   2   44.37    1.19
   6   9   2   46.60    1.17
   7  -9   2   17.03    0.60
   7  -9   2   18.21    0.54
  -7  -9  -2   17.70    0.67
   7  -9   2   19.10    0.60
  -7  -9  -2   17.12    0.80
  -7  -9  -2   17.81    0.61
   7   9   2   18.11    0.61
  -8  -9  -2    7.93    0.57
   8  -9   2    7.71    0.40
   8  -9   2    7.71    0.36
  -8  -9  -2    7.71    0.42
   8  -9   2    7.83    0.40
  -8  -9  -2    8.49    0.47
   8   9   2    8.43    0.43
   9  -9   2    0.37    0.13
  -9  -9  -2    0.31    0.16
  -9  -9  -2    0.22    0.20
  -9  -9  -2    0.41    0.16
   9  -9   2    0.39    0.15
   9   9   2    0.38    0.15
 -10  -9  -2    0.05    0.16
 -10  -9  -2    0.05    0.21
  10  -9   2    0.28    0.15
 -10  -9  -2    0.05    0.16
  10  -9   2    0.10    0.14
  10   9   2    0.18    0.15
  11  -9   2   27.53    0.96
 -11  -9  -2   26.52    1.06
  11  -9   2   27.11    0.86
 -11  -9  -2   27.94    0.97
 -11  -9  -2   28.54    1.23
  11   9   2   26.90    0.94
 -12  -9  -2    2.45    0.43
  12  -9   2    2.09    0.38
 -12  -9  -2    4.07    0.62
  12  -9   2    2.20    0.42
  12   9   2    2.67    0.42
  13  -9   2    8.04    0.52
 -13  -9  -2    9.47    0.81
 -13  -9  -2    8.05    0.60
  13   9   2    7.73    0.56
 -14  -9  -2    1.16    0.30
 -14  -9  -2    1.37    0.36
  14  -9   2    1.42    0.26
  14   9   2    1.52    0.29
  15  -9   2   11.47    0.64
 -15  -9  -2   10.74    0.91
 -15   9  -2   10.10    0.82
  15   9   2    8.95    0.66
  16  -9   2    0.84    0.25
 -16  -9  -2    1.10    0.41
 -16   9  -2    1.03    0.32
  16   9   2    1.40    0.30
  17  -9   2    0.43    0.25
 -17  -9  -2   -0.76    0.33
 -17   9  -2   -0.55    0.28
  17   9   2    0.39    0.24
 -18 -10   2   -0.68    0.33
  18  10  -2   -0.04    0.21
 -17 -10   2    0.01    0.32
  17  10  -2    0.52    0.27
 -16 -10   2    0.67    0.33
 -16 -10   2    1.43    0.33
  16  10  -2    1.21    0.27
 -15 -10   2    1.08    0.29
 -15 -10   2    1.40    0.35
 -15 -10   2    1.39    0.27
  15  10  -2    1.39    0.28
 -14 -10   2   -0.20    0.18
 -14 -10   2   -0.11    0.23
 -14 -10   2   -0.27    0.20
  14  10  -2   -0.18    0.16
 -13 -10   2    8.53    0.66
 -13 -10   2    8.34    0.75
  13 -10  -2    9.52    0.58
 -13 -10   2    9.92    0.61
 -13 -10   2    8.61    0.54
  13  10  -2   10.67    0.58
  12 -10  -2    1.13    0.22
 -12 -10   2    0.39    0.23
 -12 -10   2    0.99    0.24
 -12 -10   2    0.76    0.21
 -12 -10   2    0.91    0.29
 -12  10   2    0.44    0.20
  12  10  -2    0.96    0.21
 -11 -10   2   16.75    0.76
 -11 -10   2   16.88    0.66
 -11 -10   2   17.35    0.71
 -11 -10   2   17.76    0.81
  11 -10  -2   17.01    0.70
 -11 -10   2   16.66    0.92
 -11  10   2   17.31    0.64
  11  10  -2   16.94    0.67
 -10 -10   2    0.10    0.15
  10 -10  -2    0.35    0.16
 -10 -10   2   -0.06    0.17
 -10 -10   2   -0.07    0.16
 -10 -10   2    0.33    0.17
 -10 -10   2    0.15    0.20
 -10  10   2    0.20    0.13
 -10  10   2    0.24    0.14
  10  10  -2    0.09    0.15
  -9 -10   2    0.98    0.18
  -9 -10   2    1.91    0.41
  -9 -10   2    1.19    0.23
  -9 -10   2    1.06    0.17
   9 -10  -2    0.95    0.17
  -9  10   2    1.04    0.16
   9  10  -2    1.39    0.25
  -8 -10   2    7.37    0.46
  -8 -10   2    7.77    0.38
  -8 -10   2    7.34    0.55
   8 -10  -2    7.96    0.40
  -8 -10   2    7.64    0.36
  -8  10   2    7.89    0.35
   8  10  -2    8.54    0.39
   7 -10  -2   10.98    0.43
  -7 -10   2   10.10    0.40
  -7 -10   2   10.32    0.39
  -7 -10   2   10.54    0.61
  -7  10   2   10.03    0.37
   7  10  -2   10.09    0.41
  -6 -10   2    2.44    0.19
  -6 -10   2    2.74    0.19
   6 -10  -2    2.52    0.22
  -6 -10   2    2.49    0.37
  -6  10   2    2.79    0.19
   6  10  -2    2.41    0.21
   5 -10  -2   10.69    0.37
  -5 -10   2   10.11    0.30
  -5 -10   2    9.51    0.30
  -5 -10   2   10.87    0.57
  -5  10   2   11.07    0.34
   5  10  -2   10.52    0.36
  -4 -10   2    0.70    0.17
   4 -10  -2    0.66    0.14
   4  10  -2    0.92    0.13
  -4  10   2    0.87    0.12
  -3 -10   2   18.78    0.49
   3 -10  -2   19.09    0.51
   3  10  -2   19.07    0.48
   2 -10  -2   58.26    1.24
   2 -10  -2   60.50    1.38
  -2 -10   2   58.04    1.24
   1 -10  -2   27.95    0.64
   1 -10  -2   28.01    0.70
   0 -10  -2   89.07    2.05
   0 -10  -2   88.79    1.84
  -1 -10  -2   16.16    0.60
  -1 -10  -2   16.35    0.48
  -1 -10  -2   16.21    0.43
   1  10   2   15.92    0.44
  -2 -10  -2    0.67    0.14
  -2 -10  -2    0.85    0.16
   2  10   2    0.89    0.15
  -3 -10  -2    0.14    0.12
  -3 -10  -2    0.19    0.06
  -3 -10  -2    0.15    0.09
   3  10   2    0.21    0.09
   4 -10   2    5.57    0.21
  -4 -10  -2    5.13    0.23
   4 -10   2    5.02    0.21
  -4 -10  -2    5.91    0.32
  -4 -10  -2    5.74    0.40
   4  10   2    5.64    0.28
  -5 -10  -2   -0.01    0.08
  -5 -10  -2   -0.02    0.10
   5 -10   2    0.03    0.08
   5 -10   2   -0.09    0.07
  -5 -10  -2    0.00    0.13
   5  10   2   -0.06    0.09
  -6 -10  -2    0.19    0.15
   6 -10   2    0.22    0.10
   6 -10   2    0.23    0.10
  -6 -10  -2    0.11    0.13
  -6 -10  -2    0.17    0.10
   6 -10   2    0.15    0.09
   6  10   2    0.19    0.11
   7 -10   2    0.42    0.12
  -7 -10  -2    0.45    0.15
  -7 -10  -2    0.54    0.14
   7 -10   2    0.31    0.11
  -7 -10  -2    0.58    0.19
   7 -10   2    0.39    0.12
   7  10   2    0.57    0.14
   8 -10   2    7.07    0.35
   8 -10   2    6.87    0.38
  -8 -10  -2    7.27    0.55
   8 -10   2    7.61    0.40
  -8 -10  -2    7.51    0.46
  -8 -10  -2    7.62    0.41
   8  10   2    7.85    0.42
  -9 -10  -2    2.92    0.34
  -9 -10  -2    2.80    0.37
   9 -10   2    3.41    0.33
  -9 -10  -2    2.75    0.48
   9 -10   2    2.79    0.29
   9  10   2    2.71    0.32
  10 -10   2   20.79    0.77
  10 -10   2   20.44    0.69
 -10 -10  -2   21.07    1.02
 -10 -10  -2   19.51    0.77
 -10 -10  -2   20.81    0.93
  10  10   2   20.00    0.75
  11 -10   2    3.99    0.39
 -11 -10  -2    4.68    0.53
 -11 -10  -2    5.55    0.49
 -11 -10  -2    5.24    0.63
  11 -10   2    5.63    0.46
  11  10   2    5.21    0.45
 -12 -10  -2   44.59    1.58
  12 -10   2   46.62    1.42
 -12 -10  -2   47.92    1.42
  12 -10   2   44.99    1.27
 -12 -10  -2   47.37    1.76
  12  10   2   43.39    1.35
 -13 -10  -2    9.41    0.63
 -13 -10  -2    9.17    0.81
  13 -10   2    8.26    0.53
  13  10   2    8.54    0.59
  14 -10   2    0.35    0.19
 -14 -10  -2    0.17    0.29
 -14 -10  -2    0.10    0.23
  14  10   2    0.26    0.20
 -15 -10  -2    1.32    0.39
 -15 -10  -2    1.28    0.30
  15 -10   2    2.11    0.40
 -15  10  -2    0.81    0.31
  15  10   2    0.92    0.27
  16 -10   2    0.58    0.25
 -16 -10  -2    0.15    0.35
  16  10   2    1.13    0.28
 -17 -10  -2    1.54    0.50
  17 -10   2    3.30    0.51
  17  10   2    3.06    0.53
 -17 -11   2   -0.40    0.28
 -17 -11   2    0.00    0.25
  17  11  -2    0.05    0.21
 -16 -11   2   -0.27    0.27
 -16 -11   2    0.14    0.24
  16  11  -2    0.02    0.18
 -15 -11   2    0.67    0.26
 -15 -11   2    0.29    0.30
 -15 -11   2    0.46    0.23
  15  11  -2    0.01    0.19
 -14 -11   2    0.53    0.22
 -14 -11   2    0.60    0.29
 -14 -11   2    0.59    0.25
  14  11  -2    0.71    0.23
 -13 -11   2    1.00    0.22
  13 -11  -2    0.89    0.23
 -13 -11   2    0.68    0.26
 -13 -11   2    0.78    0.25
 -13 -11   2    0.53    0.29
  13  11  -2    0.76    0.21
  12 -11  -2    8.51    0.54
 -12 -11   2    8.67    0.64
 -12 -11   2    8.70    0.53
 -12 -11   2    8.38    0.74
 -12 -11   2    7.97    0.48
  12  11  -2    8.37    0.50
 -11 -11   2    0.72    0.20
 -11 -11   2    0.68    0.27
 -11 -11   2    0.66    0.18
  11 -11  -2    0.76    0.20
 -11 -11   2    0.84    0.24
 -11 -11   2    0.62    0.23
  11  11  -2    0.70    0.18
 -10 -11   2   -0.09    0.13
 -10 -11   2    0.06    0.16
  10 -11  -2   -0.25    0.13
 -10 -11   2    0.21    0.16
 -10 -11   2    0.01    0.19
 -10 -11   2   -0.08    0.19
  10  11  -2   -0.01    0.13
 -10  11   2    0.18    0.13
  -9 -11   2   -0.10    0.13
   9 -11  -2   -0.10    0.14
  -9 -11   2    0.23    0.15
  -9 -11   2    0.00    0.19
  -9 -11   2    0.40    0.21
  -9 -11   2    0.10    0.14
   9  11  -2   -0.03    0.14
   8 -11  -2    0.37    0.14
  -8 -11   2    0.09    0.12
  -8 -11   2    0.41    0.19
  -8 -11   2    0.21    0.12
   8  11  -2    0.06    0.12
  -7 -11   2    5.04    0.27
  -7 -11   2    4.75    0.48
  -7 -11   2    5.55    0.28
   7 -11  -2    5.69    0.32
   7  11  -2    4.43    0.29
  -6 -11   2    2.14    0.16
   6 -11  -2    1.79    0.21
  -6 -11   2    1.31    0.24
  -6 -11   2    1.81    0.15
   6  11  -2    1.98    0.20
   5 -11  -2    2.16    0.20
  -5 -11   2    2.55    0.37
  -5  11   2    2.35    0.17
   5  11  -2    2.42    0.19
   4 -11  -2    0.59    0.10
   4  11  -2    0.89    0.13
  -3 -11   2   28.56    0.69
   3 -11  -2   29.38    0.73
   2 -11  -2  103.78    2.16
   2 -11  -2  107.66    2.41
   1 -11  -2   96.26    2.21
   1 -11  -2   96.78    1.98
   0 -11  -2    2.78    0.16
   0 -11  -2    2.87    0.19
  -1 -11  -2    5.65    0.26
  -1 -11  -2    5.80    0.35
  -1 -11  -2    5.50    0.22
  -2 -11  -2    1.94    0.26
  -2 -11  -2    1.85    0.20
   2  11   2    1.82    0.17
  -3 -11  -2    5.01    0.37
  -3 -11  -2    5.01    0.29
   3  11   2    4.55    0.25
  -4 -11  -2    0.62    0.12
   4 -11   2    0.41    0.07
  -4 -11  -2    0.35    0.15
  -4 -11  -2    0.56    0.13
   4 -11   2    0.46    0.07
   4  11   2    0.47    0.11
  -5 -11  -2   13.42    0.65
  -5 -11  -2   13.35    0.52
  -5 -11  -2   12.86    0.41
   5 -11   2   13.00    0.42
   5 -11   2   12.65    0.41
   5  11   2   12.96    0.47
   6 -11   2   10.11    0.40
  -6 -11  -2   10.30    0.39
  -6 -11  -2   10.33    0.49
   6 -11   2   10.32    0.39
  -6 -11  -2   10.04    0.59
   6  11   2    9.47    0.43
  -7 -11  -2    8.45    0.48
   7 -11   2    8.71    0.40
  -7 -11  -2    9.10    0.61
  -7 -11  -2    9.05    0.41
   7 -11   2    8.93    0.40
   7  11   2    9.29    0.44
   8 -11   2    0.82    0.16
   8 -11   2    1.30    0.24
  -8 -11  -2    0.79    0.17
  -8 -11  -2    0.85    0.20
  -8 -11  -2    0.90    0.25
   8  11   2    0.75    0.17
   9 -11   2    2.97    0.34
  -9 -11  -2    3.61    0.52
   9 -11   2    3.15    0.30
  -9 -11  -2    2.97    0.39
  -9 -11  -2    3.42    0.35
   9  11   2    3.18    0.34
 -10 -11  -2   21.93    0.96
 -10 -11  -2   21.79    0.80
  10 -11   2   22.57    0.81
  10 -11   2   21.31    0.71
 -10 -11  -2   21.02    1.06
  10  11   2   21.38    0.80
 -11 -11  -2   15.99    0.82
  11 -11   2   15.58    0.64
 -11 -11  -2   16.94    0.96
  11 -11   2   17.20    0.72
 -11 -11  -2   15.66    0.72
  11  11   2   14.84    0.70
 -12 -11  -2    1.26    0.34
  12 -11   2    1.09    0.22
 -12 -11  -2    1.42    0.31
  12 -11   2    1.26    0.24
 -12 -11  -2    1.02    0.25
  12  11   2    0.98    0.24
 -13 -11  -2    6.89    0.74
  13 -11   2    6.70    0.48
 -13 -11  -2    8.00    0.59
  13  11   2    7.21    0.55
 -14 -11  -2    2.73    0.65
  14 -11   2    1.70    0.28
 -14 -11  -2    1.77    0.32
  14  11   2    1.46    0.28
  15 -11   2   -0.08    0.20
 -15 -11  -2   -0.30    0.30
 -15 -11  -2    0.04    0.23
  15  11   2    0.17    0.21
 -16 -11  -2    0.80    0.38
  16 -11   2    0.46    0.26
  16  11   2    0.97    0.27
 -17 -12   2    4.78    0.83
 -17 -12   2    6.22    0.63
 -16 -12   2    0.08    0.21
 -16 -12   2   -0.24    0.28
 -16 -12   2    0.30    0.25
 -15 -12   2    0.18    0.28
 -15 -12   2    0.36    0.24
 -15 -12   2    0.51    0.22
  15  12  -2    0.55    0.25
 -14 -12   2    0.12    0.28
 -14 -12   2   -0.40    0.15
 -14 -12   2   -0.09    0.20
  14  12  -2    0.18    0.18
  13 -12  -2    2.17    0.41
 -13 -12   2    1.33    0.26
 -13 -12   2    1.05    0.29
 -13 -12   2    1.86    0.35
 -13 -12   2    1.48    0.34
  13  12  -2    2.07    0.37
  12 -12  -2    0.10    0.18
 -12 -12   2   -0.09    0.22
 -12 -12   2    0.10    0.22
 -12 -12   2    0.12    0.16
 -12 -12   2   -0.06    0.16
  12  12  -2    0.06    0.16
 -11 -12   2    0.14    0.23
  11 -12  -2    0.32    0.17
 -11 -12   2    0.27    0.16
 -11 -12   2    0.02    0.20
 -11 -12   2    0.25    0.15
  11  12  -2    0.50    0.17
  10 -12  -2   10.11    0.53
 -10 -12   2   10.50    0.49
 -10 -12   2    9.26    0.73
 -10 -12   2    9.64    0.45
 -10 -12   2   10.47    0.58
 -10 -12   2    9.94    0.62
  10  12  -2    9.91    0.49
  -9 -12   2   29.14    1.05
   9 -12  -2   29.80    0.95
  -9 -12   2   31.93    1.02
  -9 -12   2   31.92    1.25
  -9 -12   2   29.80    0.87
  -9 -12   2   29.47    0.85
   9  12  -2   28.91    0.88
  -8 -12   2   41.79    1.06
   8 -12  -2   42.59    1.17
  -8 -12   2   42.90    1.50
  -8 -12   2   41.11    1.05
   8  12  -2   39.52    1.09
  -7 -12   2   10.98    0.38
  -7 -12   2   10.91    0.37
   7 -12  -2   12.57    0.48
  -7 -12   2   11.83    0.69
   7  12  -2   11.44    0.44
  -6 -12   2    2.86    0.41
   6 -12  -2    2.57    0.24
   6  12  -2    2.38    0.22
   5 -12  -2    3.57    0.23
  -5 -12   2    3.69    0.41
   5  12  -2    3.53    0.23
   4 -12  -2   13.07    0.42
   3 -12  -2    2.68    0.17
  -3 -12   2    2.32    0.16
   2 -12  -2    4.37    0.21
   1 -12  -2   24.11    0.63
   1 -12  -2   23.61    0.55
   0 -12  -2   26.42    0.62
   0 -12  -2   27.07    0.71
  -1 -12  -2    0.00    0.07
  -1 -12  -2   -0.04    0.06
  -2 -12  -2    3.87    0.35
  -2 -12  -2    4.66    0.27
  -3 -12  -2   -0.25    0.12
  -3 -12  -2    0.00    0.09
   3  12   2   -0.02    0.07
  -4 -12  -2    2.59    0.27
  -4 -12  -2    2.33    0.35
   4  12   2    2.61    0.22
  -5 -12  -2    0.16    0.08
  -5 -12  -2    0.14    0.08
   5 -12   2   -0.01    0.08
   5 -12   2    0.06    0.08
  -5 -12  -2    0.16    0.16
  -5 -12  -2    0.14    0.13
   5  12   2    0.04    0.10
   6 -12   2   -0.11    0.09
  -6 -12  -2   -0.01    0.16
  -6 -12  -2   -0.05    0.13
  -6 -12  -2   -0.03    0.09
   6 -12   2    0.12    0.10
   6  12   2   -0.07    0.11
  -7 -12  -2    3.74    0.47
  -7 -12  -2    3.50    0.37
   7 -12   2    4.19    0.29
   7 -12   2    3.51    0.28
  -7 -12  -2    3.30    0.28
   7  12   2    3.32    0.31
   8 -12   2    6.44    0.39
  -8 -12  -2    6.42    0.46
  -8 -12  -2    5.62    0.56
  -8 -12  -2    6.02    0.36
   8  12   2    5.45    0.39
   9 -12   2   13.29    0.56
  -9 -12  -2   12.30    0.63
  -9 -12  -2   11.29    0.53
  -9 -12  -2   12.10    0.78
   9  12   2   11.21    0.55
 -10 -12  -2    0.51    0.28
 -10 -12  -2    0.97    0.21
  10 -12   2    1.64    0.34
  10  12   2    0.82    0.20
 -11 -12  -2    9.27    0.56
 -11 -12  -2    9.45    0.77
  11 -12   2    9.92    0.57
  11  12   2    9.60    0.56
 -12 -12  -2    9.15    0.69
  12 -12   2    9.76    0.59
 -12 -12  -2   10.71    0.82
 -12 -12  -2   10.34    0.60
  12  12   2    8.82    0.57
  13 -12   2    0.69    0.24
 -13 -12  -2    0.35    0.30
 -13 -12  -2    0.91    0.24
  13  12   2    0.79    0.24
 -14 -12  -2    1.21    0.40
 -14 -12  -2    1.64    0.31
  14  12   2    2.56    0.44
 -15 -12  -2    4.43    0.54
 -15 -12  -2    3.53    0.75
  15  12   2    5.48    0.53
 -16 -12  -2    0.34    0.37
 -16 -12  -2    0.72    0.29
  16  12   2    0.88    0.29
 -16 -13   2    3.94    0.54
 -16 -13   2    4.29    0.48
 -16 -13   2    3.44    0.74
 -15 -13   2    2.16    0.45
 -15 -13   2    2.22    0.40
 -15 -13   2    2.60    0.46
 -14 -13   2    5.68    0.75
 -14 -13   2    7.33    0.55
 -14 -13   2    6.58    0.49
 -13 -13   2    1.32    0.30
 -13 -13   2    1.54    0.36
  13 -13  -2    1.59    0.27
 -13 -13   2    1.16    0.24
 -13 -13   2    1.41    0.24
 -12 -13   2    7.49    0.63
 -12 -13   2    6.83    0.70
  12 -13  -2    8.46    0.55
 -12 -13   2    7.83    0.46
 -12 -13   2    7.22    0.48
  11 -13  -2    4.21    0.41
 -11 -13   2    4.07    0.59
 -11 -13   2    3.67    0.36
 -11 -13   2    3.36    0.33
 -11 -13   2    4.30    0.50
 -10 -13   2    1.60    0.28
  10 -13  -2    0.81    0.19
 -10 -13   2    1.63    0.26
 -10 -13   2    1.23    0.27
 -10 -13   2    1.00    0.29
 -10 -13   2    1.10    0.24
  -9 -13   2    0.03    0.19
  -9 -13   2    0.02    0.20
  -9 -13   2   -0.25    0.11
  -9 -13   2    0.14    0.17
   9 -13  -2   -0.17    0.14
  -9 -13   2    0.17    0.13
  -8 -13   2    0.37    0.22
  -8 -13   2    0.42    0.15
  -8 -13   2    0.10    0.11
  -8 -13   2    0.08    0.11
   8 -13  -2    0.04    0.14
   7 -13  -2   19.90    0.63
  -7 -13   2   15.99    0.45
  -7 -13   2   20.06    0.91
  -7 -13   2   17.44    0.46
  -6 -13   2   -0.04    0.17
   6 -13  -2    0.17    0.11
   5 -13  -2    0.23    0.10
   4 -13  -2    2.14    0.19
   3 -13  -2    0.08    0.07
  -3 -13   2    0.02    0.06
   2 -13  -2   20.31    0.56
   1 -13  -2   10.47    0.36
   0 -13  -2    6.45    0.28
   0 -13  -2    6.48    0.23
  -1 -13  -2    0.11    0.07
  -1 -13  -2    0.07    0.09
  -2 -13  -2    2.24    0.32
  -2 -13  -2    3.05    0.24
  -3 -13  -2    8.48    0.53
  -3 -13  -2    8.95    0.40
  -4 -13  -2    4.29    0.32
  -4 -13  -2    3.10    0.40
   4 -13   2    3.15    0.16
   4  13   2    3.98    0.27
  -5 -13  -2    5.13    0.19
  -5 -13  -2    5.91    0.38
  -5 -13  -2    4.78    0.19
   5 -13   2    5.68    0.26
  -5 -13  -2    5.76    0.48
   5 -13   2    5.99    0.26
   5  13   2    5.90    0.32
   6 -13   2   10.92    0.42
  -6 -13  -2   11.11    0.53
   6 -13   2   11.25    0.41
  -6 -13  -2   10.24    0.36
  -6 -13  -2   11.89    0.67
  -6 -13  -2   10.57    0.37
   6  13   2   10.48    0.46
  -7 -13  -2    3.76    0.27
  -7 -13  -2    3.52    0.47
   7 -13   2    4.18    0.29
  -7 -13  -2    3.68    0.27
   7 -13   2    4.58    0.30
  -7 -13  -2    4.12    0.39
   7  13   2    3.94    0.32
  -8 -13  -2    0.22    0.13
  -8 -13  -2    0.14    0.12
   8 -13   2    0.32    0.15
  -8 -13  -2    0.11    0.21
  -8 -13  -2    0.14    0.17
   8  13   2    0.14    0.14
  -9 -13  -2    6.64    0.64
   9 -13   2    9.26    0.47
  -9 -13  -2    8.79    0.45
  -9 -13  -2    8.65    0.56
   9  13   2    8.96    0.49
 -10 -13  -2    3.11    0.36
  10 -13   2    2.98    0.37
 -10 -13  -2    3.01    0.56
  10  13   2    2.54    0.37
 -11 -13  -2   -0.05    0.23
 -11 -13  -2    0.08    0.17
  11 -13   2    0.28    0.18
  11  13   2   -0.12    0.16
 -12 -13  -2    0.24    0.27
 -12 -13  -2   -0.06    0.19
 -12 -13  -2   -0.28    0.19
  12 -13   2   -0.10    0.18
  13 -13   2   -0.03    0.19
 -13 -13  -2    0.09    0.20
 -13 -13  -2   -0.01    0.28
 -14 -13  -2   -0.26    0.30
 -14 -13  -2   -0.18    0.19
 -14 -13  -2    0.19    0.23
 -15 -13  -2    0.91    0.26
 -15 -13  -2    0.32    0.35
 -15 -13  -2    0.98    0.29
 -16 -14   2    1.05    0.28
 -15 -14   2    0.09    0.21
 -15 -14   2   -0.03    0.31
 -15 -14   2   -0.08    0.21
 -14 -14   2    0.29    0.20
 -14 -14   2   -0.47    0.28
 -14 -14   2    0.05    0.17
 -13 -14   2    2.79    0.65
 -13 -14   2    3.18    0.40
  13 -14  -2    3.03    0.44
 -13 -14   2    3.43    0.55
 -13 -14   2    3.14    0.36
 -12 -14   2    0.77    0.28
 -12 -14   2    0.73    0.29
 -12 -14   2    0.98    0.21
 -12 -14   2    0.94    0.19
  12 -14  -2    0.75    0.23
 -11 -14   2    2.62    0.55
 -11 -14   2    2.50    0.31
  11 -14  -2    2.62    0.37
 -11 -14   2    2.41    0.29
 -11 -14   2    1.72    0.31
 -10 -14   2    7.30    0.37
 -10 -14   2    7.02    0.37
 -10 -14   2    7.22    0.53
 -10 -14   2    8.85    0.60
  10 -14  -2    7.58    0.47
 -10 -14   2    7.76    0.70
  -9 -14   2    1.56    0.20
  -9 -14   2    1.39    0.31
  -9 -14   2    1.84    0.35
   9 -14  -2    1.78    0.31
  -9 -14   2    2.06    0.21
  -9 -14   2    1.98    0.40
  -8 -14   2    1.11    0.27
   8 -14  -2    0.88    0.18
  -8 -14   2    0.92    0.14
  -8 -14   2    1.86    0.32
  -8 -14   2    1.13    0.14
   7 -14  -2   -0.07    0.13
  -7 -14   2    0.44    0.22
   6 -14  -2    1.10    0.22
   5 -14  -2    0.02    0.09
   4 -14  -2    2.68    0.21
   3 -14  -2    0.37    0.09
   2 -14  -2    0.82    0.15
   1 -14  -2    3.12    0.22
   0 -14  -2    0.45    0.11
  -1 -14  -2    6.97    0.25
  -1 -14  -2    6.78    0.33
  -2 -14  -2   -0.12    0.10
  -3 -14  -2    7.24    0.50
  -3 -14  -2    7.10    0.38
  -4 -14  -2   -0.07    0.15
  -4 -14  -2    0.02    0.12
  -5 -14  -2   -0.10    0.13
   5 -14   2    0.14    0.09
   5 -14   2    0.14    0.08
  -5 -14  -2    0.05    0.17
  -6 -14  -2    3.15    0.17
   6 -14   2    3.91    0.26
  -6 -14  -2    4.37    0.49
   6 -14   2    3.36    0.25
  -6 -14  -2    4.19    0.37
  -6 -14  -2    3.34    0.18
  -7 -14  -2   12.84    0.43
   7 -14   2   12.95    0.50
  -7 -14  -2   13.37    0.44
  -7 -14  -2   13.00    0.76
  -7 -14  -2   13.21    0.63
  -8 -14  -2   11.99    0.45
   8 -14   2   13.52    0.54
  -8 -14  -2   12.57    0.78
  -8 -14  -2   12.16    0.46
  -8 -14  -2   12.39    0.64
  -9 -14  -2   -0.01    0.13
   9 -14   2    0.16    0.15
  -9 -14  -2    0.11    0.13
  -9 -14  -2   -0.03    0.22
  -9 -14  -2    0.20    0.19
 -10 -14  -2    1.11    0.32
 -10 -14  -2    1.25    0.21
  10 -14   2    1.92    0.34
 -10 -14  -2    1.05    0.20
 -11 -14  -2   -0.08    0.15
 -11 -14  -2    0.33    0.27
 -11 -14  -2    0.06    0.17
  11 -14   2   -0.09    0.17
 -12 -14  -2    0.21    0.24
  12 -14   2    0.42    0.21
 -12 -14  -2    0.52    0.20
 -12 -14  -2    0.65    0.32
 -12 -14  -2    0.86    0.23
 -13 -14  -2    4.71    0.45
 -13 -14  -2    4.48    0.47
  13 -14   2    4.70    0.51
 -14 -14  -2   -0.34    0.30
 -14 -14  -2    0.40    0.22
 -14 -14  -2    0.32    0.23
 -15 -14  -2    1.61    0.32
 -15 -14  -2    1.51    0.44
 -15 -14  -2    1.30    0.30
 -15 -15   2    2.55    0.45
 -15 -15   2    1.52    0.27
 -15 -15   2    2.34    0.48
 -14 -15   2    0.43    0.34
 -14 -15   2    1.22    0.23
 -14 -15   2    1.09    0.24
 -13 -15   2    3.92    0.71
 -13 -15   2    4.49    0.37
 -13 -15   2    4.76    0.60
  13 -15  -2    4.93    0.51
 -13 -15   2    3.47    0.38
 -12 -15   2    1.38    0.37
 -12 -15   2    2.30    0.31
 -12 -15   2    2.01    0.28
 -12 -15   2    1.32    0.31
  12 -15  -2    1.35    0.26
 -11 -15   2    7.32    0.61
 -11 -15   2    7.32    0.38
 -11 -15   2    8.25    0.74
  11 -15  -2    8.59    0.52
 -11 -15   2    8.05    0.40
 -10 -15   2    1.21    0.20
 -10 -15   2    0.88    0.30
 -10 -15   2    1.03    0.25
  10 -15  -2    0.98    0.20
 -10 -15   2    0.76    0.13
 -10 -15   2    0.84    0.23
  -9 -15   2    3.61    0.18
  -9 -15   2    3.84    0.41
   9 -15  -2    4.41    0.38
  -9 -15   2    3.64    0.45
  -9 -15   2    3.84    0.57
  -9 -15   2    3.74    0.18
  -8 -15   2    0.62    0.18
   8 -15  -2    0.27    0.15
  -8 -15   2    0.24    0.23
   7 -15  -2    0.21    0.14
  -7 -15   2    0.35    0.15
   6 -15  -2    8.29    0.39
   5 -15  -2    4.10    0.27
   4 -15  -2    1.08    0.19
   3 -15  -2    6.06    0.28
   2 -15  -2   24.20    0.67
   1 -15  -2    0.06    0.09
   0 -15  -2    0.07    0.10
  -1 -15  -2    1.54    0.24
  -2 -15  -2    5.43    0.34
  -3 -15  -2    3.04    0.30
  -4 -15  -2    2.60    0.41
  -4 -15  -2    2.85    0.32
  -5 -15  -2    0.62    0.17
   5 -15   2    0.42    0.10
  -5 -15  -2    0.54    0.21
   5 -15   2    0.45    0.11
  -6 -15  -2    3.23    0.48
  -6 -15  -2    3.79    0.39
   6 -15   2    3.73    0.26
  -7 -15  -2    3.31    0.18
  -7 -15  -2    4.18    0.55
   7 -15   2    4.45    0.32
  -7 -15  -2    4.33    0.44
  -8 -15  -2    0.26    0.11
  -8 -15  -2    0.36    0.11
   8 -15   2    0.41    0.15
  -8 -15  -2    0.41    0.24
  -8 -15  -2    0.05    0.19
   9 -15   2   15.82    0.64
  -9 -15  -2   15.84    0.77
  -9 -15  -2   15.23    0.54
  -9 -15  -2   15.21    0.54
  -9 -15  -2   15.78    0.91
  10 -15   2    2.42    0.37
 -10 -15  -2    2.51    0.30
 -10 -15  -2    3.44    0.57
 -10 -15  -2    2.55    0.29
 -11 -15  -2   -0.04    0.14
 -11 -15  -2   -0.06    0.15
  11 -15   2    0.05    0.19
 -11 -15  -2    0.11    0.25
 -12 -15  -2    1.57    0.40
  12 -15   2    2.02    0.43
 -12 -15  -2    2.85    0.38
 -12 -15  -2    2.43    0.50
 -12 -15  -2    1.94    0.34
 -13 -15  -2    1.16    0.41
 -13 -15  -2    2.49    0.37
 -13 -15  -2    1.59    0.28
  13 -15   2    2.31    0.45
 -14 -15  -2    4.38    0.45
 -14 -15  -2    3.83    0.80
 -14 -15  -2    4.21    0.50
 -14 -16   2   -0.24    0.30
 -14 -16   2   -0.09    0.18
 -14 -16   2   -0.23    0.16
 -13 -16   2    0.26    0.16
 -13 -16   2    0.00    0.25
  13 -16  -2   -0.10    0.21
 -13 -16   2   -0.37    0.29
 -13 -16   2    0.00    0.15
  12 -16  -2    2.76    0.45
 -12 -16   2    2.43    0.27
 -12 -16   2    1.69    0.41
 -12 -16   2    1.51    0.32
 -12 -16   2    2.90    0.30
 -11 -16   2    4.30    0.54
 -11 -16   2    4.07    0.26
 -11 -16   2    4.92    0.67
 -11 -16   2    4.59    0.27
  11 -16  -2    4.60    0.45
 -10 -16   2   -0.21    0.18
 -10 -16   2   -0.11    0.20
 -10 -16   2    0.09    0.24
  10 -16  -2   -0.13    0.15
  -9 -16   2    0.46    0.19
  -9 -16   2   -0.11    0.19
  -9 -16   2    0.09    0.24
   9 -16  -2    0.44    0.17
  -8 -16   2    4.99    0.43
   8 -16  -2    4.86    0.37
  -7 -16   2    0.70    0.18
   7 -16  -2    0.46    0.15
  -6 -16   2    0.07    0.14
   6 -16  -2    0.24    0.13
   5 -16  -2    0.37    0.12
   4 -16  -2   13.51    0.47
  -4 -16   2   13.41    0.40
   3 -16  -2    5.18    0.27
   2 -16  -2    3.14    0.23
   1 -16  -2    0.21    0.11
   0 -16  -2    1.30    0.23
  -1 -16  -2    2.85    0.30
  -2 -16  -2   15.59    0.59
  -3 -16  -2    7.87    0.45
  -4 -16  -2   10.07    0.51
  -5 -16  -2    0.08    0.21
  -5 -16  -2    0.22    0.17
   5 -16   2    0.04    0.10
  -6 -16  -2   13.66    0.79
  -6 -16  -2   13.62    0.64
   6 -16   2   13.50    0.48
  -7 -16  -2    8.40    0.69
   7 -16   2    8.58    0.41
  -7 -16  -2    7.98    0.55
   8 -16   2   50.90    1.36
  -8 -16  -2   47.09    1.51
  -8 -16  -2   49.90    1.79
  -9 -16  -2    2.41    0.46
  -9 -16  -2    3.10    0.56
  -9 -16  -2    1.89    0.22
   9 -16   2    2.55    0.35
  -9 -16  -2    2.29    0.24
 -10 -16  -2    4.06    0.30
 -10 -16  -2    4.47    0.33
  10 -16   2    5.41    0.43
 -10 -16  -2    4.27    0.64
 -11 -16  -2    0.09    0.15
 -11 -16  -2   -0.01    0.14
 -11 -16  -2   -0.32    0.24
  11 -16   2   -0.03    0.18
 -12 -16  -2   -0.08    0.30
  12 -16   2    0.19    0.21
 -12 -16  -2    0.25    0.17
 -12 -16  -2    0.07    0.24
 -12 -16  -2    0.55    0.19
 -13 -16  -2    3.86    0.77
  13 -16   2    3.65    0.52
 -13 -16  -2    4.53    0.45
 -13 -16  -2    4.41    0.41
 -13 -17   2    0.06    0.13
 -13 -17   2   -0.08    0.25
 -13 -17   2   -0.11    0.31
 -13 -17   2    0.10    0.14
  13 -17  -2   -0.49    0.23
  12 -17  -2    1.39    0.28
 -12 -17   2    1.07    0.38
 -12 -17   2    1.36    0.20
 -12 -17   2    0.69    0.29
 -12 -17   2    1.33    0.19
 -11 -17   2    1.22    0.34
  11 -17  -2    1.30    0.24
 -11 -17   2    1.37    0.31
  10 -17  -2    0.01    0.16
 -10 -17   2   -0.07    0.20
 -10 -17   2    0.04    0.26
 -10 -17   2   -0.10    0.18
   9 -17  -2   10.04    0.52
  -9 -17   2    9.38    0.61
  -9 -17   2    8.92    0.57
   8 -17  -2    0.81    0.18
  -8 -17   2    1.05    0.22
  -7 -17   2    4.14    0.40
   7 -17  -2    5.40    0.36
   6 -17  -2    0.45    0.14
  -6 -17   2    0.11    0.16
  -5 -17   2    5.72    0.39
  -5 -17   2    6.86    0.31
   5 -17  -2    6.44    0.34
   4 -17  -2    4.79    0.30
   3 -17  -2   17.11    0.54
   2 -17  -2   23.60    0.68
   1 -17  -2    1.05    0.22
   0 -17  -2    1.30    0.24
  -1 -17  -2    4.72    0.35
  -2 -17  -2   13.46    0.56
  -3 -17  -2    4.63    0.40
  -4 -17  -2    1.94    0.34
  -5 -17  -2   -0.04    0.16
  -5 -17  -2   -0.20    0.18
   5 -17   2   -0.24    0.09
  -6 -17  -2    1.19    0.24
   6 -17   2    1.45    0.23
  -6 -17  -2    0.93    0.28
  -7 -17  -2    7.67    0.70
  -7 -17  -2    7.13    0.55
   7 -17   2    7.23    0.39
  -8 -17  -2    0.27    0.26
  -8 -17  -2    0.13    0.21
   9 -17   2    3.83    0.38
  -9 -17  -2    4.45    0.63
 -10 -17  -2    2.19    0.20
 -10 -17  -2    2.91    0.62
  10 -17   2    3.91    0.41
 -10 -17  -2    2.91    0.23
  11 -17   2   -0.27    0.18
 -11 -17  -2   -0.23    0.27
 -11 -17  -2   -0.01    0.13
 -11 -17  -2    0.02    0.11
  12 -17   2    7.62    0.59
 -12 -17  -2    7.26    0.43
 -12 -17  -2    6.48    0.39
 -12 -17  -2    7.24    0.83
 -13 -17  -2    6.29    0.44
 -13 -17  -2    6.97    0.48
 -12 -18   2   -0.30    0.25
 -12 -18   2    0.24    0.34
 -11 -18   2   -0.11    0.24
  11 -18  -2   -0.21    0.18
  10 -18  -2    0.29    0.18
 -10 -18   2   -0.31    0.22
  -9 -18   2    0.06    0.21
   9 -18  -2    0.21    0.17
  -9 -18   2    0.05    0.19
   8 -18  -2    0.19    0.16
  -8 -18   2   -0.04    0.17
   7 -18  -2    1.88    0.28
  -7 -18   2    1.04    0.21
  -6 -18   2   -0.09    0.11
   6 -18  -2   -0.19    0.11
  -6 -18   2   -0.23    0.13
  -5 -18   2    0.23    0.14
   5 -18  -2    0.08    0.12
  -4 -18   2    8.75    0.44
   4 -18  -2    9.95    0.41
   3 -18  -2    8.15    0.35
  -3 -18   2    7.98    0.38
  -2 -18   2    0.54    0.12
   2 -18  -2    1.18    0.21
   1 -18  -2    0.19    0.12
  -1 -18   2    0.18    0.08
   0 -18  -2   -0.10    0.12
  -1 -18  -2    3.83    0.34
  -2 -18  -2    7.34    0.44
  -3 -18  -2    0.97    0.20
  -4 -18  -2    4.37    0.41
   5 -18   2    0.10    0.10
  -5 -18  -2    0.33    0.19
  -6 -18  -2    1.02    0.23
   6 -18   2    1.51    0.24
  -7 -18  -2    1.16    0.31
  -7 -18  -2    0.53    0.22
   7 -18   2    0.72    0.16
   8 -18   2   14.46    0.57
  -8 -18  -2   13.35    0.89
  -8 -18  -2   12.79    0.72
  -9 -18  -2    0.06    0.26
   9 -18   2    0.27    0.18
 -10 -18  -2    0.58    0.31
  10 -18   2    0.34    0.19
  11 -18   2   -0.31    0.18
 -11 -18  -2   -0.22    0.27
 -12 -18  -2    0.71    0.15
  12 -18   2    0.57    0.24
 -12 -18  -2    0.68    0.14
 -11 -19   2   -0.43    0.24
  11 -19  -2   -0.12    0.18
  10 -19  -2    0.52    0.20
 -10 -19   2   -0.09    0.23
  -9 -19   2    4.34    0.51
   9 -19  -2    4.12    0.40
  -9 -19   2    3.52    0.46
   8 -19  -2    0.31    0.16
  -8 -19   2    0.36    0.20
   7 -19  -2    3.99    0.34
  -7 -19   2    3.34    0.30
  -7 -19   2    3.35    0.41
  -6 -19   2    2.65    0.24
   6 -19  -2    3.08    0.31
  -6 -19   2    2.58    0.36
  -5 -19   2    0.24    0.15
   5 -19  -2   -0.19    0.12
  -4 -19   2   -0.06    0.12
   4 -19  -2   -0.12    0.12
   3 -19  -2    2.99    0.26
  -3 -19   2    3.06    0.28
  -2 -19   2    0.54    0.13
   2 -19  -2    0.74    0.14
  -1 -19   2    1.32    0.19
   1 -19  -2    1.50    0.24
   0 -19  -2    3.54    0.31
  -1 -19  -2    0.12    0.14
  -2 -19  -2    0.43    0.16
  -3 -19  -2    0.05    0.16
  -4 -19  -2    0.26    0.18
  -5 -19  -2    6.81    0.51
   5 -19   2    6.42    0.31
  -6 -19  -2    0.35    0.20
   6 -19   2    0.47    0.13
  -7 -19  -2    4.46    0.49
   7 -19   2    4.82    0.35
  -8 -19  -2    0.28    0.22
  -8 -19  -2    0.50    0.29
   8 -19   2    0.53    0.17
  -9 -19  -2    0.74    0.32
   9 -19   2    1.21    0.22
 -10 -19  -2    0.41    0.33
  10 -19   2    0.88    0.22
  10 -20  -2   -0.27    0.16
 -10 -20   2   -0.29    0.23
  -9 -20   2    0.36    0.24
  -9 -20   2   -0.09    0.16
  -9 -20   2   -0.09    0.20
   9 -20  -2    0.08    0.17
  -8 -20   2    5.12    0.36
  -8 -20   2    4.45    0.48
   8 -20  -2    4.38    0.40
  -7 -20   2   -0.02    0.13
  -7 -20   2    0.39    0.19
   7 -20  -2    0.01    0.15
   6 -20  -2    3.57    0.34
  -6 -20   2    3.00    0.38
   5 -20  -2   -0.03    0.14
  -5 -20   2    0.22    0.16
   4 -20  -2    1.78    0.28
  -4 -20   2    2.32    0.31
  -3 -20   2    8.05    0.43
   3 -20  -2    8.85    0.41
  -2 -20   2   -0.03    0.13
   2 -20  -2    0.12    0.12
  -1 -20   2   -0.36    0.11
   1 -20  -2    0.23    0.13
   0 -20  -2    0.14    0.14
  -1 -20  -2    1.66    0.30
  -2 -20  -2   -0.23    0.14
  -3 -20  -2   -0.04    0.15
  -4 -20  -2    1.27    0.24
   5 -20   2   -0.02    0.10
  -5 -20  -2    0.03    0.19
  -6 -20  -2    0.26    0.21
   6 -20   2    0.33    0.14
  -7 -20  -2    0.18    0.22
   7 -20   2    0.10    0.14
   8 -20   2   -0.31    0.15
  -8 -20  -2   -0.30    0.20
   9 -20   2    0.68    0.21
   8 -21  -2   -0.23    0.17
  -8 -21   2    0.24    0.21
  -8 -21   2    0.55    0.24
  -7 -21   2    0.82    0.26
   7 -21  -2    1.88    0.34
   6 -21  -2    4.49    0.37
  -6 -21   2    3.99    0.43
  -5 -21   2    1.57    0.33
   5 -21  -2    1.07    0.19
  -4 -21   2    2.80    0.35
   4 -21  -2    1.74    0.30
  -3 -21   2    0.18    0.16
   3 -21  -2   -0.01    0.14
  -2 -21   2   45.34    1.26
   2 -21  -2   48.40    1.25
  -1 -21   2   -0.19    0.14
   1 -21  -2    0.54    0.15
   0 -21  -2    6.24    0.40
  -1 -21  -2   -0.09    0.15
  -2 -21  -2    0.47    0.18
  -3 -21  -2    0.70    0.20
  -4 -21  -2    4.32    0.45
  -5 -21  -2    1.51    0.28
   5 -21   2    2.33    0.24
   6 -21   2   -0.10    0.12
  -6 -21  -2   -0.28    0.20
  -7 -21  -2    0.53    0.26
   7 -21   2    0.33    0.17
   8 -21   2    0.05    0.18
  -6 -22   2   21.25    0.88
   6 -22  -2   22.58    0.77
  -5 -22   2    0.55    0.22
   5 -22  -2    0.95    0.19
  -4 -22   2    4.21    0.40
   4 -22  -2    3.29    0.34
  -3 -22   2    4.59    0.43
   3 -22  -2    6.55    0.38
   2 -22  -2    0.23    0.14
  -1 -22   2    0.42    0.17
   1 -22  -2    1.88    0.30
   0 -22   2    0.31    0.13
   0 -22  -2    0.77    0.18
  -1 -22  -2    2.10    0.34
  -2 -22  -2    2.58    0.38
  -3 -22  -2    0.11    0.18
  -4 -22  -2    3.97    0.47
  -5 -22  -2    0.06    0.22
  -3 -23   2    0.02    0.16
   3 -23  -2    0.08    0.15
  -2 -23   2   13.64    0.60
   2 -23  -2   15.54    0.58
  -1 -23   2   -0.11    0.14
   1 -23  -2    0.02    0.14
   0 -23  -2    6.03    0.40
   0 -23   2    5.77    0.33
  -1 -23  -2    0.06    0.16
  -2 -23  -2    0.17    0.19
 -20   0   3    0.01    0.35
  20   0  -3   -0.05    0.23
 -19   0   3    2.01    0.44
  19   0  -3    3.66    0.53
  18   0  -3    0.00    0.20
 -18   0   3   -0.15    0.28
  17   0  -3    0.70    0.24
 -17   0   3    0.39    0.30
  16   0  -3   -0.16    0.17
 -16   0   3   -0.10    0.25
 -15   0   3    0.53    0.27
  15   0  -3    0.23    0.18
 -14   0   3    0.01    0.21
  14   0  -3    0.04    0.15
 -13   0   3    7.20    0.59
  13   0  -3    7.03    0.46
 -12   0   3   -0.22    0.17
  12   0  -3    0.03    0.13
 -11   0   3    1.01    0.21
  11   0  -3    1.14    0.19
  10   0  -3   -0.17    0.11
 -10   0   3   -0.16    0.10
 -10   0   3    0.15    0.14
  -9   0   3   49.42    1.53
   9   0  -3   49.41    1.25
  -9   0   3   51.96    1.38
  -8   0   3   -0.06    0.09
  -8   0   3   -0.05    0.11
   8   0  -3   -0.15    0.09
   8   0  -3   -0.01    0.10
  -7   0   3    6.98    0.34
   7   0  -3    6.43    0.32
   7   0  -3    6.84    0.31
  -7   0   3    6.36    0.37
   6   0  -3   -0.02    0.08
  -6   0   3   -0.04    0.09
   6   0  -3    0.00    0.07
  -6   0   3   -0.02    0.07
   5   0  -3   39.16    0.91
   5   0  -3   39.21    0.99
  -5   0   3   36.60    1.10
  -5   0   3   39.97    1.00
  -4   0   3   -0.05    0.08
  -4   0   3   -0.13    0.07
   4   0  -3   -0.07    0.07
  -4   0   3   -0.14    0.07
   4   0  -3   -0.11    0.07
  -3   0   3    0.72    0.15
   3   0  -3    0.84    0.13
  -3   0   3    0.81    0.16
   3   0  -3    0.81    0.13
  -3   0   3    0.74    0.14
  -3   0   3    0.95    0.14
   2   0  -3   -0.15    0.05
  -2   0   3   -0.16    0.05
  -2   0   3   -0.20    0.05
   2   0  -3   -0.20    0.05
  -2   0   3   -0.11    0.05
  -1   0   3   29.17    0.71
  -1   0   3   28.78    0.67
  -1   0   3   30.04    0.64
   1   0  -3   30.04    0.71
   0   0  -3    0.01    0.04
   0   0  -3    0.02    0.04
   0   0   3   -0.08    0.04
   0   0   3    0.00    0.03
   0   0   3    0.00    0.04
   1   0   3   13.74    0.36
  -1   0  -3   13.45    0.39
   1   0   3   13.30    0.34
   1   0   3   13.42    0.38
   2   0   3    0.00    0.06
   2   0   3   -0.05    0.07
   2   0   3   -0.04    0.07
   3   0   3  137.18    2.88
   3   0   3  130.96    2.75
   3   0   3  131.60    3.06
   4   0   3    0.04    0.07
   4   0   3   -0.05    0.07
   5   0   3   74.93    1.64
   5   0   3   71.94    1.80
   6   0   3    0.09    0.09
   6   0   3   -0.01    0.09
   7   0   3   27.76    0.84
   7   0   3   27.36    0.78
   8   0   3    0.07    0.10
   8   0   3   -0.02    0.08
   9   0   3   53.05    1.36
  10   0   3    0.02    0.14
  11   0   3   50.01    1.36
  12   0   3    0.32    0.18
  13   0   3    2.14    0.36
 -13   0  -3    2.27    0.53
  14   0   3    0.12    0.18
 -14   0  -3   -0.05    0.24
  15   0   3    3.51    0.45
 -15   0  -3    1.65    0.38
 -16   0  -3    0.20    0.31
  16   0   3   -0.09    0.18
 -17   0  -3    3.80    0.75
  17   0   3    4.97    0.54
  18   0   3    0.39    0.25
 -18   0  -3    0.01    0.33
 -20  -1   3    4.28    0.86
  20  -1  -3    3.91    0.62
  20   1  -3    4.63    0.62
 -20   1   3    5.27    0.84
  19  -1  -3    6.84    0.62
 -19  -1   3    4.39    0.77
  19   1  -3    6.43    0.62
 -19   1   3    6.08    0.80
  18  -1  -3    0.13    0.20
 -18  -1   3   -0.04    0.29
  18   1  -3    0.07    0.21
 -18   1   3   -0.18    0.29
 -17  -1   3    0.69    0.33
  17  -1  -3    0.90    0.26
 -17   1   3    0.30    0.30
  17   1  -3    0.80    0.28
  16  -1  -3    0.19    0.18
 -16  -1   3    0.37    0.28
 -16   1   3    0.09    0.28
  16   1  -3    0.20    0.20
  15  -1  -3    4.24    0.45
 -15  -1   3    4.66    0.59
  15   1  -3    4.85    0.45
 -15   1   3    4.02    0.58
  14  -1  -3    2.00    0.34
 -14  -1   3    0.94    0.29
  14   1  -3    1.28    0.24
 -14   1   3    1.27    0.28
  13  -1  -3   20.46    0.75
 -13  -1   3   18.34    0.92
 -13   1   3   19.05    0.89
  13   1  -3   18.66    0.73
 -12  -1   3    2.10    0.43
  12  -1  -3    2.89    0.32
 -12   1   3    2.60    0.42
  12   1  -3    3.32    0.33
 -11  -1   3    1.08    0.22
  11  -1  -3    1.47    0.26
  11  -1  -3    1.37    0.27
 -11  -1   3    1.47    0.29
  11   1  -3    1.95    0.27
 -11   1   3    1.74    0.34
 -10  -1   3   20.77    0.75
  10  -1  -3   19.11    0.71
 -10  -1   3   20.75    0.83
  10  -1  -3   19.76    0.67
  10   1  -3   19.94    0.67
 -10   1   3   21.08    0.81
  -9  -1   3   11.36    0.51
  -9  -1   3   11.68    0.57
   9  -1  -3   10.80    0.48
   9  -1  -3   11.05    0.45
   9   1  -3   11.43    0.46
  -9   1   3   11.00    0.54
   8  -1  -3   22.14    0.65
   8  -1  -3   21.78    0.70
  -8  -1   3   20.76    0.79
  -8  -1   3   21.44    0.71
   8   1  -3   21.80    0.65
  -8   1   3   21.95    0.77
  -7  -1   3   -0.01    0.11
   7  -1  -3    0.10    0.09
  -7  -1   3    0.08    0.10
   7  -1  -3    0.05    0.09
   7   1  -3    0.23    0.10
  -7   1   3    0.05    0.10
  -6  -1   3    0.09    0.10
   6  -1  -3    0.07    0.08
  -6  -1   3   -0.01    0.08
   6  -1  -3    0.04    0.08
  -6   1   3    0.03    0.09
  -6   1   3    0.13    0.08
   6   1  -3    0.06    0.08
   5  -1  -3   33.23    0.86
   5  -1  -3   33.56    0.79
  -5  -1   3   32.10    0.87
  -5  -1   3   32.37    0.97
  -5   1   3   32.82    0.94
   5   1  -3   31.03    0.78
  -4  -1   3    1.33    0.16
  -4  -1   3    1.32    0.17
  -4  -1   3    1.09    0.20
   4  -1  -3    1.25    0.15
   4  -1  -3    0.91    0.15
   4   1  -3    1.30    0.15
  -4   1   3    1.54    0.16
  -4   1   3    1.27    0.16
  -4   1   3    1.34    0.17
  -3  -1   3    0.09    0.08
  -3  -1   3    0.20    0.07
  -3  -1   3    0.09    0.07
  -3  -1   3    0.14    0.08
   3  -1  -3    0.10    0.07
   3  -1  -3    0.13    0.07
  -3   1   3    0.06    0.07
  -3   1   3   -0.02    0.07
  -3   1   3    0.09    0.07
   2  -1  -3    2.63    0.15
  -2  -1   3    2.95    0.14
   2  -1  -3    2.72    0.14
  -2  -1   3    2.75    0.14
  -2  -1   3    2.79    0.15
  -2   1   3    2.75    0.15
  -2   1   3    2.90    0.14
   1  -1  -3   45.96    1.05
  -1  -1   3   43.54    0.97
  -1  -1   3   44.32    0.94
   1  -1  -3   45.01    0.98
  -1  -1   3   44.53    1.04
  -1   1   3   42.55    0.94
  -1   1   3   44.86    1.05
   0  -1  -3    3.44    0.14
   0  -1   3    3.60    0.14
   0  -1  -3    3.30    0.15
   0  -1   3    3.56    0.13
   0  -1   3    3.47    0.13
   0   1   3    3.28    0.14
   0   1   3    3.68    0.15
   1  -1   3    3.85    0.15
   1  -1   3    3.68    0.16
  -1  -1  -3    3.97    0.17
   1  -1   3    3.84    0.16
   1   1   3    3.75    0.16
   1   1   3    3.98    0.19
   1   1   3    3.76    0.16
  -2  -1  -3    0.94    0.17
   2  -1   3    1.07    0.15
   2  -1   3    1.13    0.15
  -2  -1  -3    1.07    0.15
   2  -1   3    1.04    0.14
   2   1   3    0.88    0.16
   2   1   3    0.96    0.15
   2   1   3    0.82    0.14
   3  -1   3   11.98    0.37
  -3  -1  -3   12.22    0.40
   3  -1   3   12.62    0.41
  -3  -1  -3   12.72    0.42
   3   1   3   12.74    0.41
   3   1   3   11.63    0.38
   4  -1   3   -0.04    0.07
   4  -1   3    0.02    0.07
  -4  -1  -3   -0.07    0.09
   4   1   3   -0.03    0.07
   4   1   3    0.06    0.08
   4   1   3    0.11    0.09
  -5  -1  -3    0.54    0.12
   5  -1   3    0.95    0.17
   5  -1   3    0.65    0.12
   5   1   3    0.84    0.17
   5   1   3    0.63    0.12
   6  -1   3    2.06    0.22
   6  -1   3    1.99    0.22
  -6  -1  -3    2.10    0.25
   6   1   3    2.09    0.22
   6   1   3    1.98    0.22
   7  -1   3    1.54    0.22
   7  -1   3    1.26    0.20
  -7  -1  -3    1.39    0.24
  -7  -1  -3    1.15    0.24
   7   1   3    1.19    0.20
   7   1   3    1.46    0.22
   8  -1   3    0.80    0.15
   8  -1   3    0.68    0.13
  -8  -1  -3    0.63    0.15
  -8  -1  -3    0.53    0.14
   8   1   3    0.81    0.15
   9  -1   3   27.42    0.84
   9   1   3   27.90    0.85
 -10  -1  -3   16.34    0.68
  10  -1   3   15.44    0.62
  10   1   3   17.39    0.65
 -11  -1  -3  200.14    4.62
  11  -1   3  200.93    4.39
  11   1   3  208.54    4.42
 -12  -1  -3    2.62    0.51
  12  -1   3    2.33    0.35
  12   1   3    2.21    0.36
  13  -1   3    3.42    0.39
 -13  -1  -3    3.93    0.56
  13   1   3    4.13    0.42
 -13   1  -3    3.65    0.56
  14  -1   3    1.25    0.25
 -14  -1  -3    0.88    0.30
 -14   1  -3    0.87    0.30
  14   1   3    1.45    0.26
 -15  -1  -3   18.05    1.07
  15  -1   3   18.84    0.83
 -15   1  -3   17.99    1.04
  15   1   3   17.97    0.82
 -16  -1  -3   -0.33    0.28
  16  -1   3    0.07    0.21
  16   1   3    0.29    0.22
 -16   1  -3    0.42    0.32
 -17  -1  -3    6.91    0.82
  17  -1   3    6.61    0.58
  17   1   3    8.20    0.61
 -17   1  -3    6.50    0.82
  18  -1   3   -0.01    0.23
 -18  -1  -3   -0.03    0.32
  18   1   3    0.13    0.23
 -18   1  -3   -0.34    0.32
 -19  -2   3    1.85    0.44
  19  -2  -3    3.38    0.53
  19   2  -3    2.02    0.36
 -19   2   3    1.96    0.43
  18  -2  -3    1.00    0.28
 -18  -2   3    1.15    0.37
  18   2  -3    0.59    0.27
 -18   2   3    1.10    0.36
 -17  -2   3   -0.04    0.28
  17  -2  -3   -0.11    0.18
 -17   2   3   -0.60    0.27
  17   2  -3    0.18    0.21
  16  -2  -3   18.48    0.81
 -16  -2   3   17.38    1.02
 -16   2   3   17.22    1.00
  16   2  -3   19.25    0.83
  15  -2  -3    0.28    0.19
 -15  -2   3    0.45    0.27
  15   2  -3    0.60    0.21
 -15   2   3   -0.01    0.25
  14  -2  -3    2.07    0.33
 -14  -2   3    1.34    0.30
 -14   2   3    2.30    0.47
  14   2  -3    1.97    0.35
 -13  -2   3    4.33    0.55
  13  -2  -3    5.33    0.41
  13   2  -3    5.54    0.42
 -13   2   3    4.59    0.50
  12  -2  -3    0.26    0.15
 -12  -2   3    0.38    0.24
  12  -2  -3    0.60    0.18
  12   2  -3    0.65    0.17
 -12   2   3    0.54    0.19
  11  -2  -3   12.18    0.56
 -11  -2   3   13.16    0.71
 -11  -2   3   12.75    0.60
  11  -2  -3   12.56    0.53
 -11   2   3   13.90    0.65
  11   2  -3   12.92    0.54
 -10  -2   3    2.49    0.37
  10  -2  -3    2.25    0.27
 -10  -2   3    2.02    0.31
  10  -2  -3    1.62    0.25
  10   2  -3    2.27    0.28
 -10   2   3    2.52    0.33
   9  -2  -3    4.78    0.32
  -9  -2   3    5.13    0.38
   9  -2  -3    5.15    0.34
  -9  -2   3    6.06    0.44
   9   2  -3    5.51    0.34
  -9   2   3    5.84    0.39
  -8  -2   3    2.63    0.33
   8  -2  -3    3.00    0.26
  -8  -2   3    3.00    0.29
   8  -2  -3    2.95    0.24
  -8   2   3    2.83    0.28
   8   2  -3    2.54    0.24
  -7  -2   3    0.69    0.13
   7  -2  -3    0.65    0.12
   7  -2  -3    0.93    0.18
  -7  -2   3    1.16    0.26
   7   2  -3    1.08    0.18
  -7   2   3    0.70    0.13
  -6  -2   3   18.22    0.67
   6  -2  -3   18.85    0.53
   6  -2  -3   17.58    0.57
  -6  -2   3   19.23    0.60
  -6   2   3   18.27    0.61
   6   2  -3   18.38    0.53
   5  -2  -3   19.69    0.57
   5  -2  -3   19.30    0.52
  -5  -2   3   19.71    0.54
  -5  -2   3   18.32    0.65
  -5  -2   3   19.31    0.58
   5   2  -3   18.37    0.52
  -5   2   3   18.53    0.59
  -4  -2   3   68.06    1.49
   4  -2  -3   68.33    1.58
  -4  -2   3   65.10    1.79
  -4  -2   3   64.98    1.58
   4   2  -3   65.09    1.42
  -4   2   3   67.14    1.43
  -4   2   3   64.88    1.72
  -3  -2   3   40.59    1.01
  -3  -2   3   40.84    1.16
  -3  -2   3   42.58    0.95
   3  -2  -3   41.86    1.01
   3   2  -3   41.87    0.92
  -3   2   3   41.44    0.92
   2  -2  -3    0.36    0.07
  -2  -2   3    0.39    0.07
   2  -2  -3    0.45    0.07
  -2  -2   3    0.32    0.06
  -2  -2   3    0.36    0.07
  -2   2   3    0.39    0.07
  -1  -2   3    0.05    0.05
  -1  -2   3    0.08    0.04
   1  -2  -3    0.08    0.05
   1  -2  -3    0.05    0.05
  -1  -2   3    0.02    0.04
  -1   2   3    0.04    0.05
   0  -2   3    0.97    0.09
   0  -2   3    0.98    0.08
   0  -2   3    0.85    0.09
   0  -2  -3    0.99    0.12
   0  -2  -3    0.78    0.10
   0   2   3    0.89    0.10
   0   2   3    0.83    0.11
   1  -2   3    0.06    0.06
  -1  -2  -3    0.15    0.07
   1  -2   3    0.03    0.05
  -1  -2  -3    0.06    0.06
   1  -2   3    0.23    0.06
   1   2   3    0.07    0.06
   1   2   3    0.04    0.07
  -2  -2  -3    7.80    0.28
   2  -2   3    7.82    0.27
  -2  -2  -3    8.17    0.31
   2  -2   3    8.01    0.26
   2   2   3    8.02    0.30
   2   2   3    7.31    0.27
  -3  -2  -3  170.34    3.78
   3  -2   3  161.29    3.37
  -3  -2  -3  165.31    3.55
   3  -2   3  162.99    3.75
   3   2   3  168.49    3.40
   3   2   3  163.19    3.77
   4  -2   3    1.36    0.16
   4  -2   3    1.03    0.16
  -4  -2  -3    1.04    0.18
  -4  -2  -3    1.06    0.19
   4   2   3    1.07    0.17
   4   2   3    1.34    0.17
  -5  -2  -3   61.34    1.54
  -5  -2  -3   62.89    1.47
   5  -2   3   58.67    1.37
   5  -2   3   61.72    1.52
   5   2   3   60.25    1.40
   5   2   3   61.03    1.54
   6  -2   3    2.36    0.23
  -6  -2  -3    2.41    0.26
   6  -2   3    2.59    0.23
   6   2   3    2.78    0.24
   6   2   3    2.72    0.23
  -7  -2  -3    5.29    0.34
   7  -2   3    4.97    0.30
   7  -2   3    4.89    0.31
   7   2   3    4.95    0.31
   7   2   3    4.62    0.30
   8  -2   3    1.82    0.24
   8  -2   3    2.41    0.25
  -8  -2  -3    2.61    0.28
   8   2   3    2.10    0.25
   9  -2   3    3.20    0.30
   9  -2   3    4.17    0.32
  -9  -2  -3    3.85    0.34
   9   2   3    3.68    0.32
 -10  -2  -3    9.94    0.53
  10  -2   3   10.79    0.50
 -10  -2  -3    8.65    0.52
  10   2   3    9.94    0.50
 -11  -2  -3   13.97    0.65
 -11  -2  -3   14.25    0.82
  11  -2   3   13.05    0.59
  11   2   3   13.96    0.62
 -12  -2  -3   24.12    1.13
  12  -2   3   25.40    0.88
  12   2   3   24.33    0.88
 -13  -2  -3   -0.12    0.22
  13  -2   3   -0.12    0.15
  13   2   3    0.08    0.16
 -14  -2  -3    0.17    0.27
  14  -2   3    0.02    0.18
 -14   2  -3    0.42    0.26
  14   2   3    0.14    0.20
  15  -2   3    0.65    0.24
 -15  -2  -3    0.88    0.33
  15   2   3    0.99    0.27
 -15   2  -3    0.52    0.31
  16  -2   3    0.98    0.28
 -16  -2  -3    0.95    0.35
  16   2   3    0.68    0.26
 -16   2  -3    0.91    0.34
  17  -2   3    3.22    0.48
 -17  -2  -3    4.22    0.74
  17   2   3    3.06    0.49
 -17   2  -3    4.61    0.74
  18  -2   3    0.02    0.22
 -18  -2  -3   -0.10    0.33
 -18   2  -3   -0.52    0.32
  18   2   3    0.07    0.23
 -19  -3   3   10.11    0.95
  19  -3  -3   10.13    0.71
 -19   3   3   10.98    0.92
  19   3  -3   10.84    0.75
  18  -3  -3    0.17    0.21
 -18  -3   3   -0.27    0.28
  18   3  -3    0.11    0.21
 -18   3   3   -0.16    0.27
 -17  -3   3    6.43    0.77
  17  -3  -3    6.54    0.56
  17   3  -3    6.91    0.57
 -17   3   3    5.17    0.73
  16  -3  -3    3.32    0.45
 -16  -3   3    3.64    0.64
  16   3  -3    3.59    0.45
 -16   3   3    2.05    0.40
 -15  -3   3    2.85    0.56
  15  -3  -3    2.36    0.38
 -15   3   3    1.45    0.32
  15   3  -3    2.82    0.40
 -14  -3   3    7.47    0.66
  14  -3  -3    6.60    0.47
 -14   3   3    6.42    0.59
  14   3  -3    6.93    0.49
 -13  -3   3   11.20    0.74
  13  -3  -3   10.86    0.54
 -13  -3   3   10.51    0.57
  13   3  -3   11.35    0.56
 -13   3   3   10.73    0.65
 -12  -3   3    0.35    0.24
  12  -3  -3    0.61    0.17
  12  -3  -3    0.99    0.19
 -12  -3   3    0.98    0.19
 -12  -3   3    0.64    0.19
 -12   3   3    0.73    0.20
  12   3  -3    1.06    0.20
  11  -3  -3    1.00    0.18
 -11  -3   3    0.31    0.20
  11  -3  -3    0.92    0.17
 -11  -3   3    0.75    0.18
  11   3  -3    1.11    0.19
 -11   3   3    0.76    0.18
 -10  -3   3   21.08    0.87
  10  -3  -3   19.74    0.66
 -10  -3   3   19.80    0.76
  10  -3  -3   20.59    0.72
 -10   3   3   21.35    0.79
  10   3  -3   20.14    0.68
   9  -3  -3    6.11    0.36
  -9  -3   3    6.74    0.45
   9  -3  -3    6.22    0.33
  -9  -3   3    5.72    0.39
  -9   3   3    6.33    0.39
   9   3  -3    5.68    0.34
   8  -3  -3    0.33    0.11
  -8  -3   3    0.52    0.14
   8  -3  -3    0.46    0.12
  -8  -3   3    0.25    0.15
   8   3  -3    0.25    0.11
  -8   3   3    0.31    0.12
  -7  -3   3    9.51    0.43
   7  -3  -3    9.33    0.37
   7  -3  -3   10.26    0.40
  -7  -3   3    9.40    0.49
  -7   3   3    9.76    0.42
   7   3  -3    8.79    0.37
  -6  -3   3   73.54    1.80
  -6  -3   3   71.20    2.03
   6  -3  -3   71.12    1.60
  -6  -3   3   75.69    1.68
   6  -3  -3   73.82    1.77
   6   3  -3   72.60    1.61
  -6   3   3   71.91    1.93
  -5  -3   3  125.09    3.44
   5  -3  -3  133.53    3.04
  -5  -3   3  135.45    2.87
  -5  -3   3  135.35    3.06
   5   3  -3  129.14    2.74
  -5   3   3  135.54    2.74
  -5   3   3  128.82    3.35
  -4  -3   3    3.91    0.28
   4  -3  -3    4.03    0.21
  -4  -3   3    4.10    0.23
  -4  -3   3    5.16    0.22
   4   3  -3    3.96    0.20
  -4   3   3    4.33    0.21
   3  -3  -3    8.49    0.29
  -3  -3   3    8.18    0.29
  -3  -3   3    8.31    0.27
  -3  -3   3    8.17    0.37
   3   3  -3    8.51    0.27
  -3   3   3    8.66    0.27
   2  -3  -3    0.34    0.07
  -2  -3   3    0.35    0.06
  -2  -3   3    0.34    0.06
  -2  -3   3    0.41    0.07
   2  -3  -3    0.28    0.06
  -2   3   3    0.28    0.07
  -1  -3   3    7.90    0.22
  -1  -3   3    7.62    0.22
   1  -3  -3    7.97    0.26
  -1  -3   3    7.81    0.20
   1  -3  -3    8.08    0.24
  -1   3   3    8.10    0.24
   0  -3   3    3.83    0.13
   0  -3   3    3.41    0.12
   0  -3  -3    3.71    0.18
   0  -3   3    3.60    0.11
   0  -3  -3    3.81    0.16
   0   3   3    3.62    0.16
  -1  -3  -3   50.40    1.13
   1  -3   3   49.23    1.15
   1  -3   3   50.68    1.05
  -1  -3  -3   51.14    1.22
   1   3   3   51.29    1.09
   2  -3   3    0.10    0.05
  -2  -3  -3    0.18    0.08
   2  -3   3    0.23    0.07
  -2  -3  -3    0.20    0.07
   2   3   3    0.18    0.08
  -3  -3  -3   79.66    1.88
   3  -3   3   77.32    1.66
   3  -3   3   76.19    1.83
  -3  -3  -3   78.30    1.76
   3   3   3   79.69    1.70
   4  -3   3    1.44    0.16
   4  -3   3    1.10    0.15
  -4  -3  -3    1.11    0.19
  -4  -3  -3    0.98    0.18
   4   3   3    1.44    0.18
   5  -3   3   -0.05    0.07
   5  -3   3   -0.06    0.07
  -5  -3  -3   -0.08    0.09
  -5  -3  -3   -0.07    0.09
   5   3   3   -0.12    0.08
   6  -3   3    8.73    0.36
   6  -3   3    9.20    0.39
  -6  -3  -3    9.02    0.42
  -6  -3  -3    8.98    0.41
   6   3   3    9.00    0.39
   6   3   3    8.96    0.39
  -7  -3  -3    0.30    0.13
   7  -3   3    0.34    0.11
   7  -3   3    0.43    0.12
  -7  -3  -3    0.55    0.14
   7   3   3    0.50    0.13
  -8  -3  -3    5.23    0.36
   8  -3   3    4.42    0.30
   8  -3   3    4.37    0.31
   8   3   3    4.02    0.31
  -9  -3  -3    0.13    0.13
   9  -3   3    0.42    0.14
  -9  -3  -3    0.29    0.15
   9  -3   3    0.39    0.13
  -9  -3  -3    0.12    0.18
   9   3   3    0.29    0.14
 -10  -3  -3    3.68    0.37
  10  -3   3    3.99    0.33
 -10  -3  -3    3.53    0.47
  10   3   3    3.79    0.34
 -11  -3  -3   12.16    0.78
  11  -3   3   12.28    0.56
  11   3   3   10.93    0.56
  12  -3   3    0.35    0.17
 -12  -3  -3    0.46    0.25
  12   3   3    0.24    0.17
 -13  -3  -3   -0.04    0.24
  13  -3   3    0.03    0.15
  13   3   3   -0.07    0.16
 -14  -3  -3    0.14    0.27
  14  -3   3    0.40    0.22
 -14   3  -3    0.55    0.30
  14   3   3    0.78    0.24
  15  -3   3    0.44    0.23
 -15  -3  -3    0.70    0.33
 -15   3  -3    0.73    0.32
  15   3   3    0.83    0.27
  16  -3   3    0.71    0.27
 -16  -3  -3    1.03    0.35
 -16   3  -3    1.22    0.35
  16   3   3    0.70    0.27
  17  -3   3    1.08    0.28
 -17  -3  -3    0.91    0.37
 -17   3  -3    1.02    0.37
  17   3   3    1.23    0.30
 -18  -3  -3    0.61    0.39
  18  -3   3    0.87    0.28
  18   3   3    0.72    0.29
 -18   3  -3    0.61    0.37
 -19  -4   3    0.29    0.33
  19  -4  -3    0.17    0.23
 -19   4   3    0.27    0.31
  19   4  -3    0.08    0.25
  18  -4  -3    0.29    0.23
 -18  -4   3    0.14    0.32
  18   4  -3    0.29    0.24
 -18   4   3    0.08    0.28
 -17  -4   3    0.15    0.30
  17  -4  -3    0.12    0.23
 -17   4   3    0.22    0.30
  17   4  -3    0.49    0.22
  16  -4  -3   29.05    1.06
 -16  -4   3   29.55    1.37
  16   4  -3   30.43    1.08
 -16   4   3   28.82    1.27
 -15  -4   3    1.20    0.32
  15  -4  -3    1.51    0.27
 -15   4   3    1.19    0.30
  15   4  -3    1.95    0.37
 -14  -4   3    0.29    0.24
  14  -4  -3    0.17    0.18
  14   4  -3    0.21    0.18
 -14   4   3    0.51    0.22
 -13  -4   3   15.53    0.87
  13  -4  -3   16.59    0.67
 -13  -4   3   16.20    0.71
  13   4  -3   16.17    0.68
 -13   4   3   15.79    0.78
  12  -4  -3    0.56    0.16
 -12  -4   3    0.24    0.24
 -12  -4   3    0.51    0.19
  12  -4  -3    1.09    0.19
 -12  -4   3    0.66    0.19
 -12   4   3    0.75    0.20
  12   4  -3    0.84    0.18
  11  -4  -3   21.62    0.71
 -11  -4   3   21.17    0.79
  11  -4  -3   21.61    0.77
 -11  -4   3   20.62    0.81
 -11  -4   3   21.59    0.76
 -11  -4   3   20.48    0.93
 -11   4   3   21.38    0.83
  11   4  -3   19.89    0.71
  10  -4  -3    0.15    0.12
 -10  -4   3   -0.20    0.14
  10  -4  -3    0.07    0.11
 -10  -4   3   -0.18    0.12
 -10  -4   3    0.04    0.12
  10   4  -3    0.09    0.12
 -10   4   3    0.01    0.11
   9  -4  -3    7.78    0.39
  -9  -4   3    7.13    0.43
  -9  -4   3    7.63    0.51
   9  -4  -3    7.93    0.38
   9   4  -3    7.97    0.39
  -9   4   3    8.21    0.42
  -8  -4   3   -0.03    0.13
   8  -4  -3    0.08    0.09
   8  -4  -3    0.18    0.10
  -8  -4   3    0.01    0.11
   8   4  -3    0.20    0.10
  -8   4   3    0.19    0.11
   7  -4  -3   23.89    0.73
  -7  -4   3   23.44    0.87
   7  -4  -3   24.28    0.67
  -7  -4   3   24.68    0.77
   7   4  -3   25.47    0.69
  -7   4   3   24.17    0.77
  -6  -4   3    3.46    0.28
   6  -4  -3    3.23    0.24
  -6  -4   3    3.15    0.23
  -6  -4   3    3.19    0.31
  -6   4   3    3.01    0.23
   6   4  -3    3.28    0.22
  -6   4   3    3.40    0.23
   5  -4  -3  193.44    4.28
  -5  -4   3  190.76    4.30
  -5  -4   3  187.63    4.86
  -5  -4   3  191.24    4.02
  -5   4   3  186.37    3.84
   5   4  -3  183.82    3.85
  -5   4   3  182.90    4.71
   4  -4  -3    4.21    0.22
  -4  -4   3    3.96    0.20
  -4  -4   3    4.34    0.24
  -4  -4   3    4.14    0.29
  -4   4   3    3.82    0.20
   4   4  -3    3.62    0.20
  -3  -4   3    4.18    0.18
  -3  -4   3    4.64    0.22
  -3  -4   3    4.45    0.28
   3  -4  -3    4.77    0.21
   3   4  -3    4.51    0.19
  -3   4   3    4.50    0.19
   2  -4  -3    1.45    0.12
  -2  -4   3    1.58    0.10
  -2  -4   3    1.81    0.11
  -2  -4   3    1.48    0.12
   2  -4  -3    1.55    0.13
  -2  -4   3    1.71    0.13
  -2   4   3    1.53    0.13
   1  -4  -3    0.17    0.06
  -1  -4   3    0.19    0.05
   1  -4  -3    0.17    0.06
  -1   4   3    0.17    0.06
   0  -4  -3   15.98    0.45
   0  -4  -3   15.71    0.41
   0  -4   3   15.81    0.35
   0   4   3   15.97    0.40
  -1  -4  -3   80.65    1.90
  -1  -4  -3   82.48    1.77
   1  -4   3   82.29    1.66
   1   4   3   80.67    1.71
  -2  -4  -3   21.34    0.59
   2  -4   3   19.74    0.51
   2  -4   3   19.96    0.51
   2  -4   3   20.76    0.49
  -2  -4  -3   20.65    0.53
   2   4   3   20.05    0.53
   3  -4   3   12.39    0.35
   3  -4   3   12.45    0.37
   3  -4   3   12.42    0.37
  -3  -4  -3   12.35    0.43
  -3  -4  -3   12.88    0.40
   3   4   3   13.17    0.40
   4  -4   3   -0.02    0.07
  -4  -4  -3   -0.05    0.08
  -4  -4  -3   -0.01    0.08
   4  -4   3   -0.01    0.07
   4  -4   3   -0.05    0.06
   4   4   3    0.07    0.08
  -5  -4  -3    5.62    0.31
   5  -4   3    6.35    0.30
   5  -4   3    5.76    0.29
   5  -4   3    6.75    0.28
  -5  -4  -3    6.19    0.33
   5   4   3    5.73    0.30
   6  -4   3    2.97    0.23
   6  -4   3    3.13    0.25
   6  -4   3    3.38    0.25
  -6  -4  -3    2.80    0.27
  -6  -4  -3    3.25    0.29
   6   4   3    3.32    0.26
   7  -4   3   61.74    1.44
  -7  -4  -3   62.75    1.63
   7  -4   3   59.58    1.59
  -7  -4  -3   60.94    1.55
  -7  -4  -3   63.44    1.88
   7   4   3   61.91    1.49
  -8  -4  -3    9.89    0.47
  -8  -4  -3   10.22    0.60
   8  -4   3    9.67    0.45
  -8  -4  -3    9.56    0.48
   8  -4   3    9.90    0.42
   8   4   3    8.82    0.43
   9  -4   3    0.04    0.11
   9  -4   3   -0.03    0.09
  -9  -4  -3   -0.02    0.13
  -9  -4  -3   -0.17    0.16
  -9  -4  -3    0.12    0.14
  -9  -4  -3    0.12    0.13
   9   4   3   -0.01    0.12
 -10  -4  -3    0.90    0.20
 -10  -4  -3    0.88    0.25
  10  -4   3    1.42    0.26
 -10  -4  -3    1.59    0.32
  10   4   3    1.12    0.20
 -11  -4  -3    0.36    0.25
  11  -4   3    0.64    0.18
 -11  -4  -3    0.51    0.19
 -11  -4  -3    0.50    0.19
  11   4   3    0.45    0.17
 -12  -4  -3   10.56    0.77
  12  -4   3   10.61    0.55
  12   4   3   10.00    0.55
  13  -4   3    0.34    0.18
 -13  -4  -3    0.08    0.26
  13   4   3    0.63    0.20
 -14  -4  -3   -0.16    0.25
  14  -4   3   -0.10    0.18
  14   4   3   -0.20    0.17
 -15  -4  -3    0.46    0.32
  15  -4   3   -0.26    0.19
 -15   4  -3   -0.13    0.29
  15   4   3   -0.19    0.20
  16  -4   3    1.08    0.28
 -16  -4  -3    1.26    0.37
 -16   4  -3    1.49    0.38
  16   4   3    1.35    0.31
 -17  -4  -3    0.23    0.33
  17  -4   3    0.44    0.24
 -17   4  -3    0.79    0.35
  17   4   3    0.09    0.23
 -18  -4  -3    0.59    0.39
  18  -4   3    1.69    0.32
 -18   4  -3    0.87    0.38
  18   4   3    1.14    0.33
  19  -5  -3    0.15    0.23
 -19  -5   3    0.14    0.33
  19   5  -3    0.12    0.23
 -19   5   3   -0.05    0.28
 -19   5   3    0.32    0.30
  18  -5  -3    0.58    0.24
 -18  -5   3    0.15    0.31
 -18   5   3    0.72    0.30
  18   5  -3    0.46    0.26
 -17  -5   3    4.06    0.69
  17  -5  -3    3.35    0.49
  17   5  -3    4.34    0.49
  16  -5  -3    0.77    0.25
 -16  -5   3    0.62    0.32
 -16   5   3    0.33    0.29
  16   5  -3    2.20    0.41
 -15  -5   3    0.73    0.31
  15  -5  -3    0.88    0.24
 -15   5   3    0.49    0.27
  15   5  -3    0.93    0.23
  14  -5  -3    0.00    0.15
 -14  -5   3   -0.03    0.22
 -14  -5   3    0.10    0.19
  14   5  -3   -0.14    0.14
 -14   5   3    0.00    0.19
 -13  -5   3    6.84    0.64
  13  -5  -3    6.15    0.44
 -13  -5   3    7.09    0.51
  13   5  -3    6.29    0.45
 -13   5   3    6.22    0.51
 -12  -5   3   -0.03    0.17
  12  -5  -3   -0.17    0.13
  12  -5  -3   -0.06    0.13
 -12  -5   3   -0.06    0.20
 -12  -5   3   -0.29    0.15
 -12   5   3    0.04    0.16
  12   5  -3    0.08    0.14
 -11  -5   3    0.12    0.20
 -11  -5   3    0.46    0.18
 -11  -5   3    0.54    0.17
  11  -5  -3    0.68    0.16
 -11  -5   3    0.63    0.18
  11  -5  -3    0.78    0.17
  11   5  -3    0.60    0.16
 -11   5   3    0.47    0.16
  10  -5  -3    0.32    0.14
 -10  -5   3    0.13    0.13
  10  -5  -3    0.24    0.14
 -10  -5   3    0.23    0.17
 -10  -5   3    0.22    0.15
  10   5  -3    0.42    0.14
 -10   5   3    0.30    0.14
   9  -5  -3    3.60    0.29
   9  -5  -3    3.37    0.27
  -9  -5   3    2.31    0.31
  -9  -5   3    3.37    0.39
  -9  -5   3    3.37    0.30
   9   5  -3    3.17    0.27
  -9   5   3    3.14    0.30
   8  -5  -3    0.45    0.12
  -8  -5   3    0.54    0.14
  -8  -5   3    0.43    0.13
   8  -5  -3    0.45    0.12
  -8  -5   3    0.59    0.17
  -8   5   3    0.60    0.12
  -8   5   3    0.52    0.13
   8   5  -3    0.63    0.13
  -7  -5   3    1.89    0.31
  -7  -5   3    1.81    0.23
   7  -5  -3    2.11    0.23
  -7  -5   3    1.93    0.26
  -7  -5   3    2.13    0.22
  -7   5   3    1.83    0.21
  -7   5   3    2.12    0.22
   7   5  -3    2.00    0.20
  -6  -5   3   98.43    2.30
   6  -5  -3   95.46    2.26
  -6  -5   3   96.25    2.13
  -6  -5   3   93.03    2.61
  -6  -5   3   91.17    2.14
  -6   5   3   95.18    2.45
   6   5  -3   94.30    2.05
  -6   5   3   94.39    2.04
  -5  -5   3  329.62    6.63
  -5  -5   3  312.85    6.61
   5  -5  -3  319.48    7.04
  -5  -5   3  305.19    7.97
  -5  -5   3  311.94    7.07
  -5   5   3  316.07    6.32
  -5   5   3  310.07    7.81
   5   5  -3  307.35    6.33
   4  -5  -3   21.63    0.59
  -4  -5   3   20.18    0.56
  -4  -5   3   20.67    0.73
  -4  -5   3   21.53    0.61
  -4  -5   3   20.69    0.54
   4   5  -3   20.32    0.53
  -4   5   3   20.92    0.54
  -3  -5   3  194.21    4.98
  -3  -5   3  194.01    4.09
  -3  -5   3  196.62    4.37
  -3  -5   3  190.43    4.07
   3  -5  -3  196.61    4.37
   3   5  -3  191.72    3.92
  -3   5   3  197.47    3.93
  -2  -5   3   14.07    0.35
   2  -5  -3   14.12    0.39
  -2  -5   3   14.25    0.32
  -2  -5   3   12.99    0.31
  -2   5   3   13.92    0.36
  -1  -5   3   85.22    1.69
   1  -5  -3   80.05    1.78
   1  -5  -3   83.18    2.11
  -1  -5   3   83.79    1.69
   1  -5  -3   86.03    1.92
  -1   5   3   83.01    1.73
   0  -5  -3   17.69    0.45
   0  -5  -3   18.58    0.55
   0  -5  -3   19.23    0.51
   0   5   3   18.63    0.46
  -1  -5  -3   15.00    0.50
   1  -5   3   14.96    0.35
  -1  -5  -3   14.85    0.40
  -1  -5  -3   15.27    0.45
   1   5   3   15.24    0.41
   2  -5   3    2.14    0.10
   2  -5   3    2.17    0.12
   2  -5   3    1.99    0.10
  -2  -5  -3    2.34    0.16
  -2  -5  -3    2.34    0.22
  -2  -5  -3    2.10    0.19
   2   5   3    2.34    0.17
   3  -5   3    7.82    0.25
   3  -5   3    7.26    0.25
   3  -5   3    7.19    0.25
  -3  -5  -3    7.05    0.38
  -3  -5  -3    7.07    0.32
  -3  -5  -3    7.49    0.29
   3   5   3    6.93    0.29
  -4  -5  -3    2.73    0.30
  -4  -5  -3    2.56    0.23
   4  -5   3    2.54    0.18
   4  -5   3    2.65    0.19
   4  -5   3    2.24    0.17
  -4  -5  -3    2.34    0.21
   4   5   3    2.48    0.22
   5  -5   3    0.05    0.08
   5  -5   3    0.06    0.08
   5  -5   3    0.08    0.08
  -5  -5  -3    0.22    0.11
  -5  -5  -3   -0.01    0.12
  -5  -5  -3   -0.01    0.10
   5   5   3    0.02    0.09
  -6  -5  -3   25.65    0.81
   6  -5   3   25.86    0.69
   6  -5   3   24.69    0.75
  -6  -5  -3   26.14    0.95
  -6  -5  -3   25.82    0.77
   6  -5   3   25.49    0.75
   6   5   3   25.77    0.75
  -7  -5  -3   19.23    0.67
  -7  -5  -3   19.51    0.83
   7  -5   3   20.65    0.61
  -7  -5  -3   21.13    0.72
   7  -5   3   20.26    0.66
   7  -5   3   18.88    0.65
   7   5   3   19.55    0.65
   8  -5   3   35.58    0.95
  -8  -5  -3   36.94    1.05
  -8  -5  -3   36.21    1.28
   8  -5   3   35.42    1.05
  -8  -5  -3   35.18    1.09
   8   5   3   35.38    1.00
  -9  -5  -3    0.61    0.22
  -9  -5  -3    0.63    0.17
   9  -5   3    0.72    0.16
   9  -5   3    0.66    0.15
  -9  -5  -3    0.59    0.17
   9   5   3    0.69    0.17
 -10  -5  -3    1.07    0.26
 -10  -5  -3    1.00    0.21
 -10  -5  -3    0.85    0.20
  10  -5   3    1.05    0.18
  10   5   3    1.50    0.29
  11  -5   3   16.35    0.65
 -11  -5  -3   16.92    0.72
 -11  -5  -3   17.06    0.91
  11   5   3   15.67    0.67
 -12  -5  -3    0.00    0.22
 -12  -5  -3    0.13    0.19
  12  -5   3    0.08    0.15
  12   5   3    0.16    0.16
 -13  -5  -3   -0.03    0.23
  13  -5   3    0.12    0.17
  13   5   3    0.00    0.17
 -14  -5  -3    0.12    0.27
  14  -5   3   -0.33    0.18
  14   5   3   -0.05    0.19
 -15  -5  -3    4.52    0.69
  15  -5   3    4.14    0.48
 -15   5  -3    2.60    0.46
  15   5   3    3.42    0.49
  16  -5   3   -0.16    0.21
 -16  -5  -3   -0.06    0.29
  16   5   3    0.02    0.23
 -16   5  -3   -0.26    0.26
  17  -5   3   -0.35    0.19
 -17  -5  -3   -0.12    0.32
 -17   5  -3   -0.03    0.28
  17   5   3    0.02    0.22
  18  -5   3    3.29    0.50
 -18  -5  -3    1.68    0.49
 -18   5  -3    1.67    0.43
  18   5   3    2.02    0.36
 -19  -6   3   -0.31    0.30
 -19   6   3    0.03    0.29
  19   6  -3    0.11    0.22
 -19   6   3   -0.30    0.26
 -18  -6   3    0.81    0.37
  18  -6  -3    0.95    0.27
  18   6  -3    0.62    0.27
 -18   6   3    1.33    0.34
 -18   6   3    0.76    0.29
  17  -6  -3   -0.06    0.22
 -17  -6   3   -0.35    0.25
 -17   6   3   -0.18    0.23
  17   6  -3   -0.38    0.17
 -16  -6   3    0.35    0.31
  16  -6  -3   -0.54    0.19
 -16   6   3   -0.31    0.24
  16   6  -3   -0.08    0.17
 -16   6   3    0.00    0.23
 -15  -6   3   -0.14    0.23
  15  -6  -3   -0.54    0.16
 -15   6   3   -0.48    0.20
  15   6  -3    0.01    0.18
 -14  -6   3    1.42    0.29
 -14  -6   3    1.42    0.32
  14  -6  -3    1.58    0.26
 -14   6   3    2.10    0.44
  14   6  -3    1.38    0.26
  13  -6  -3    3.31    0.36
 -13  -6   3    2.72    0.42
 -13  -6   3    3.16    0.53
  13   6  -3    3.34    0.38
 -13   6   3    3.39    0.42
  12  -6  -3    4.44    0.39
 -12  -6   3    3.84    0.45
 -12  -6   3    4.62    0.55
 -12  -6   3    4.35    0.42
  12  -6  -3    4.10    0.36
 -12   6   3    4.35    0.42
  12   6  -3    4.60    0.38
 -11  -6   3   25.28    1.07
  11  -6  -3   24.40    0.85
  11  -6  -3   25.10    0.79
 -11  -6   3   25.36    0.87
 -11  -6   3   23.50    0.91
 -11  -6   3   24.16    0.88
 -11   6   3   25.83    0.90
  11   6  -3   24.82    0.81
 -10  -6   3    6.43    0.45
  10  -6  -3    6.04    0.36
  10  -6  -3    5.57    0.37
 -10  -6   3    6.28    0.41
 -10  -6   3    5.13    0.50
 -10   6   3    5.78    0.39
  10   6  -3    6.33    0.37
 -10   6   3    6.64    0.38
  -9  -6   3   50.57    1.46
  -9  -6   3   52.88    1.38
   9  -6  -3   52.33    1.40
  -9  -6   3   51.79    1.33
  -9  -6   3   51.04    1.66
  -9   6   3   51.87    1.28
   9   6  -3   52.56    1.30
  -9   6   3   52.92    1.50
  -8  -6   3    5.48    0.38
  -8  -6   3    6.01    0.45
  -8  -6   3    6.66    0.34
   8  -6  -3    5.76    0.33
  -8  -6   3    5.77    0.35
  -8   6   3    5.97    0.31
   8   6  -3    6.18    0.32
  -8   6   3    5.73    0.32
  -7  -6   3   27.76    1.01
  -7  -6   3   29.17    0.89
  -7  -6   3   29.81    0.83
  -7  -6   3   29.74    0.80
   7  -6  -3   28.83    0.84
  -7   6   3   29.08    0.76
   7   6  -3   28.14    0.77
  -7   6   3   29.55    0.86
  -6  -6   3    3.29    0.34
  -6  -6   3    2.95    0.22
  -6  -6   3    3.56    0.26
   6  -6  -3    3.21    0.24
  -6  -6   3    3.29    0.28
   6   6  -3    3.27    0.23
  -6   6   3    3.38    0.21
  -6   6   3    3.18    0.22
  -5  -6   3  106.24    2.49
   5  -6  -3  106.49    2.45
  -5  -6   3  104.21    2.85
  -5  -6   3  103.87    2.33
  -5  -6   3  106.75    2.30
   5   6  -3  103.73    2.22
  -5   6   3  102.74    2.21
   4  -6  -3  164.92    3.69
  -4  -6   3  159.82    3.47
  -4  -6   3  157.78    3.44
  -4  -6   3  162.88    4.24
   4   6  -3  160.24    3.33
  -4   6   3  169.23    3.33
  -3  -6   3    1.63    0.11
  -3  -6   3    1.41    0.10
   3  -6  -3    1.46    0.14
  -3   6   3    1.42    0.13
   3   6  -3    1.65    0.13
  -2  -6   3   19.84    0.47
  -2  -6   3   20.21    0.47
   2  -6  -3   20.74    0.53
  -2   6   3   20.06    0.49
  -1  -6   3    0.04    0.04
   1  -6  -3    0.01    0.05
   1  -6  -3    0.02    0.05
   1  -6  -3    0.03    0.04
  -1   6   3   -0.01    0.05
   0  -6  -3    0.20    0.07
   0  -6  -3    0.14    0.07
   0  -6  -3    0.14    0.05
   0   6   3    0.17    0.06
  -1  -6  -3   21.81    0.54
  -1  -6  -3   22.28    0.61
  -1  -6  -3   22.11    0.69
   1   6   3   22.64    0.56
   2  -6   3    2.07    0.11
  -2  -6  -3    1.92    0.15
  -2  -6  -3    2.09    0.19
  -2  -6  -3    1.92    0.22
   2   6   3    1.99    0.17
   3  -6   3   43.83    1.10
  -3  -6  -3   46.79    1.10
  -3  -6  -3   46.85    1.36
   3  -6   3   46.91    1.10
  -3  -6  -3   48.50    1.20
   3  -6   3   48.91    1.01
   3   6   3   45.51    1.09
  -4  -6  -3    1.13    0.21
   4  -6   3    0.96    0.15
   4  -6   3    1.11    0.15
  -4  -6  -3    1.17    0.26
  -4  -6  -3    1.18    0.18
   4  -6   3    1.05    0.15
   4   6   3    1.14    0.19
   5  -6   3   10.81    0.39
   5  -6   3   10.49    0.39
  -5  -6  -3   10.25    0.41
  -5  -6  -3   10.98    0.45
  -5  -6  -3   10.95    0.55
   5  -6   3   11.62    0.37
   5   6   3   10.86    0.42
  -6  -6  -3   18.80    0.65
   6  -6   3   18.41    0.54
   6  -6   3   18.38    0.59
  -6  -6  -3   18.34    0.61
   6  -6   3   18.62    0.59
  -6  -6  -3   17.99    0.77
   6   6   3   17.81    0.59
  -7  -6  -3   25.15    1.00
  -7  -6  -3   26.08    0.85
   7  -6   3   25.94    0.78
   7  -6   3   25.95    0.79
  -7  -6  -3   25.98    0.80
   7  -6   3   26.12    0.72
   7   6   3   26.71    0.78
  -8  -6  -3   25.29    0.81
   8  -6   3   24.74    0.72
  -8  -6  -3   24.42    0.85
  -8  -6  -3   24.47    1.01
   8  -6   3   24.78    0.79
   8  -6   3   24.78    0.80
   8   6   3   24.73    0.78
  -9  -6  -3    0.08    0.14
   9  -6   3    0.04    0.12
   9  -6   3   -0.04    0.10
  -9  -6  -3   -0.21    0.13
  -9  -6  -3   -0.04    0.18
   9  -6   3   -0.11    0.10
   9   6   3    0.08    0.13
 -10  -6  -3    0.00    0.15
  10  -6   3   -0.07    0.12
 -10  -6  -3   -0.11    0.14
 -10  -6  -3    0.14    0.20
  10  -6   3    0.12    0.12
 -10  -6  -3   -0.19    0.14
  10   6   3    0.11    0.15
 -11  -6  -3    6.41    0.51
  11  -6   3    6.71    0.43
 -11  -6  -3    7.62    0.51
 -11  -6  -3    7.29    0.65
  11   6   3    6.71    0.46
  12  -6   3    3.22    0.34
 -12  -6  -3    2.68    0.42
 -12  -6  -3    2.64    0.54
  12   6   3    2.88    0.37
 -13  -6  -3    0.90    0.30
  13  -6   3    0.99    0.23
  13   6   3    0.86    0.24
 -14  -6  -3   22.42    1.17
  14  -6   3   21.45    0.86
  14   6   3   20.18    0.89
  15  -6   3   -0.03    0.23
 -15  -6  -3    1.19    0.34
  15   6   3    0.74    0.27
  16  -6   3    4.91    0.53
 -16  -6  -3    5.91    0.77
  16   6   3    6.28    0.59
 -16   6  -3    5.86    0.74
 -17  -6  -3    0.11    0.35
  17  -6   3    0.75    0.26
 -17   6  -3    0.95    0.34
  17   6   3    0.65    0.25
 -18  -6  -3   -0.10    0.39
  18  -6   3    0.52    0.26
  18   6   3    0.56    0.27
 -18   6  -3    0.57    0.35
 -19  -7   3   -0.35    0.33
  19   7  -3    0.60    0.27
 -18  -7   3   -0.24    0.32
  18   7  -3   -0.11    0.22
 -17  -7   3    0.12    0.31
 -17   7   3    0.22    0.26
  17   7  -3    0.46    0.23
 -17   7   3    0.35    0.27
 -16  -7   3    0.23    0.29
 -16   7   3    0.62    0.27
 -16   7   3    0.18    0.26
  16   7  -3    0.69    0.23
 -15  -7   3    0.60    0.26
 -15  -7   3    0.75    0.31
 -15   7   3    0.52    0.25
 -15   7   3    0.26    0.23
  15   7  -3    0.53    0.22
 -14  -7   3    2.65    0.53
  14  -7  -3    1.26    0.26
 -14  -7   3    1.24    0.27
 -14  -7   3    1.87    0.31
 -14   7   3    2.05    0.42
 -14   7   3    1.73    0.29
  14   7  -3    2.14    0.30
  13  -7  -3    7.93    0.48
 -13  -7   3    8.07    0.68
 -13  -7   3    6.95    0.55
 -13  -7   3    6.94    0.51
  13   7  -3    8.10    0.51
 -13   7   3    6.67    0.50
 -13   7   3    8.25    0.54
 -12  -7   3    0.57    0.20
 -12  -7   3    0.25    0.20
 -12  -7   3    0.12    0.20
  12  -7  -3    0.46    0.18
 -12  -7   3    0.50    0.24
  12   7  -3    0.34    0.17
 -12   7   3    0.34    0.19
 -12   7   3    0.44    0.18
 -11  -7   3    0.12    0.14
 -11  -7   3   -0.01    0.17
 -11  -7   3    0.04    0.14
  11  -7  -3    0.03    0.14
 -11  -7   3   -0.13    0.15
 -11  -7   3    0.01    0.15
  11   7  -3   -0.02    0.13
 -11   7   3    0.03    0.14
 -11   7   3    0.01    0.13
 -10  -7   3    0.21    0.17
 -10  -7   3    0.17    0.13
 -10  -7   3    0.28    0.16
 -10  -7   3    0.11    0.14
  10  -7  -3    0.06    0.12
 -10   7   3    0.18    0.13
  10   7  -3    0.31    0.13
 -10   7   3    0.25    0.13
   9  -7  -3    1.30    0.24
  -9  -7   3    1.90    0.36
  -9  -7   3    0.91    0.18
  -9  -7   3    1.79    0.24
  -9  -7   3    0.97    0.19
  -9   7   3    1.08    0.23
   9   7  -3    1.62    0.24
  -9   7   3    1.41    0.22
  -8  -7   3    0.06    0.11
  -8  -7   3    0.09    0.12
   8  -7  -3    0.36    0.12
  -8  -7   3    0.23    0.17
  -8  -7   3    0.07    0.13
   8   7  -3    0.15    0.10
  -8   7   3    0.08    0.10
  -8   7   3    0.23    0.11
  -7  -7   3    0.15    0.10
  -7  -7   3    0.07    0.13
  -7  -7   3    0.15    0.11
  -7  -7   3    0.14    0.12
   7  -7  -3    0.11    0.10
  -7   7   3    0.20    0.10
   7   7  -3    0.04    0.09
  -7   7   3    0.27    0.08
   6  -7  -3    0.04    0.08
  -6  -7   3    0.07    0.10
  -6  -7   3    0.02    0.08
  -6  -7   3    0.00    0.12
  -6  -7   3    0.16    0.11
   6   7  -3   -0.01    0.08
  -6   7   3    0.00    0.08
  -5  -7   3  137.12    2.98
   5  -7  -3  139.76    3.19
  -5  -7   3  136.95    3.00
  -5  -7   3  140.05    3.70
  -5   7   3  138.85    2.87
   5   7  -3  138.09    2.89
  -4  -7   3    2.48    0.31
  -4  -7   3    2.78    0.17
   4  -7  -3    2.65    0.19
  -4  -7   3    2.48    0.15
  -4   7   3    2.49    0.17
   4   7  -3    2.90    0.18
   3  -7  -3   57.66    1.37
  -3   7   3   58.99    1.25
   3   7  -3   57.31    1.24
  -2  -7   3    8.00    0.24
   2  -7  -3    7.95    0.27
  -2  -7   3    7.71    0.23
  -2   7   3    7.94    0.25
   1  -7  -3   26.84    0.67
   1  -7  -3   25.85    0.73
  -1   7   3   25.91    0.61
   0  -7  -3   19.72    0.60
   0  -7  -3   18.19    0.45
   0  -7  -3   19.96    0.54
   0   7   3   19.33    0.48
  -1  -7  -3   59.64    1.34
  -1  -7  -3   61.07    1.65
  -1  -7  -3   61.26    1.47
   1   7   3   62.02    1.33
  -2  -7  -3    8.91    0.41
  -2  -7  -3    8.84    0.29
  -2  -7  -3    9.45    0.35
   2   7   3    8.89    0.32
   3  -7   3   18.68    0.44
  -3  -7  -3   17.75    0.66
  -3  -7  -3   17.37    0.50
   3  -7   3   17.82    0.46
  -3  -7  -3   18.75    0.58
   3  -7   3   17.48    0.46
   3   7   3   18.41    0.53
  -4  -7  -3    7.91    0.45
  -4  -7  -3    8.64    0.38
  -4  -7  -3    9.05    0.34
   4  -7   3    8.41    0.30
   4  -7   3    7.64    0.29
   4  -7   3    8.04    0.27
   4   7   3    7.79    0.34
  -5  -7  -3    0.03    0.14
  -5  -7  -3    0.07    0.10
   5  -7   3    0.16    0.08
  -5  -7  -3    0.22    0.10
   5  -7   3    0.00    0.07
   5  -7   3    0.07    0.07
   5   7   3    0.08    0.10
  -6  -7  -3    1.10    0.22
   6  -7   3    1.11    0.19
   6  -7   3    1.13    0.19
   6  -7   3    0.99    0.17
  -6  -7  -3    0.69    0.15
  -6  -7  -3    0.51    0.18
   6   7   3    0.66    0.14
   7  -7   3    6.13    0.33
   7  -7   3    5.83    0.30
  -7  -7  -3    6.03    0.39
  -7  -7  -3    5.68    0.36
   7  -7   3    6.50    0.34
  -7  -7  -3    5.08    0.49
   7   7   3    6.01    0.35
   8  -7   3    3.96    0.30
  -8  -7  -3    4.23    0.34
   8  -7   3    3.79    0.28
   8  -7   3    3.97    0.31
  -8  -7  -3    4.03    0.48
  -8  -7  -3    4.06    0.36
   8   7   3    3.70    0.31
   9  -7   3    2.04    0.27
  -9  -7  -3    2.03    0.43
   9  -7   3    2.04    0.28
  -9  -7  -3    2.00    0.31
  -9  -7  -3    1.98    0.32
   9  -7   3    1.87    0.25
   9   7   3    1.85    0.28
  10  -7   3    8.78    0.45
  10  -7   3    8.18    0.46
 -10  -7  -3    8.38    0.50
 -10  -7  -3    8.97    0.65
  10   7   3    7.86    0.47
  11  -7   3    2.19    0.31
 -11  -7  -3    2.09    0.40
 -11  -7  -3    2.07    0.36
 -11  -7  -3    2.58    0.52
  11   7   3    2.87    0.36
 -12  -7  -3    2.20    0.40
  12  -7   3    1.81    0.34
 -12  -7  -3    1.43    0.32
  12   7   3    2.28    0.36
 -13  -7  -3    2.28    0.45
  13  -7   3    3.26    0.39
 -13  -7  -3    2.77    0.59
  13   7   3    3.48    0.45
 -14  -7  -3    0.05    0.26
  14  -7   3   -0.38    0.18
  14   7   3   -0.11    0.20
 -15  -7  -3    8.66    0.84
  15  -7   3    5.44    0.56
  15   7   3    6.69    0.59
  16  -7   3    3.58    0.48
 -16  -7  -3    4.07    0.73
 -16   7  -3    2.97    0.65
  16   7   3    3.53    0.52
 -17  -7  -3   -0.41    0.33
  17  -7   3    0.07    0.21
  17   7   3    0.48    0.27
 -17   7  -3    0.39    0.30
  18  -7   3   -0.05    0.23
 -18  -7  -3   -0.47    0.37
 -18   7  -3    0.05    0.34
  18   7   3    0.22    0.24
 -18  -8   3    0.88    0.40
  18   8  -3    0.96    0.28
 -17  -8   3   -0.09    0.27
  17   8  -3    0.35    0.23
 -16  -8   3    3.81    0.68
  16   8  -3    3.94    0.47
 -16   8   3    4.83    0.60
 -15  -8   3    1.89    0.32
 -15  -8   3    1.15    0.36
  15   8  -3    2.26    0.39
 -15   8   3    2.42    0.42
 -15   8   3    2.31    0.46
 -14  -8   3    2.61    0.43
 -14  -8   3    2.60    0.48
 -14  -8   3    2.88    0.57
 -14   8   3    3.89    0.46
  14   8  -3    2.86    0.41
 -14   8   3    3.38    0.42
 -13  -8   3    0.14    0.23
 -13  -8   3    0.19    0.22
 -13  -8   3    0.07    0.21
 -13  -8   3   -0.14    0.18
 -13   8   3    0.22    0.18
  13   8  -3    0.22    0.18
 -13   8   3    0.18    0.18
  12  -8  -3   -0.18    0.14
 -12  -8   3   -0.39    0.16
 -12  -8   3   -0.01    0.20
 -12  -8   3   -0.33    0.14
 -12  -8   3   -0.19    0.18
 -12   8   3   -0.15    0.15
 -12   8   3    0.03    0.15
  12   8  -3   -0.27    0.14
 -11  -8   3   11.44    0.58
  11  -8  -3   10.80    0.56
 -11  -8   3   11.75    0.54
 -11  -8   3   11.48    0.58
 -11  -8   3   11.60    0.73
 -11  -8   3   10.27    0.62
 -11   8   3   11.48    0.54
 -11   8   3   10.65    0.51
  11   8  -3   10.19    0.51
  10  -8  -3   -0.02    0.12
 -10  -8   3   -0.03    0.15
 -10  -8   3   -0.33    0.12
 -10  -8   3   -0.20    0.12
 -10  -8   3   -0.18    0.16
  10   8  -3    0.00    0.11
 -10   8   3    0.06    0.12
 -10   8   3    0.00    0.12
  -9  -8   3   12.31    0.59
  -9  -8   3   13.13    0.54
   9  -8  -3   11.85    0.50
  -9  -8   3   12.06    0.48
  -9  -8   3   11.03    0.66
  -9   8   3   11.28    0.45
  -9   8   3   11.06    0.48
   9   8  -3   11.64    0.48
  -8  -8   3   12.58    0.50
  -8  -8   3   11.50    0.45
  -8  -8   3   12.47    0.56
   8  -8  -3   11.82    0.48
  -8  -8   3   11.54    0.64
   8   8  -3   11.99    0.45
  -8   8   3   12.09    0.44
  -7  -8   3    4.36    0.29
  -7  -8   3    3.98    0.39
  -7  -8   3    4.06    0.26
  -7  -8   3    4.29    0.34
   7  -8  -3    4.32    0.28
  -7   8   3    4.22    0.25
   7   8  -3    4.35    0.26
  -6  -8   3    0.21    0.14
  -6  -8   3    0.28    0.09
   6  -8  -3    0.15    0.09
  -6  -8   3    0.30    0.12
  -6  -8   3    0.12    0.09
   6   8  -3    0.22    0.09
  -6   8   3    0.11    0.08
   5  -8  -3    0.29    0.09
  -5  -8   3    0.27    0.08
  -5  -8   3    0.17    0.14
  -5  -8   3    0.27    0.07
   5   8  -3    0.32    0.09
  -5   8   3    0.11    0.08
  -4  -8   3   18.65    0.73
   4  -8  -3   18.88    0.54
  -4  -8   3   19.01    0.46
  -4  -8   3   17.56    0.45
  -4   8   3   18.82    0.49
   4   8  -3   18.51    0.50
   3  -8  -3    0.44    0.08
  -3   8   3    0.42    0.08
   3   8  -3    0.61    0.12
  -2  -8   3    4.64    0.18
  -2  -8   3    4.68    0.18
   2  -8  -3    4.70    0.20
  -2   8   3    4.52    0.19
   1  -8  -3   13.62    0.44
   1  -8  -3   13.63    0.41
  -1   8   3   13.88    0.37
   0  -8  -3    7.96    0.30
   0  -8  -3    8.28    0.34
   0   8   3    8.45    0.27
  -1  -8  -3    2.35    0.23
  -1  -8  -3    2.65    0.20
  -1  -8  -3    2.13    0.13
   1   8   3    2.27    0.17
  -2  -8  -3    6.03    0.29
  -2  -8  -3    5.70    0.34
  -2  -8  -3    5.58    0.22
   2   8   3    5.70    0.26
  -3  -8  -3    5.10    0.35
   3  -8   3    5.34    0.18
  -3  -8  -3    5.83    0.30
  -3  -8  -3    5.18    0.23
   3  -8   3    4.23    0.16
   3   8   3    5.11    0.26
   4  -8   3    0.08    0.07
  -4  -8  -3    0.09    0.10
   4  -8   3    0.16    0.06
  -4  -8  -3    0.09    0.08
  -4  -8  -3    0.09    0.12
   4  -8   3    0.08    0.06
   4   8   3    0.00    0.09
  -5  -8  -3   13.51    0.46
   5  -8   3   12.77    0.42
  -5  -8  -3   13.49    0.52
   5  -8   3   13.24    0.39
  -5  -8  -3   12.62    0.60
   5  -8   3   12.94    0.43
   5   8   3   12.43    0.47
  -6  -8  -3    0.00    0.15
  -6  -8  -3    0.17    0.12
  -6  -8  -3    0.03    0.11
   6  -8   3    0.22    0.09
   6  -8   3    0.12    0.09
   6  -8   3    0.17    0.10
   6   8   3    0.12    0.11
   7  -8   3    0.25    0.11
  -7  -8  -3    0.11    0.12
  -7  -8  -3   -0.14    0.16
  -7  -8  -3    0.14    0.13
   7  -8   3   -0.07    0.09
   7  -8   3    0.15    0.11
   7   8   3    0.02    0.11
   8  -8   3    0.18    0.12
  -8  -8  -3   -0.01    0.13
   8  -8   3    0.21    0.11
  -8  -8  -3   -0.11    0.16
   8  -8   3    0.00    0.10
  -8  -8  -3    0.10    0.13
   8   8   3    0.05    0.11
   9  -8   3    1.55    0.25
  -9  -8  -3    1.61    0.32
   9  -8   3    1.97    0.27
  -9  -8  -3    1.65    0.31
  -9  -8  -3    1.98    0.42
   9  -8   3    1.65    0.28
   9   8   3    1.79    0.29
 -10  -8  -3    4.73    0.56
  10  -8   3    4.81    0.38
 -10  -8  -3    4.51    0.41
  10  -8   3    4.65    0.35
  10   8   3    4.27    0.38
 -11  -8  -3    1.34    0.26
 -11  -8  -3    2.06    0.38
 -11  -8  -3    1.56    0.32
  11  -8   3    1.47    0.23
  11   8   3    2.18    0.36
  12  -8   3    4.00    0.40
 -12  -8  -3    4.48    0.48
 -12  -8  -3    4.51    0.61
  12   8   3    4.27    0.44
 -13  -8  -3    0.41    0.28
  13  -8   3    0.05    0.18
 -13  -8  -3   -0.17    0.21
  13   8   3    0.23    0.20
  14  -8   3    5.21    0.49
 -14  -8  -3    5.69    0.73
  14   8   3    4.34    0.51
  15  -8   3    0.58    0.24
 -15  -8  -3    1.44    0.39
  15   8   3    1.17    0.28
 -16  -8  -3    3.18    0.74
  16  -8   3    3.55    0.47
 -16   8  -3    3.80    0.65
  16   8   3    3.32    0.50
  17  -8   3    2.90    0.47
  17   8   3    4.00    0.54
 -17   8  -3    3.23    0.66
 -18  -9   3    0.07    0.37
  18   9  -3    0.97    0.29
 -17  -9   3    2.26    0.47
  17   9  -3    4.26    0.51
 -16  -9   3    0.59    0.32
 -16  -9   3    1.09    0.28
  16   9  -3    1.34    0.27
 -15  -9   3    6.08    0.56
 -15  -9   3    5.45    0.71
  15   9  -3    6.42    0.52
 -14  -9   3   -0.23    0.22
 -14  -9   3   -0.46    0.15
 -14  -9   3   -0.23    0.20
  14   9  -3    0.09    0.17
 -14   9   3   -0.20    0.19
 -14   9   3   -0.05    0.19
 -13  -9   3    0.60    0.26
 -13  -9   3    0.57    0.21
 -13  -9   3    0.81    0.26
 -13  -9   3    1.08    0.29
  13   9  -3    0.95    0.22
 -13   9   3    0.84    0.21
 -13   9   3    0.64    0.21
 -12  -9   3    3.50    0.43
 -12  -9   3    2.87    0.36
 -12  -9   3    3.29    0.54
 -12  -9   3    3.27    0.47
  12  -9  -3    3.73    0.41
 -12   9   3    2.97    0.36
 -12   9   3    2.90    0.35
  12   9  -3    2.64    0.36
  11  -9  -3    2.15    0.32
 -11  -9   3    1.37    0.27
 -11  -9   3    2.39    0.35
 -11  -9   3    1.55    0.31
 -11  -9   3    1.65    0.26
 -11  -9   3    2.33    0.47
 -11   9   3    2.43    0.30
  11   9  -3    2.17    0.31
 -11   9   3    2.34    0.30
 -10  -9   3    3.81    0.46
 -10  -9   3    4.23    0.36
 -10  -9   3    3.77    0.40
  10  -9  -3    4.17    0.37
 -10  -9   3    5.21    0.53
 -10   9   3    5.57    0.34
 -10   9   3    5.06    0.34
  10   9  -3    4.69    0.36
  -9  -9   3   -0.23    0.10
  -9  -9   3    0.00    0.16
  -9  -9   3    0.02    0.15
  -9  -9   3   -0.03    0.13
   9  -9  -3   -0.04    0.11
  -9   9   3    0.23    0.10
  -9   9   3    0.00    0.11
   9   9  -3    0.08    0.11
  -8  -9   3    2.71    0.25
  -8  -9   3    2.33    0.39
  -8  -9   3    2.86    0.28
  -8  -9   3    2.71    0.33
   8  -9  -3    2.70    0.26
   8   9  -3    3.02    0.25
  -8   9   3    2.59    0.23
   7  -9  -3   16.95    0.57
  -7  -9   3   17.12    0.64
  -7  -9   3   16.03    0.54
  -7  -9   3   16.40    0.52
  -7  -9   3   16.61    0.76
  -7   9   3   16.90    0.51
   7   9  -3   16.47    0.53
  -6  -9   3    6.53    0.47
  -6  -9   3    6.74    0.28
  -6  -9   3    6.70    0.29
   6  -9  -3    6.98    0.32
   6   9  -3    7.04    0.31
  -6   9   3    6.63    0.28
  -5  -9   3   -0.06    0.06
  -5  -9   3   -0.01    0.12
  -5  -9   3    0.01    0.05
   5  -9  -3   -0.01    0.08
  -5   9   3   -0.05    0.07
   5   9  -3   -0.05    0.06
   4  -9  -3    1.53    0.16
  -4   9   3    1.56    0.14
   4   9  -3    1.51    0.15
   3  -9  -3    5.36    0.23
   3  -9  -3    5.37    0.22
  -3  -9   3    5.16    0.22
  -3   9   3    5.07    0.21
   3   9  -3    5.60    0.21
   2  -9  -3    3.11    0.17
  -2  -9   3    3.47    0.15
  -2  -9   3    3.30    0.15
   2  -9  -3    3.55    0.19
  -2   9   3    3.55    0.17
   1  -9  -3   29.82    0.69
   1  -9  -3   30.49    0.76
  -1   9   3   28.74    0.69
   0  -9  -3    1.85    0.18
   0  -9  -3    1.99    0.20
   0   9   3    1.92    0.15
  -1  -9  -3   -0.07    0.07
  -1  -9  -3    0.13    0.09
   1   9   3    0.06    0.07
  -2  -9  -3    0.00    0.06
  -2  -9  -3    0.13    0.09
  -2  -9  -3    0.08    0.10
   2   9   3    0.11    0.08
  -3  -9  -3   20.98    0.65
  -3  -9  -3   19.80    0.54
  -3  -9  -3   20.14    0.75
   3   9   3   21.47    0.59
   4  -9   3    1.34    0.14
   4  -9   3    1.61    0.14
  -4  -9  -3    1.80    0.18
  -4  -9  -3    1.68    0.23
  -4  -9  -3    1.78    0.28
   4  -9   3    1.31    0.14
   4   9   3    1.59    0.20
  -5  -9  -3    0.39    0.11
   5  -9   3    0.37    0.09
   5  -9   3    0.34    0.09
  -5  -9  -3    0.51    0.16
   5  -9   3    0.31    0.09
  -5  -9  -3    0.45    0.13
   5   9   3    0.28    0.11
  -6  -9  -3    0.01    0.12
  -6  -9  -3   -0.01    0.10
   6  -9   3   -0.08    0.08
  -6  -9  -3   -0.07    0.14
   6  -9   3   -0.09    0.08
   6  -9   3   -0.09    0.08
   6   9   3   -0.03    0.10
   7  -9   3    2.82    0.24
  -7  -9  -3    2.96    0.39
  -7  -9  -3    3.01    0.33
   7  -9   3    2.78    0.26
   7  -9   3    2.96    0.26
  -7  -9  -3    2.97    0.29
   7   9   3    3.05    0.29
  -8  -9  -3    0.01    0.14
   8  -9   3    0.07    0.11
  -8  -9  -3    0.19    0.18
  -8  -9  -3   -0.18    0.12
   8  -9   3    0.08    0.11
   8  -9   3    0.04    0.12
   8   9   3    0.16    0.13
  -9  -9  -3    2.66    0.44
  -9  -9  -3    1.66    0.34
   9  -9   3    1.70    0.28
   9  -9   3    2.26    0.27
   9  -9   3    1.99    0.30
  -9  -9  -3    2.28    0.33
   9   9   3    2.05    0.31
 -10  -9  -3    0.19    0.23
 -10  -9  -3    0.22    0.18
  10  -9   3    0.24    0.15
  10  -9   3    0.39    0.16
  10   9   3    0.39    0.17
 -11  -9  -3   18.96    0.80
 -11  -9  -3   18.30    1.00
  11  -9   3   19.85    0.78
 -11  -9  -3   18.16    0.86
  11  -9   3   19.92    0.71
  11   9   3   18.77    0.77
 -12  -9  -3    5.18    0.64
 -12  -9  -3    5.14    0.51
  12  -9   3    3.69    0.44
  12   9   3    5.17    0.47
  13  -9   3    6.54    0.50
 -13  -9  -3    7.43    0.59
 -13  -9  -3    7.85    0.77
  13   9   3    7.50    0.55
 -14  -9  -3    0.02    0.28
  14  -9   3    0.11    0.20
 -14  -9  -3   -0.13    0.23
  14   9   3   -0.32    0.18
  15  -9   3    0.21    0.20
 -15  -9  -3    0.22    0.31
  15   9   3   -0.06    0.21
 -16  -9  -3    3.52    0.76
  16  -9   3    4.50    0.51
  16   9   3    3.75    0.54
 -16   9  -3    3.92    0.66
  17  -9   3    1.25    0.31
 -17  -9  -3   -0.01    0.40
  17   9   3    1.20    0.32
 -17   9  -3    0.69    0.34
 -18 -10   3   -0.52    0.32
  18  10  -3    0.18    0.23
 -17 -10   3   -0.26    0.28
  17  10  -3    0.05    0.21
 -16 -10   3    0.24    0.25
 -16 -10   3   -0.11    0.27
  16  10  -3   -0.05    0.19
 -15 -10   3    0.03    0.19
 -15 -10   3    0.10    0.23
 -15 -10   3    0.06    0.24
  15  10  -3    0.12    0.19
 -14 -10   3   -0.23    0.21
 -14 -10   3    0.05    0.24
 -14 -10   3   -0.26    0.17
  14  10  -3   -0.15    0.16
  13 -10  -3    3.52    0.42
 -13 -10   3    3.00    0.57
 -13 -10   3    3.05    0.45
 -13 -10   3    3.06    0.39
 -13 -10   3    2.55    0.49
  13  10  -3    3.49    0.39
 -12 -10   3    1.10    0.22
 -12 -10   3    1.02    0.24
 -12 -10   3    0.79    0.27
  12 -10  -3    1.06    0.22
 -12 -10   3    1.24    0.28
  12  10  -3    1.85    0.33
 -11 -10   3    0.76    0.21
 -11 -10   3    0.68    0.25
 -11 -10   3    0.62    0.21
  11 -10  -3    0.55    0.18
 -11 -10   3    0.49    0.18
 -11 -10   3    0.59    0.24
 -11  10   3    0.58    0.17
 -11  10   3    0.57    0.15
  11  10  -3    0.65    0.17
 -10 -10   3   -0.40    0.15
 -10 -10   3    0.09    0.19
  10 -10  -3   -0.15    0.13
 -10 -10   3   -0.39    0.16
 -10  10   3    0.07    0.11
  10  10  -3   -0.14    0.13
 -10  10   3   -0.18    0.11
  -9 -10   3    0.05    0.15
  -9 -10   3    0.03    0.13
   9 -10  -3    0.09    0.14
  -9 -10   3    0.45    0.20
  -9 -10   3   -0.19    0.16
  -9  10   3    0.19    0.12
   9  10  -3   -0.03    0.12
  -8 -10   3   -0.10    0.10
  -8 -10   3    0.18    0.17
  -8 -10   3    0.12    0.14
  -8 -10   3   -0.03    0.11
   8 -10  -3    0.02    0.11
  -8  10   3   -0.14    0.10
   8  10  -3    0.04    0.10
  -7 -10   3    1.03    0.18
  -7 -10   3    1.33    0.27
  -7 -10   3    1.07    0.18
   7 -10  -3    1.21    0.22
  -7 -10   3    0.81    0.21
  -7  10   3    1.24    0.18
   7  10  -3    1.14    0.19
   6 -10  -3   15.93    0.52
  -6 -10   3   16.43    0.74
  -6 -10   3   14.30    0.43
  -6 -10   3   15.18    0.45
   6  10  -3   15.32    0.49
  -6  10   3   15.16    0.46
  -5 -10   3   18.45    0.49
   5 -10  -3   22.32    0.62
  -5 -10   3   20.17    0.49
  -5 -10   3   22.77    0.86
   5  10  -3   21.82    0.58
  -5  10   3   21.43    0.56
   4 -10  -3    2.61    0.19
  -4  10   3    2.77    0.17
   4  10  -3    2.73    0.18
  -3 -10   3    8.56    0.29
   3 -10  -3    8.70    0.29
   3 -10  -3    9.13    0.32
   3  10  -3    9.96    0.31
   2 -10  -3   65.13    1.39
   2 -10  -3   66.54    1.55
  -2  10   3   65.38    1.40
   1 -10  -3   42.07    0.94
   1 -10  -3   43.08    1.05
  -1  10   3   41.73    0.94
   0 -10  -3   65.50    1.78
   0 -10  -3   66.54    1.44
   0 -10  -3   65.32    1.57
   0  10   3   65.13    1.42
  -1 -10  -3    6.31    0.29
  -1 -10  -3    6.27    0.34
   1  10   3    6.33    0.26
  -2 -10  -3    5.15    0.18
  -2 -10  -3    5.79    0.30
  -2 -10  -3    5.96    0.36
   2  10   3    5.86    0.27
  -3 -10  -3   -0.03    0.11
  -3 -10  -3    0.02    0.07
  -3 -10  -3    0.01    0.09
   3  10   3   -0.01    0.08
  -4 -10  -3   15.12    0.46
  -4 -10  -3   15.54    0.56
   4 -10   3   14.60    0.42
  -4 -10  -3   15.92    0.67
   4 -10   3   15.44    0.43
   4  10   3   14.82    0.50
  -5 -10  -3    2.21    0.33
   5 -10   3    1.85    0.18
  -5 -10  -3    1.76    0.20
   5 -10   3    1.77    0.17
   5 -10   3    1.76    0.16
  -5 -10  -3    1.81    0.26
   5  10   3    1.69    0.22
   6 -10   3   11.95    0.38
  -6 -10  -3   11.70    0.53
  -6 -10  -3   11.76    0.44
   6 -10   3   11.78    0.43
  -6 -10  -3   11.61    0.62
   6 -10   3   10.86    0.43
   6  10   3   11.74    0.48
  -7 -10  -3    9.29    0.43
  -7 -10  -3    9.10    0.49
  -7 -10  -3    9.28    0.59
   7 -10   3    8.91    0.36
   7 -10   3    9.42    0.41
   7 -10   3    8.86    0.41
   7  10   3    9.13    0.44
   8 -10   3    3.36    0.31
   8 -10   3    3.69    0.32
   8 -10   3    3.68    0.28
  -8 -10  -3    3.52    0.48
  -8 -10  -3    3.59    0.38
  -8 -10  -3    3.88    0.34
   8  10   3    2.95    0.32
  -9 -10  -3   18.83    0.71
   9 -10   3   19.89    0.63
  -9 -10  -3   19.72    0.95
   9 -10   3   19.50    0.70
   9 -10   3   18.11    0.69
  -9 -10  -3   17.22    0.77
   9  10   3   17.13    0.69
  10 -10   3   -0.10    0.15
  10 -10   3   -0.05    0.15
 -10 -10  -3    0.12    0.24
 -10 -10  -3   -0.22    0.17
  10  10   3    0.02    0.17
  11 -10   3    1.06    0.23
  11 -10   3    1.20    0.23
 -11 -10  -3    2.83    0.57
 -11 -10  -3    0.88    0.25
  11  10   3    0.85    0.22
 -12 -10  -3    9.73    0.80
 -12 -10  -3    8.85    0.61
  12 -10   3    7.36    0.52
  12  10   3    8.41    0.57
  13 -10   3    4.55    0.44
 -13 -10  -3    4.39    0.52
 -13 -10  -3    5.15    0.70
  13  10   3    4.28    0.47
  14 -10   3    0.84    0.23
 -14 -10  -3    0.39    0.32
 -14 -10  -3    0.17    0.24
  14  10   3    0.57    0.23
 -15 -10  -3   -0.05    0.31
  15 -10   3   -0.14    0.19
  15  10   3    0.07    0.21
  16 -10   3    0.19    0.24
 -16 -10  -3   -0.27    0.34
  16  10   3    0.09    0.22
 -16  10  -3   -0.01    0.31
  17 -10   3    4.72    0.55
  17  10   3    4.34    0.56
 -17 -11   3   -0.08    0.26
 -17 -11   3   -0.38    0.29
  17  11  -3   -0.34    0.19
 -16 -11   3    3.32    0.65
 -16 -11   3    3.22    0.52
 -16 -11   3    3.60    0.50
  16  11  -3    3.82    0.47
 -15 -11   3    1.13    0.29
 -15 -11   3    1.21    0.35
 -15 -11   3    0.82    0.25
  15  11  -3    1.00    0.25
 -14 -11   3    7.41    0.57
 -14 -11   3    7.28    0.73
 -14 -11   3    7.15    0.50
  14  11  -3    8.15    0.54
 -13 -11   3   -0.03    0.17
 -13 -11   3    0.03    0.21
 -13 -11   3   -0.11    0.23
  13 -11  -3    0.03    0.17
 -13 -11   3    0.16    0.23
  13  11  -3    0.11    0.17
  12 -11  -3    6.06    0.47
 -12 -11   3    6.28    0.43
 -12 -11   3    4.05    0.62
 -12 -11   3    6.37    0.57
 -12 -11   3    6.35    0.48
  12  11  -3    6.14    0.44
 -11 -11   3    0.09    0.15
 -11 -11   3   -0.05    0.17
 -11 -11   3   -0.22    0.21
 -11 -11   3    0.00    0.15
 -11 -11   3   -0.11    0.19
  11 -11  -3   -0.13    0.15
  11  11  -3   -0.03    0.13
 -10 -11   3    0.72    0.24
 -10 -11   3    0.84    0.26
 -10 -11   3    0.88    0.19
  10 -11  -3    0.75    0.18
 -10 -11   3    0.60    0.17
  10  11  -3    0.63    0.17
  -9 -11   3   34.75    1.31
   9 -11  -3   34.17    1.02
  -9 -11   3   32.42    0.95
  -9 -11   3   32.00    1.11
  -9 -11   3   34.19    0.93
   9  11  -3   31.45    0.94
  -9  11   3   34.57    0.96
  -8 -11   3   39.45    1.18
  -8 -11   3   38.00    0.98
  -8 -11   3   37.73    1.00
   8 -11  -3   39.37    1.10
  -8 -11   3   39.04    1.40
  -8  11   3   38.82    0.97
   8  11  -3   36.09    1.01
  -7 -11   3   25.39    1.01
  -7 -11   3   23.26    0.65
   7 -11  -3   24.94    0.75
  -7 -11   3   24.49    0.66
   7  11  -3   22.78    0.69
  -7  11   3   24.66    0.67
  -6 -11   3    7.46    0.26
   6 -11  -3    8.02    0.36
  -6 -11   3    7.79    0.26
  -6 -11   3    8.50    0.55
   6  11  -3    7.79    0.33
   5 -11  -3    7.30    0.32
   5  11  -3    7.65    0.30
   4 -11  -3    0.45    0.09
   4  11  -3    0.86    0.13
  -4  11   3    0.49    0.08
  -3 -11   3    1.71    0.15
   3 -11  -3    1.91    0.17
   2 -11  -3    8.24    0.31
   2 -11  -3    8.45    0.28
   1 -11  -3   51.65    1.25
   1 -11  -3   50.31    1.11
   0 -11  -3    0.20    0.09
   0 -11  -3    0.05    0.07
   0  11   3    0.03    0.07
  -1 -11  -3    0.67    0.14
  -1 -11  -3    0.59    0.11
   1  11   3    0.90    0.15
  -2 -11  -3    8.04    0.36
  -2 -11  -3    7.83    0.43
   2  11   3    8.00    0.32
  -3 -11  -3    6.68    0.42
  -3 -11  -3    7.93    0.37
  -3 -11  -3    6.71    0.23
   3  11   3    7.19    0.32
  -4 -11  -3    1.71    0.25
  -4 -11  -3    1.40    0.31
   4 -11   3    1.89    0.14
   4 -11   3    1.89    0.14
  -4 -11  -3    1.87    0.17
   4  11   3    1.81    0.21
  -5 -11  -3    2.32    0.29
   5 -11   3    2.21    0.19
  -5 -11  -3    2.03    0.20
  -5 -11  -3    2.29    0.35
   5 -11   3    2.03    0.19
   5  11   3    2.12    0.23
  -6 -11  -3    1.23    0.21
   6 -11   3    1.20    0.20
   6 -11   3    1.31    0.20
  -6 -11  -3    1.07    0.19
  -6 -11  -3    0.63    0.20
   6  11   3    1.57    0.24
   7 -11   3    7.20    0.37
   7 -11   3    7.97    0.33
   7 -11   3    7.19    0.38
  -7 -11  -3    7.24    0.47
  -7 -11  -3    8.05    0.58
  -7 -11  -3    7.78    0.39
   7  11   3    7.54    0.41
  -8 -11  -3    9.65    0.67
   8 -11   3   10.13    0.47
   8 -11   3    9.75    0.40
   8 -11   3    9.64    0.46
  -8 -11  -3    9.92    0.55
  -8 -11  -3    9.06    0.46
   8  11   3    9.75    0.49
  -9 -11  -3    1.16    0.29
   9 -11   3    1.49    0.27
   9 -11   3    1.97    0.33
  -9 -11  -3    1.33    0.22
   9 -11   3    1.42    0.30
  -9 -11  -3    1.25    0.25
   9  11   3    1.42    0.23
 -10 -11  -3   37.64    1.17
  10 -11   3   38.87    1.06
 -10 -11  -3   39.21    1.52
  10 -11   3   40.11    1.20
  10  11   3   37.88    1.17
  11 -11   3   29.00    1.01
  11 -11   3   29.64    0.91
 -11 -11  -3   27.65    1.00
 -11 -11  -3   28.75    1.29
  11  11   3   28.54    0.99
  12 -11   3    7.00    0.47
  12 -11   3    7.70    0.55
 -12 -11  -3    9.18    0.77
 -12 -11  -3    7.26    0.56
  12  11   3    6.71    0.54
 -13 -11  -3    0.12    0.21
 -13 -11  -3    0.11    0.28
  13 -11   3   -0.08    0.17
  13  11   3   -0.01    0.19
 -14 -11  -3    1.05    0.38
  14 -11   3    1.49    0.27
 -14 -11  -3    0.95    0.29
  14  11   3    1.80    0.30
 -15 -11  -3    1.25    0.42
 -15 -11  -3    2.55    0.50
  15 -11   3    1.70    0.30
  15  11   3    2.55    0.45
  16 -11   3    4.63    0.53
 -16 -11  -3    3.72    0.79
  16  11   3    5.65    0.59
 -17 -12   3    1.09    0.42
 -17 -12   3    1.46    0.34
 -16 -12   3    2.19    0.46
 -16 -12   3    4.26    0.54
 -16 -12   3    3.24    0.43
 -15 -12   3    0.99    0.35
 -15 -12   3    1.38    0.30
 -15 -12   3    1.44    0.27
 -14 -12   3    0.41    0.29
 -14 -12   3    0.31    0.19
 -14 -12   3    0.40    0.23
  14  12  -3    0.49    0.21
  13 -12  -3    4.30    0.46
 -13 -12   3    3.98    0.44
 -13 -12   3    4.37    0.64
 -13 -12   3    4.01    0.40
 -13 -12   3    3.44    0.54
  13  12  -3    3.65    0.41
 -12 -12   3    4.86    0.39
  12 -12  -3    5.20    0.46
 -12 -12   3    5.80    0.45
 -12 -12   3    4.56    0.63
 -12 -12   3    5.09    0.54
  12  12  -3    5.31    0.41
 -11 -12   3    4.86    0.37
 -11 -12   3    3.88    0.59
  11 -12  -3    5.15    0.42
 -11 -12   3    5.04    0.47
 -11 -12   3    4.40    0.39
 -11 -12   3    5.28    0.52
  11  12  -3    5.25    0.39
 -10 -12   3    0.02    0.21
 -10 -12   3   -0.21    0.19
 -10 -12   3    0.16    0.14
  10 -12  -3   -0.31    0.14
 -10 -12   3    0.02    0.13
  10  12  -3    0.00    0.13
   9 -12  -3    2.04    0.33
  -9 -12   3    3.02    0.50
  -9 -12   3    2.52    0.43
  -9 -12   3    1.84    0.27
  -9 -12   3    1.95    0.26
   9  12  -3    1.96    0.30
  -8 -12   3   41.88    1.05
  -8 -12   3   45.05    1.54
  -8 -12   3   42.28    1.06
   8 -12  -3   42.93    1.20
  -8 -12   3   41.36    1.29
   8  12  -3   41.46    1.11
  -7 -12   3    3.81    0.21
  -7 -12   3    3.79    0.48
   7 -12  -3    3.63    0.29
  -7 -12   3    4.01    0.20
   7  12  -3    3.66    0.27
  -6 -12   3   15.32    0.76
   6 -12  -3   15.19    0.52
   6  12  -3   14.52    0.48
   5 -12  -3   -0.13    0.08
  -4 -12   3   12.02    0.42
   4 -12  -3   12.94    0.42
  -3 -12   3   31.22    0.69
  -3 -12   3   28.66    0.69
   3 -12  -3   29.78    0.78
   2 -12  -3   43.81    0.98
   2 -12  -3   45.11    1.10
   1 -12  -3   27.12    0.65
   1 -12  -3   27.38    0.74
   0 -12  -3    7.01    0.31
   0 -12  -3    6.89    0.26
  -1 -12  -3    0.10    0.09
  -1 -12  -3   -0.02    0.11
   1  12   3    0.05    0.07
  -2 -12  -3    2.57    0.25
  -2 -12  -3    1.44    0.29
   2  12   3    1.92    0.19
  -3 -12  -3    0.49    0.13
  -3 -12  -3    0.09    0.15
   3  12   3    0.38    0.11
  -4 -12  -3   14.50    0.68
   4 -12   3   12.94    0.39
   4 -12   3   14.72    0.40
  -4 -12  -3   15.82    0.58
  -4 -12  -3   14.45    0.41
   4  12   3   14.76    0.50
   5 -12   3    0.09    0.08
  -5 -12  -3   -0.12    0.08
   5 -12   3    0.00    0.08
  -5 -12  -3    0.20    0.14
  -5 -12  -3   -0.05    0.15
   5  12   3   -0.04    0.10
   6 -12   3    2.10    0.23
  -6 -12  -3    2.14    0.41
   6 -12   3    2.34    0.23
  -6 -12  -3    2.16    0.23
  -6 -12  -3    2.33    0.33
   6  12   3    1.79    0.26
  -7 -12  -3    4.14    0.50
   7 -12   3    3.67    0.29
  -7 -12  -3    3.02    0.28
   7 -12   3    3.83    0.30
  -7 -12  -3    3.46    0.38
   7  12   3    2.90    0.31
  -8 -12  -3    0.75    0.21
   8 -12   3    0.91    0.17
   8 -12   3    0.56    0.16
  -8 -12  -3    0.92    0.26
  -8 -12  -3    0.84    0.17
   8  12   3    0.76    0.18
  -9 -12  -3   34.37    1.01
  -9 -12  -3   31.46    1.13
   9 -12   3   33.93    1.04
   9 -12   3   33.44    0.91
  -9 -12  -3   33.98    1.35
   9  12   3   33.50    1.03
 -10 -12  -3    0.48    0.28
 -10 -12  -3    0.03    0.18
  10 -12   3   -0.34    0.16
  10 -12   3    0.43    0.18
  10  12   3    0.44    0.19
 -11 -12  -3    8.96    0.57
  11 -12   3   11.51    0.60
 -11 -12  -3   11.32    0.82
  11 -12   3    8.86    0.50
  11  12   3    9.32    0.58
  12 -12   3    2.67    0.42
 -12 -12  -3    3.30    0.60
 -12 -12  -3    1.67    0.29
  12 -12   3    2.74    0.36
  12  12   3    1.40    0.27
 -13 -12  -3    0.17    0.29
 -13 -12  -3    0.31    0.23
  13 -12   3    0.61    0.20
  13  12   3    0.34    0.20
 -14 -12  -3    1.76    0.32
 -14 -12  -3    1.27    0.41
  14 -12   3    1.40    0.25
  14  12   3    1.58    0.30
 -15 -12  -3   -0.05    0.24
 -15 -12  -3   -0.12    0.32
  15 -12   3    0.27    0.24
  15  12   3    0.03    0.21
  16 -12   3    1.22    0.30
 -16 -12  -3    0.33    0.29
 -16 -12  -3    0.51    0.39
  16  12   3    0.98    0.29
 -16 -13   3    0.14    0.22
 -16 -13   3   -0.10    0.30
 -16 -13   3    0.17    0.25
 -15 -13   3    0.11    0.22
 -15 -13   3   -0.33    0.27
 -15 -13   3   -0.42    0.16
 -14 -13   3    2.19    0.41
 -14 -13   3    1.74    0.40
 -14 -13   3    2.72    0.38
 -13 -13   3    0.18    0.23
 -13 -13   3   -0.11    0.15
 -13 -13   3   -0.06    0.17
 -13 -13   3   -0.01    0.25
  13 -13  -3    0.19    0.20
 -12 -13   3    0.38    0.27
 -12 -13   3    0.65    0.20
 -12 -13   3    0.64    0.18
 -12 -13   3    0.55    0.25
  12 -13  -3    0.85    0.22
  11 -13  -3    5.22    0.44
 -11 -13   3    5.22    0.50
 -11 -13   3    5.94    0.66
 -11 -13   3    5.45    0.39
 -11 -13   3    6.56    0.56
 -11 -13   3    5.45    0.37
 -10 -13   3   14.23    0.54
  10 -13  -3   14.57    0.63
 -10 -13   3   14.04    0.72
 -10 -13   3   13.53    0.66
 -10 -13   3   12.87    0.85
 -10 -13   3   14.28    0.52
  -9 -13   3   26.67    0.97
  -9 -13   3   26.61    1.17
  -9 -13   3   25.48    0.74
  -9 -13   3   25.01    0.72
   9 -13  -3   26.74    0.87
   8 -13  -3   14.27    0.58
  -8 -13   3   14.14    0.44
  -8 -13   3   15.26    0.68
  -8 -13   3   14.28    0.44
  -8 -13   3   15.89    0.85
  -7 -13   3   31.59    1.22
   7 -13  -3   29.23    0.89
   6 -13  -3    2.06    0.25
   5 -13  -3    0.00    0.10
   4 -13  -3    0.00    0.09
   3 -13  -3    0.06    0.08
   2 -13  -3    2.45    0.15
   2 -13  -3    2.92    0.20
   1 -13  -3    1.75    0.14
   1 -13  -3    2.14    0.20
   0 -13  -3    1.81    0.16
   0 -13  -3    2.08    0.22
  -1 -13  -3    3.04    0.25
  -2 -13  -3    0.44    0.13
  -2 -13  -3    0.15    0.15
  -3 -13  -3    2.71    0.37
  -3 -13  -3    3.65    0.31
  -4 -13  -3    0.65    0.20
  -4 -13  -3    0.92    0.18
   4  13   3    1.11    0.21
  -5 -13  -3    0.56    0.10
   5 -13   3    0.56    0.10
  -5 -13  -3    0.48    0.16
   5 -13   3    0.55    0.10
  -5 -13  -3    0.55    0.10
  -5 -13  -3    0.40    0.19
   5  13   3    0.43    0.13
   6 -13   3    6.10    0.31
  -6 -13  -3    6.08    0.30
   6 -13   3    5.89    0.31
  -6 -13  -3    6.33    0.44
  -6 -13  -3    5.93    0.52
   6  13   3    5.59    0.36
  -7 -13  -3    0.46    0.22
   7 -13   3    0.65    0.14
   7 -13   3    1.30    0.25
  -7 -13  -3    0.70    0.19
  -7 -13  -3    0.63    0.14
   7  13   3    0.58    0.17
  -8 -13  -3    2.66    0.29
  -8 -13  -3    2.80    0.51
   8 -13   3    2.64    0.29
   8 -13   3    2.41    0.30
  -8 -13  -3    1.81    0.39
   8  13   3    2.60    0.32
  -9 -13  -3    0.76    0.18
  -9 -13  -3    0.46    0.22
   9 -13   3    0.86    0.19
  -9 -13  -3    0.21    0.24
   9  13   3    0.60    0.18
 -10 -13  -3   18.56    0.73
  10 -13   3   19.63    0.76
 -10 -13  -3   19.77    1.03
  10  13   3   17.99    0.75
  11 -13   3    0.56    0.20
 -11 -13  -3    0.46    0.28
 -11 -13  -3    0.47    0.20
  11  13   3    0.23    0.20
  12 -13   3   -0.02    0.19
 -12 -13  -3   -0.19    0.24
 -12 -13  -3   -0.06    0.18
  12  13   3    0.13    0.20
 -13 -13  -3    0.11    0.32
 -13 -13  -3    0.88    0.26
 -14 -13  -3    6.10    0.56
 -14 -13  -3    4.24    0.80
 -15 -13  -3    1.36    0.32
 -15 -13  -3    0.85    0.40
 -16 -14   3    8.62    0.59
 -16 -14   3    9.62    0.95
 -16 -14   3    9.35    0.66
 -15 -14   3    5.26    0.78
 -15 -14   3    5.13    0.47
 -15 -14   3    4.95    0.52
 -14 -14   3    0.64    0.20
 -14 -14   3    0.01    0.31
 -14 -14   3    0.67    0.22
 -13 -14   3    3.83    0.55
 -13 -14   3    3.02    0.63
  13 -14  -3    4.05    0.47
 -13 -14   3    3.14    0.38
 -13 -14   3    4.09    0.37
 -12 -14   3   10.52    0.71
 -12 -14   3   11.03    0.84
 -12 -14   3   11.02    0.50
  12 -14  -3   10.96    0.62
 -12 -14   3   10.99    0.54
 -11 -14   3    2.29    0.54
 -11 -14   3    2.33    0.29
  11 -14  -3    1.85    0.36
 -11 -14   3    1.82    0.26
 -11 -14   3    1.88    0.31
  10 -14  -3    3.04    0.37
 -10 -14   3    3.10    0.26
 -10 -14   3    3.66    0.47
 -10 -14   3    3.23    0.27
 -10 -14   3    2.57    0.41
 -10 -14   3    3.43    0.57
  -9 -14   3    0.02    0.09
  -9 -14   3    0.07    0.22
  -9 -14   3    0.12    0.09
  -9 -14   3    0.00    0.18
   9 -14  -3   -0.16    0.14
  -8 -14   3   16.52    0.88
   8 -14  -3   13.55    0.58
  -8 -14   3   15.38    0.70
   7 -14  -3   10.27    0.47
   6 -14  -3    7.05    0.37
   5 -14  -3    4.83    0.30
   4 -14  -3    4.05    0.26
  -4 -14   3    3.94    0.22
   3 -14  -3    0.53    0.11
   2 -14  -3    0.26    0.09
   1 -14  -3    7.83    0.34
   1 -14  -3    7.41    0.26
   0 -14  -3    1.67    0.22
   0 -14  -3    2.14    0.17
  -1 -14  -3    9.43    0.42
  -2 -14  -3    2.70    0.36
  -2 -14  -3    2.88    0.29
  -3 -14  -3    4.61    0.35
  -3 -14  -3    4.02    0.41
  -4 -14  -3    0.37    0.18
  -4 -14  -3    0.44    0.16
   5 -14   3    1.09    0.17
  -5 -14  -3    0.93    0.19
  -5 -14  -3    0.88    0.23
   5 -14   3    1.11    0.17
  -6 -14  -3    0.80    0.23
  -6 -14  -3    1.01    0.17
  -6 -14  -3    0.72    0.19
   6 -14   3    1.13    0.21
  -6 -14  -3    0.52    0.10
   6 -14   3    0.50    0.12
  -7 -14  -3    6.20    0.32
   7 -14   3    5.68    0.35
  -7 -14  -3    5.36    0.47
  -7 -14  -3    6.51    0.57
   7 -14   3    6.59    0.36
  -7 -14  -3    5.72    0.30
  -8 -14  -3   17.90    0.92
  -8 -14  -3   16.95    0.59
  -8 -14  -3   18.26    0.61
   8 -14   3   18.06    0.65
  -8 -14  -3   17.51    0.79
   9 -14   3    0.07    0.15
  -9 -14  -3    0.10    0.22
  -9 -14  -3    0.04    0.19
  -9 -14  -3    0.07    0.14
 -10 -14  -3    0.44    0.17
  10 -14   3    0.53    0.19
 -10 -14  -3    0.09    0.24
  11 -14   3    0.26    0.18
 -11 -14  -3    0.00    0.25
 -11 -14  -3    0.06    0.16
 -12 -14  -3    0.38    0.30
  12 -14   3    0.54    0.22
 -12 -14  -3    0.23    0.21
 -13 -14  -3    0.93    0.38
 -13 -14  -3    2.13    0.43
 -14 -14  -3    0.15    0.22
 -14 -14  -3   -0.12    0.22
 -14 -14  -3   -0.58    0.30
 -15 -14  -3    0.51    0.39
 -15 -14  -3    0.60    0.26
 -15 -14  -3    0.62    0.27
 -15 -15   3   -0.06    0.20
 -15 -15   3   -0.34    0.29
 -15 -15   3    0.18    0.19
 -14 -15   3    0.32    0.18
 -14 -15   3    0.14    0.19
 -14 -15   3   -0.15    0.31
 -13 -15   3    1.39    0.32
  13 -15  -3    2.39    0.43
 -13 -15   3    1.15    0.38
 -13 -15   3    1.80    0.30
 -13 -15   3    2.08    0.33
 -12 -15   3    0.64    0.29
 -12 -15   3    0.47    0.15
 -12 -15   3    0.51    0.25
 -12 -15   3    0.74    0.17
  12 -15  -3    0.73    0.22
 -11 -15   3    1.59    0.24
 -11 -15   3    1.39    0.34
 -11 -15   3    1.20    0.29
  11 -15  -3    1.28    0.23
 -11 -15   3    1.50    0.24
 -10 -15   3    0.02    0.09
 -10 -15   3    0.08    0.24
 -10 -15   3   -0.06    0.17
  10 -15  -3    0.08    0.16
 -10 -15   3    0.16    0.09
 -10 -15   3   -0.22    0.19
  -9 -15   3    0.87    0.23
  -9 -15   3    0.67    0.28
  -9 -15   3    0.85    0.21
   9 -15  -3    0.88    0.19
  -8 -15   3    0.37    0.20
   8 -15  -3    0.04    0.15
   7 -15  -3    1.15    0.19
   6 -15  -3   23.96    0.75
  -5 -15   3    1.94    0.23
   5 -15  -3    2.11    0.25
  -4 -15   3    1.90    0.18
   4 -15  -3    2.07    0.23
   3 -15  -3    0.73    0.12
   2 -15  -3    0.41    0.11
   1 -15  -3    9.34    0.39
   0 -15  -3   20.67    0.65
  -1 -15  -3    0.92    0.16
  -2 -15  -3    5.60    0.37
  -3 -15  -3    0.59    0.16
  -3 -15  -3    0.66    0.19
  -4 -15  -3    3.09    0.42
  -4 -15  -3    2.56    0.34
   5 -15   3    0.47    0.11
  -5 -15  -3    0.49    0.18
   5 -15   3    0.51    0.10
  -5 -15  -3    0.68    0.22
  -6 -15  -3   12.43    0.62
  -6 -15  -3   13.53    0.75
   6 -15   3   11.81    0.45
   6 -15   3   11.01    0.44
  -7 -15  -3   39.52    0.95
  -7 -15  -3   40.00    1.26
   7 -15   3   36.42    1.07
  -7 -15  -3   35.38    0.93
   7 -15   3   41.43    1.09
  -7 -15  -3   41.15    1.47
  -8 -15  -3    4.79    0.59
   8 -15   3    4.21    0.37
  -8 -15  -3    3.31    0.47
  -8 -15  -3    3.84    0.29
  -8 -15  -3    3.56    0.27
  -9 -15  -3   19.28    1.01
  -9 -15  -3   19.06    0.65
   9 -15   3   19.84    0.73
  -9 -15  -3   17.69    0.61
 -10 -15  -3    1.46    0.33
 -10 -15  -3    0.93    0.20
  10 -15   3    1.07    0.22
 -10 -15  -3    0.74    0.18
 -11 -15  -3    0.10    0.17
 -11 -15  -3    0.15    0.16
  11 -15   3    0.15    0.19
 -11 -15  -3    0.13    0.26
 -12 -15  -3    0.22    0.18
  12 -15   3   -0.24    0.20
 -12 -15  -3   -0.29    0.28
 -12 -15  -3    0.21    0.19
 -13 -15  -3    0.29    0.22
 -13 -15  -3    0.35    0.21
 -13 -15  -3   -0.20    0.32
 -14 -15  -3    0.78    0.39
 -14 -15  -3    0.86    0.27
 -14 -15  -3    1.13    0.27
 -14 -16   3   -0.09    0.16
 -14 -16   3    0.16    0.18
 -14 -16   3    0.09    0.32
 -13 -16   3   -0.03    0.25
 -13 -16   3   -0.01    0.14
 -13 -16   3   -0.13    0.28
  13 -16  -3    0.02    0.22
 -13 -16   3    0.01    0.14
 -12 -16   3    0.84    0.36
  12 -16  -3    1.52    0.27
 -12 -16   3    1.70    0.24
 -12 -16   3    1.19    0.23
 -12 -16   3    0.95    0.30
 -11 -16   3    0.30    0.28
 -11 -16   3    0.29    0.10
 -11 -16   3    0.11    0.23
  11 -16  -3    0.38    0.19
 -11 -16   3    0.21    0.10
 -10 -16   3   13.59    0.74
  10 -16  -3   13.81    0.63
 -10 -16   3   13.33    0.69
 -10 -16   3   14.51    0.93
  -9 -16   3    0.08    0.17
  -9 -16   3    0.21    0.20
   9 -16  -3    0.20    0.16
   8 -16  -3   -0.04    0.15
  -8 -16   3    0.27    0.19
  -8 -16   3   -0.01    0.16
   7 -16  -3    3.13    0.33
   6 -16  -3    0.04    0.13
  -5 -16   3    8.64    0.36
   5 -16  -3    9.44    0.41
   4 -16  -3    3.88    0.28
   3 -16  -3   18.51    0.58
   2 -16  -3    6.65    0.32
   1 -16  -3    6.05    0.33
   0 -16  -3    0.16    0.13
  -1 -16  -3    2.05    0.29
  -2 -16  -3   -0.25    0.14
  -3 -16  -3    1.80    0.32
  -4 -16  -3    0.58    0.18
  -4 -16  -3    0.49    0.21
  -5 -16  -3    0.39    0.18
   5 -16   3    0.31    0.09
  -5 -16  -3    0.07    0.20
   5 -16   3    0.09    0.10
   6 -16   3    1.14    0.22
  -6 -16  -3    2.31    0.49
   6 -16   3    1.65    0.23
  -6 -16  -3    1.21    0.25
  -7 -16  -3   -0.06    0.20
  -8 -16  -3   28.76    1.09
  -8 -16  -3   31.84    1.30
  -8 -16  -3   28.08    0.74
  -8 -16  -3   26.85    0.73
   8 -16   3   30.67    0.92
  -9 -16  -3    8.83    0.72
   9 -16   3    8.80    0.49
  -9 -16  -3    8.12    0.38
  -9 -16  -3    7.33    0.36
 -10 -16  -3    2.23    0.30
 -10 -16  -3    1.80    0.27
 -10 -16  -3    1.15    0.33
  10 -16   3    2.20    0.37
 -11 -16  -3    0.21    0.15
 -11 -16  -3    0.32    0.18
  11 -16   3    0.21    0.20
 -11 -16  -3    0.31    0.30
 -12 -16  -3    3.23    0.39
 -12 -16  -3    2.34    0.46
 -12 -16  -3    3.67    0.37
  12 -16   3    3.51    0.48
 -13 -16  -3   13.82    0.64
 -13 -16  -3   14.24    0.69
 -13 -16  -3   14.40    1.07
 -13 -17   3    1.78    0.37
 -13 -17   3    2.50    0.25
 -13 -17   3    1.70    0.44
  13 -17  -3    1.80    0.37
 -13 -17   3    2.48    0.26
 -12 -17   3   -0.11    0.25
 -12 -17   3   -0.20    0.27
  12 -17  -3   -0.37    0.19
 -11 -17   3    4.30    0.57
  11 -17  -3    5.40    0.47
  10 -17  -3    0.25    0.18
 -10 -17   3    0.00    0.21
 -10 -17   3    0.28    0.21
  -9 -17   3   -0.10    0.18
   9 -17  -3    0.16    0.16
  -9 -17   3    0.16    0.20
  -8 -17   3   -0.09    0.17
   8 -17  -3   -0.19    0.14
  -8 -17   3   -0.04    0.15
  -7 -17   3    9.10    0.50
   7 -17  -3    9.08    0.46
  -7 -17   3    8.98    0.42
  -6 -17   3    2.82    0.28
   6 -17  -3    4.29    0.32
  -5 -17   3    0.84    0.13
   5 -17  -3    0.94    0.16
   4 -17  -3    1.74    0.25
   3 -17  -3    3.89    0.28
   2 -17  -3    4.23    0.28
   1 -17  -3    1.18    0.24
   0 -17  -3    3.23    0.30
  -1 -17  -3    4.80    0.37
  -2 -17  -3    4.13    0.38
  -3 -17  -3   12.30    0.57
  -4 -17  -3    0.16    0.17
   5 -17   3    0.21    0.09
  -5 -17  -3   -0.09    0.21
  -5 -17  -3    0.26    0.18
   5 -17   3    0.19    0.10
   6 -17   3    0.09    0.11
  -6 -17  -3   -0.14    0.17
  -6 -17  -3    0.07    0.21
   7 -17   3   35.56    1.00
  -7 -17  -3   32.91    1.18
  -7 -17  -3   36.27    1.42
  -8 -17  -3    0.41    0.23
  -8 -17  -3    0.57    0.27
   9 -17   3   17.24    0.67
  -9 -17  -3   17.43    0.99
  -9 -17  -3   13.68    0.44
  10 -17   3    0.03    0.18
 -10 -17  -3    0.13    0.11
 -10 -17  -3    0.02    0.12
 -10 -17  -3   -0.19    0.25
 -11 -17  -3    0.56    0.17
 -11 -17  -3    0.38    0.15
 -11 -17  -3    0.39    0.32
  11 -17   3    0.29    0.20
 -12 -17  -3    5.21    0.75
 -12 -17  -3    6.47    0.44
 -12 -17  -3    4.81    0.38
  12 -17   3    4.70    0.54
  12 -18  -3   -0.14    0.22
 -12 -18   3   -0.63    0.25
 -11 -18   3    1.69    0.34
  11 -18  -3    3.00    0.43
 -10 -18   3    0.62    0.24
  10 -18  -3    0.63    0.20
 -10 -18   3    0.58    0.26
  -9 -18   3    1.24    0.27
   9 -18  -3    1.08    0.21
  -9 -18   3    0.91    0.23
  -8 -18   3    7.01    0.53
   8 -18  -3    7.55    0.45
  -8 -18   3    6.98    0.41
  -8 -18   3    7.62    0.51
  -7 -18   3   -0.06    0.15
  -7 -18   3   -0.09    0.13
   7 -18  -3    0.18    0.14
  -6 -18   3    1.04    0.19
   6 -18  -3    1.97    0.28
  -6 -18   3    1.78    0.23
   5 -18  -3   -0.05    0.12
   4 -18  -3    2.34    0.27
   3 -18  -3    0.61    0.13
   2 -18  -3    0.06    0.11
   1 -18  -3    0.09    0.12
   0 -18  -3   -0.04    0.13
  -1 -18  -3    2.24    0.32
  -2 -18  -3    1.36    0.22
  -3 -18  -3    3.58    0.38
  -4 -18  -3    0.14    0.18
  -5 -18  -3    1.00    0.23
   5 -18   3    0.75    0.12
  -6 -18  -3    0.18    0.20
   6 -18   3    0.31    0.12
  -6 -18  -3    0.11    0.22
  -7 -18  -3    1.37    0.32
  -7 -18  -3    1.09    0.25
   7 -18   3    1.78    0.28
  -8 -18  -3    0.96    0.30
   8 -18   3    0.75    0.18
  -8 -18  -3    0.54    0.24
   9 -18   3    2.84    0.37
  -9 -18  -3    1.70    0.38
  10 -18   3   -0.07    0.17
 -10 -18  -3   -0.44    0.25
 -11 -18  -3    0.36    0.33
 -11 -18  -3    0.28    0.11
 -11 -18  -3    0.31    0.13
  11 -18   3    0.33    0.21
 -11 -19   3   -0.09    0.28
 -11 -19   3    0.06    0.24
  11 -19  -3    0.65    0.23
 -10 -19   3    1.20    0.30
 -10 -19   3    1.75    0.26
  10 -19  -3    1.74    0.37
  -9 -19   3    0.45    0.18
  -9 -19   3    0.37    0.22
  -9 -19   3    0.35    0.23
   9 -19  -3    0.29    0.18
  -8 -19   3    0.24    0.19
   8 -19  -3    0.40    0.17
  -8 -19   3   -0.06    0.14
  -8 -19   3    0.27    0.20
   7 -19  -3    0.70    0.18
  -7 -19   3    0.55    0.15
  -7 -19   3    0.48    0.20
   6 -19  -3    1.69    0.28
  -6 -19   3    1.09    0.20
   5 -19  -3   -0.08    0.13
  -5 -19   3   -0.08    0.13
   4 -19  -3    2.58    0.29
  -4 -19   3    2.77    0.29
   3 -19  -3   -0.03    0.12
   2 -19  -3    4.29    0.31
   1 -19  -3    0.18    0.12
   0 -19  -3    4.49    0.35
  -1 -19  -3    0.03    0.14
  -2 -19  -3    4.21    0.38
  -3 -19  -3   -0.14    0.15
  -4 -19  -3   -0.08    0.16
   5 -19   3    3.88    0.25
  -5 -19  -3    3.34    0.44
  -6 -19  -3    0.86    0.24
   6 -19   3    0.54    0.14
  -7 -19  -3    1.41    0.29
   7 -19   3    1.89    0.29
  -7 -19  -3    1.53    0.34
   8 -19   3    0.53    0.17
  -8 -19  -3    0.44    0.28
  -9 -19  -3    0.02    0.29
   9 -19   3   -0.07    0.17
  10 -19   3    2.74    0.41
 -10 -19  -3    1.72    0.43
 -10 -20   3    0.57    0.21
 -10 -20   3    0.28    0.28
  10 -20  -3    0.71    0.21
  -9 -20   3    0.12    0.20
  -9 -20   3    0.14    0.22
  -9 -20   3   -0.14    0.16
   9 -20  -3   -0.04    0.17
   8 -20  -3    2.23    0.35
  -8 -20   3    1.72    0.30
  -8 -20   3    1.46    0.26
  -8 -20   3    2.28    0.30
   7 -20  -3    1.61    0.32
  -7 -20   3    1.09    0.23
   6 -20  -3    0.12    0.15
  -6 -20   3    0.04    0.15
   5 -20  -3   -0.22    0.14
  -5 -20   3    0.11    0.15
   4 -20  -3    0.78    0.18
  -4 -20   3    0.65    0.17
   3 -20  -3   39.71    1.07
  -3 -20   3   35.95    1.05
   2 -20  -3    3.45    0.31
  -2 -20   3    2.37    0.26
   1 -20  -3   24.74    0.78
   0 -20  -3    0.06    0.14
  -1 -20  -3    1.92    0.31
  -2 -20  -3    0.65    0.19
  -3 -20  -3    1.12    0.23
  -4 -20  -3    2.16    0.39
  -5 -20  -3    0.00    0.19
   5 -20   3    0.13    0.11
  -6 -20  -3    1.62    0.30
   6 -20   3    2.84    0.28
   7 -20   3   -0.06    0.14
  -7 -20  -3    0.11    0.22
  -8 -20  -3    1.08    0.35
   8 -20   3    1.10    0.21
   9 -20   3    0.84    0.21
  -9 -20  -3    0.12    0.32
   8 -21  -3   -0.04    0.17
  -8 -21   3    0.22    0.21
  -8 -21   3    0.02    0.21
   7 -21  -3   20.77    0.75
  -7 -21   3   19.50    0.81
  -7 -21   3   18.39    0.82
  -6 -21   3    0.19    0.18
   6 -21  -3   -0.09    0.15
   5 -21  -3   -0.42    0.14
  -5 -21   3    0.11    0.16
   4 -21  -3    8.49    0.46
  -4 -21   3    8.15    0.47
   3 -21  -3    0.62    0.17
  -3 -21   3    0.15    0.15
   2 -21  -3   14.55    0.55
  -2 -21   3   11.14    0.50
  -1 -21   3    2.78    0.27
   1 -21  -3    4.44    0.35
   0 -21  -3    0.46    0.17
  -1 -21  -3    0.79    0.19
  -2 -21  -3    0.18    0.17
  -3 -21  -3    9.65    0.57
  -4 -21  -3    0.66    0.22
  -5 -21  -3   14.19    0.73
   5 -21   3   12.63    0.46
   6 -21   3    1.56    0.26
  -6 -21  -3    2.09    0.45
   7 -21   3    0.21    0.16
  -7 -21  -3    0.35    0.24
   6 -22  -3    9.71    0.51
  -6 -22   3    9.13    0.56
  -5 -22   3    4.25    0.41
   5 -22  -3    4.07    0.38
  -4 -22   3   -0.07    0.15
   4 -22  -3   -0.29    0.15
  -3 -22   3   30.92    0.97
   3 -22  -3   33.77    0.98
  -2 -22   3    0.30    0.17
   2 -22  -3    1.83    0.31
   1 -22  -3   22.49    0.75
  -1 -22   3   20.31    0.66
   0 -22  -3    0.02    0.15
  -1 -22  -3   -0.11    0.16
  -2 -22  -3    0.19    0.18
  -3 -22  -3    7.20    0.53
  -4 -22  -3    0.86    0.25
   5 -22   3    2.15    0.23
  -5 -22  -3    1.20    0.28
   2 -23  -3    2.45    0.33
  -1 -23   3    0.87    0.17
   1 -23  -3    2.06    0.32
   0 -23  -3    0.65    0.18
  -1 -23  -3   -0.14    0.16
 -20   0   4    2.34    0.49
  20   0  -4    3.60    0.58
  19   0  -4    0.15    0.22
 -19   0   4   -0.17    0.29
 -18   0   4    1.55    0.38
  18   0  -4    1.59    0.31
 -17   0   4   -0.36    0.25
  17   0  -4   -0.30    0.16
  16   0  -4    9.95    0.60
 -16   0   4   10.80    0.80
 -15   0   4    0.07    0.23
  15   0  -4    0.15    0.16
  14   0  -4   20.43    0.78
 -14   0   4   19.58    0.95
  13   0  -4    0.02    0.14
 -13   0   4    0.20    0.19
 -12   0   4    1.20    0.24
  12   0  -4    1.11    0.20
  11   0  -4    0.01    0.12
 -11   0   4   -0.18    0.13
 -10   0   4    0.80    0.17
  10   0  -4    0.94    0.17
 -10   0   4    0.80    0.18
   9   0  -4   -0.15    0.11
  -9   0   4   -0.04    0.12
  -9   0   4   -0.11    0.10
   8   0  -4   23.86    0.68
  -8   0   4   22.93    0.81
  -8   0   4   22.55    0.74
  -7   0   4   -0.07    0.09
  -7   0   4    0.02    0.09
   7   0  -4    0.00    0.09
  -7   0   4   -0.07    0.09
  -6   0   4   10.92    0.40
  -6   0   4   10.73    0.39
   6   0  -4    9.63    0.39
   6   0  -4   10.23    0.37
  -6   0   4   10.71    0.44
  -5   0   4    0.05    0.08
   5   0  -4   -0.05    0.07
  -5   0   4    0.09    0.08
   5   0  -4   -0.01    0.07
  -5   0   4   -0.05    0.08
  -5   0   4    0.05    0.09
  -4   0   4  102.24    2.05
  -4   0   4   95.49    2.52
  -4   0   4  101.50    2.27
   4   0  -4   95.10    2.26
  -4   0   4   95.42    2.13
   4   0  -4   94.08    2.12
  -3   0   4   -0.10    0.07
   3   0  -4   -0.10    0.07
  -3   0   4    0.02    0.07
   3   0  -4    0.00    0.07
  -3   0   4   -0.07    0.07
  -2   0   4   10.76    0.32
  -2   0   4   11.06    0.33
  -2   0   4   11.34    0.35
   1   0  -4   -0.05    0.05
  -1   0   4    0.01    0.05
  -1   0   4    0.03    0.05
   1   0  -4    0.05    0.06
  -1   0   4    0.03    0.06
   0   0   4    6.80    0.24
   0   0   4    6.52    0.22
   0   0   4    6.84    0.22
   1   0   4   -0.04    0.06
   1   0   4   -0.04    0.06
   1   0   4    0.01    0.06
   2   0   4    3.07    0.18
   2   0   4    2.91    0.20
   2   0   4    3.11    0.19
   3   0   4   -0.09    0.07
   3   0   4   -0.03    0.07
   3   0   4   -0.07    0.08
   4   0   4    1.98    0.20
   4   0   4    1.74    0.19
   4   0   4    1.79    0.19
   5   0   4    0.00    0.09
   5   0   4    0.02    0.08
   6   0   4    5.01    0.31
   6   0   4    5.68    0.31
   7   0   4    0.08    0.09
   7   0   4   -0.06    0.10
   8   0   4    3.62    0.29
   8   0   4    3.74    0.29
   9   0   4   -0.05    0.09
   9   0   4   -0.06    0.12
  10   0   4  130.02    2.94
  11   0   4    0.33    0.18
  12   0   4   49.53    1.40
  13   0   4    0.21    0.17
  14   0   4    7.97    0.55
 -14   0  -4    7.21    0.74
  15   0   4    0.07    0.19
 -15   0  -4   -0.02    0.28
 -16   0  -4   11.58    0.93
  16   0   4   12.12    0.72
  17   0   4    0.21    0.22
 -17   0  -4    0.11    0.34
  18   0   4    2.11    0.37
 -18   0  -4    3.25    0.77
 -20  -1   4    6.45    0.90
  20  -1  -4    5.97    0.65
 -20   1   4    5.81    0.86
  20   1  -4    6.51    0.67
 -19  -1   4    5.60    0.81
  19  -1  -4    6.10    0.59
 -19   1   4    5.18    0.77
  19   1  -4    6.20    0.61
 -18  -1   4    0.50    0.33
  18  -1  -4    0.47    0.22
 -18   1   4    0.09    0.31
  18   1  -4    0.42    0.24
  17  -1  -4    0.34    0.21
 -17  -1   4    0.70    0.32
 -17   1   4    0.04    0.28
  17   1  -4    0.11    0.20
 -16  -1   4    0.01    0.24
  16  -1  -4    0.07    0.19
  16   1  -4    0.31    0.19
 -16   1   4   -0.14    0.26
 -15  -1   4    3.70    0.56
  15  -1  -4    3.51    0.41
  15   1  -4    4.18    0.44
 -15   1   4    3.49    0.55
 -14  -1   4    4.03    0.53
  14  -1  -4    3.32    0.38
 -14   1   4    4.28    0.52
  14   1  -4    4.01    0.40
  13  -1  -4    4.73    0.40
 -13  -1   4    4.83    0.53
 -13   1   4    4.50    0.49
  13   1  -4    4.54    0.40
  12  -1  -4   17.71    0.65
 -12  -1   4   15.74    0.79
  12   1  -4   16.48    0.65
 -12   1   4   16.23    0.77
 -11  -1   4   -0.05    0.12
 -11  -1   4    0.13    0.16
  11  -1  -4    0.07    0.12
 -11   1   4    0.17    0.16
  11   1  -4    0.10    0.12
  10  -1  -4   46.88    1.34
  10  -1  -4   48.41    1.24
 -10  -1   4   49.21    1.53
 -10  -1   4   49.22    1.37
 -10   1   4   48.68    1.49
  10   1  -4   46.17    1.23
  -9  -1   4    3.85    0.33
   9  -1  -4    4.02    0.31
  -9  -1   4    4.24    0.38
   9  -1  -4    4.07    0.30
   9   1  -4    3.98    0.30
  -9   1   4    4.57    0.36
  -8  -1   4   39.69    1.11
   8  -1  -4   40.57    1.10
   8  -1  -4   38.72    1.00
  -8  -1   4   38.97    1.23
   8   1  -4   38.35    1.00
  -8   1   4   39.40    1.20
  -7  -1   4   10.65    0.50
  -7  -1   4   11.71    0.43
   7  -1  -4   10.96    0.43
   7  -1  -4   11.24    0.41
  -7  -1   4   11.95    0.46
  -7   1   4   11.12    0.47
  -7   1   4   10.85    0.44
   7   1  -4   11.09    0.41
  -6  -1   4    2.26    0.21
  -6  -1   4    1.96    0.20
   6  -1  -4    1.83    0.19
   6  -1  -4    2.09    0.19
  -6  -1   4    1.89    0.24
  -6   1   4    1.94    0.20
  -6   1   4    2.17    0.20
   6   1  -4    2.17    0.19
  -6   1   4    2.04    0.23
   5  -1  -4   35.62    0.92
  -5  -1   4   34.84    1.03
  -5  -1   4   36.03    0.87
  -5  -1   4   36.33    0.93
  -5   1   4   34.03    1.00
  -5   1   4   34.15    0.91
  -5   1   4   35.08    0.84
   5   1  -4   33.73    0.84
  -4  -1   4   17.55    0.59
  -4  -1   4   17.50    0.52
   4  -1  -4   17.95    0.52
  -4  -1   4   18.08    0.48
  -4  -1   4   18.49    0.50
  -4   1   4   17.68    0.48
  -4   1   4   17.53    0.55
  -3  -1   4    0.01    0.07
   3  -1  -4    0.00    0.07
  -3  -1   4    0.06    0.08
   3  -1  -4   -0.07    0.07
  -3  -1   4    0.09    0.07
  -3   1   4   -0.03    0.07
  -3   1   4   -0.01    0.07
   2  -1  -4   24.32    0.62
  -2  -1   4   24.57    0.56
   2  -1  -4   24.33    0.58
  -2  -1   4   23.82    0.58
  -2  -1   4   24.00    0.62
  -2   1   4   23.13    0.62
  -2   1   4   22.21    0.56
  -1  -1   4    2.64    0.13
  -1  -1   4    2.61    0.15
   1  -1  -4    2.69    0.16
   1  -1  -4    2.52    0.15
  -1  -1   4    2.36    0.14
  -1   1   4    2.47    0.15
  -1   1   4    2.47    0.15
  -1   1   4    2.75    0.16
   0  -1  -4    0.78    0.13
   0  -1   4    0.73    0.10
   0  -1   4    0.83    0.11
   0  -1   4    0.63    0.11
   0  -1  -4    0.44    0.07
   0   1   4    0.48    0.07
   0   1   4    0.47    0.07
   0   1   4    0.47    0.07
   1  -1   4   18.18    0.46
  -1  -1  -4   17.41    0.52
  -1  -1  -4   18.64    0.49
   1  -1   4   19.02    0.50
   1  -1   4   19.18    0.48
   1   1   4   19.91    0.53
   1   1   4   17.95    0.48
   1   1   4   18.85    0.47
   2  -1   4    0.23    0.07
   2  -1   4    0.25    0.07
   2  -1   4    0.30    0.08
  -2  -1  -4    0.26    0.09
  -2  -1  -4    0.25    0.09
   2   1   4    0.24    0.08
   2   1   4    0.31    0.09
   2   1   4    0.26    0.08
   3  -1   4    0.58    0.10
   3  -1   4    0.76    0.15
   3  -1   4    0.53    0.10
  -3  -1  -4    0.59    0.10
   3   1   4    0.56    0.10
   3   1   4    0.60    0.11
   3   1   4    0.57    0.10
  -4  -1  -4   54.82    1.31
   4  -1   4   53.98    1.24
   4  -1   4   53.22    1.36
   4   1   4   54.29    1.38
   4   1   4   56.61    1.26
   4   1   4   52.74    1.30
   5  -1   4    0.68    0.12
  -5  -1  -4    0.79    0.14
   5  -1   4    0.72    0.12
   5   1   4    1.07    0.19
   5   1   4    1.04    0.18
   5   1   4    0.99    0.19
  -6  -1  -4   47.95    1.24
   6  -1   4   47.78    1.18
   6  -1   4   47.83    1.29
   6   1   4   47.66    1.29
   6   1   4   50.21    1.20
  -7  -1  -4    0.01    0.10
  -7  -1  -4    0.24    0.12
   7  -1   4    0.15    0.11
   7  -1   4    0.17    0.10
   7   1   4    0.11    0.09
   7   1   4    0.26    0.12
   8  -1   4    0.37    0.12
   8  -1   4    0.45    0.13
  -8  -1  -4    0.31    0.13
  -8  -1  -4    0.16    0.13
   8   1   4    0.19    0.12
   8   1   4    0.23    0.10
   9  -1   4    0.05    0.10
   9  -1   4   -0.18    0.11
  -9  -1  -4   -0.11    0.13
   9   1   4    0.02    0.10
   9   1   4   -0.02    0.12
 -10  -1  -4   32.36    1.03
  10  -1   4   31.23    0.97
  10   1   4   32.66    0.99
  11  -1   4   15.69    0.69
  11   1   4   17.80    0.71
  12  -1   4    0.31    0.17
  12   1   4   -0.09    0.16
 -13  -1  -4    4.65    0.63
  13  -1   4    4.25    0.42
  13   1   4    4.42    0.44
  14  -1   4    3.81    0.43
 -14  -1  -4    3.88    0.62
 -14   1  -4    3.30    0.62
  14   1   4    4.42    0.46
  15  -1   4    0.01    0.20
 -15  -1  -4    0.06    0.28
 -15   1  -4   -0.59    0.25
  15   1   4   -0.17    0.18
 -16  -1  -4    5.60    0.78
  16  -1   4    5.84    0.55
  16   1   4    6.97    0.58
 -16   1  -4    6.59    0.78
  17  -1   4    0.80    0.26
 -17  -1  -4    0.53    0.37
  17   1   4    1.13    0.29
 -17   1  -4    0.99    0.39
 -18  -1  -4    7.70    0.90
  18  -1   4    7.06    0.63
  18   1   4    6.82    0.62
 -18   1  -4    6.38    0.87
 -20  -2   4    8.49    0.96
  20  -2  -4    7.76    0.71
 -20   2   4    8.88    0.84
 -20   2   4    8.81    0.93
  20   2  -4    5.97    0.69
 -19  -2   4    1.58    0.41
  19  -2  -4    0.83    0.29
  19   2  -4    1.17    0.31
 -19   2   4    1.03    0.36
 -18  -2   4    0.11    0.30
  18  -2  -4    0.20    0.21
 -18   2   4    0.09    0.30
  18   2  -4    0.28    0.24
 -17  -2   4    0.80    0.32
  17  -2  -4    1.35    0.28
  17   2  -4    1.58    0.30
 -17   2   4    0.00    0.31
 -16  -2   4    4.12    0.62
  16  -2  -4    3.76    0.46
  16   2  -4    3.75    0.45
 -16   2   4    2.45    0.59
  15  -2  -4    3.93    0.42
 -15  -2   4    4.55    0.61
 -15   2   4    3.68    0.57
  15   2  -4    4.57    0.45
  14  -2  -4    7.38    0.47
 -14  -2   4    6.74    0.62
 -14   2   4    5.89    0.57
  14   2  -4    6.64    0.48
  13  -2  -4    1.01    0.20
 -13  -2   4    0.42    0.23
  13   2  -4    1.10    0.22
 -13   2   4    0.61    0.22
 -12  -2   4    8.91    0.53
  12  -2  -4    8.44    0.46
  12  -2  -4    8.45    0.51
 -12  -2   4    8.32    0.61
  12   2  -4    9.15    0.47
 -12   2   4    8.73    0.56
 -11  -2   4   22.91    0.96
  11  -2  -4   23.54    0.76
 -11  -2   4   23.77    0.85
  11  -2  -4   23.48    0.82
 -11   2   4   24.09    0.91
  11   2  -4   23.73    0.77
 -10  -2   4    2.39    0.36
 -10  -2   4    2.45    0.32
  10  -2  -4    2.28    0.28
  10  -2  -4    2.47    0.27
 -10   2   4    2.67    0.33
  10   2  -4    1.85    0.26
   9  -2  -4   84.13    2.09
  -9  -2   4   81.04    2.11
  -9  -2   4   82.30    2.36
   9  -2  -4   85.08    1.90
  -9   2   4   81.40    2.29
   9   2  -4   83.78    1.91
  -8  -2   4    8.28    0.38
   8  -2  -4    7.90    0.36
  -8  -2   4    8.42    0.41
  -8  -2   4    7.62    0.46
   8  -2  -4    7.21    0.37
   8   2  -4    7.60    0.36
  -8   2   4    8.16    0.41
  -7  -2   4    0.24    0.11
  -7  -2   4    0.09    0.10
  -7  -2   4    0.19    0.13
   7  -2  -4    0.15    0.10
   7  -2  -4    0.16    0.10
  -7   2   4    0.08    0.10
   7   2  -4    0.32    0.10
  -6  -2   4    4.37    0.25
  -6  -2   4    4.04    0.27
  -6  -2   4    4.06    0.31
   6  -2  -4    4.09    0.25
  -6   2   4    3.95    0.25
  -6   2   4    4.15    0.24
   6   2  -4    4.04    0.23
  -5  -2   4   15.88    0.58
   5  -2  -4   16.61    0.51
  -5  -2   4   16.63    0.48
  -5  -2   4   16.12    0.51
  -5   2   4   15.69    0.52
   5   2  -4   15.55    0.46
  -5   2   4   15.47    0.46
  -4  -2   4    0.17    0.09
   4  -2  -4    0.19    0.08
  -4  -2   4    0.13    0.08
  -4  -2   4    0.24    0.08
  -4  -2   4    0.26    0.08
  -4   2   4    0.27    0.08
  -4   2   4    0.26    0.07
   3  -2  -4    6.08    0.24
  -3  -2   4    6.68    0.26
  -3  -2   4    6.04    0.23
   3  -2  -4    6.63    0.26
  -3  -2   4    6.26    0.24
  -3   2   4    6.42    0.24
   2  -2  -4    1.09    0.13
   2  -2  -4    0.81    0.14
  -2  -2   4    0.90    0.12
  -2  -2   4    0.85    0.13
  -2  -2   4    0.97    0.13
  -2   2   4    0.71    0.13
  -1  -2   4    0.06    0.06
  -1  -2   4    0.02    0.06
  -1  -2   4    0.05    0.05
   1  -2  -4    0.06    0.06
   1  -2  -4    0.10    0.07
  -1   2   4    0.03    0.06
  -1   2   4    0.06    0.07
   0  -2   4    0.77    0.11
   0  -2   4    0.80    0.11
   0  -2  -4    0.76    0.14
   0  -2  -4    0.67    0.12
   0  -2   4    0.77    0.10
   0   2   4    0.70    0.12
   0   2   4    0.67    0.14
   1  -2   4    0.11    0.06
   1  -2   4    0.12    0.06
  -1  -2  -4    0.23    0.07
  -1  -2  -4    0.18    0.08
   1  -2   4    0.08    0.06
   1   2   4    0.20    0.08
   1   2   4    0.12    0.07
  -2  -2  -4    5.70    0.24
   2  -2   4    5.29    0.22
  -2  -2  -4    4.91    0.26
   2  -2   4    5.15    0.22
   2  -2   4    5.78    0.23
   2   2   4    5.61    0.27
   2   2   4    4.92    0.23
   3  -2   4   15.13    0.48
   3  -2   4   16.17    0.45
  -3  -2  -4   16.27    0.48
  -3  -2  -4   15.62    0.51
   3   2   4   15.75    0.51
   3   2   4   15.74    0.47
   4  -2   4    0.16    0.08
   4  -2   4    0.38    0.09
  -4  -2  -4    0.17    0.10
  -4  -2  -4    0.10    0.09
   4   2   4    0.21    0.09
   4   2   4    0.16    0.09
  -5  -2  -4    5.10    0.33
   5  -2   4    4.62    0.27
  -5  -2  -4    4.68    0.29
   5  -2   4    4.41    0.28
   5   2   4    4.38    0.28
   5   2   4    4.28    0.27
   5   2   4    4.72    0.29
  -6  -2  -4    1.46    0.24
   6  -2   4    1.64    0.22
   6  -2   4    1.23    0.20
   6   2   4    1.25    0.21
   6   2   4    1.26    0.21
   6   2   4    1.23    0.21
  -7  -2  -4    8.42    0.42
   7  -2   4    8.62    0.40
   7  -2   4    7.81    0.37
   7   2   4    8.30    0.40
   7   2   4    8.53    0.41
   8  -2   4    0.44    0.13
  -8  -2  -4    0.40    0.14
   8  -2   4    0.62    0.14
  -8  -2  -4    0.33    0.14
   8   2   4    0.60    0.15
   8   2   4    0.40    0.11
   9  -2   4   18.55    0.66
   9  -2   4   19.34    0.71
  -9  -2  -4   20.82    0.73
   9   2   4   19.29    0.68
  10  -2   4   47.40    1.26
  10  -2   4   45.40    1.35
 -10  -2  -4   45.83    1.32
  10   2   4   46.31    1.27
 -11  -2  -4    1.04    0.23
  11  -2   4    1.20    0.22
  11   2   4    1.17    0.23
 -12  -2  -4    7.67    0.70
  12  -2   4    8.19    0.51
  12   2   4    7.81    0.50
  13  -2   4    5.61    0.46
 -13  -2  -4    5.59    0.65
  13   2   4    4.85    0.46
 -14  -2  -4    4.81    0.67
  14  -2   4    4.96    0.46
  14   2   4    5.12    0.50
 -15  -2  -4    0.06    0.30
  15  -2   4   -0.18    0.19
  15   2   4   -0.04    0.19
 -15   2  -4   -0.25    0.27
 -16  -2  -4    4.90    0.74
  16  -2   4    4.47    0.51
  16   2   4    4.51    0.53
 -16   2  -4    5.12    0.74
  17  -2   4    0.18    0.22
 -17  -2  -4    0.06    0.33
  17   2   4    0.18    0.24
 -17   2  -4    0.05    0.33
  18  -2   4    0.02    0.23
 -18  -2  -4    0.25    0.36
 -18   2  -4   -0.40    0.35
  18   2   4   -0.26    0.21
 -19  -3   4   18.31    1.18
  19  -3  -4   17.14    0.89
 -19   3   4   19.48    1.11
  19   3  -4   18.20    0.93
 -19   3   4   18.27    0.99
  18  -3  -4    0.05    0.21
 -18  -3   4    0.29    0.31
 -18   3   4    0.05    0.28
  18   3  -4    0.13    0.22
 -17  -3   4    5.62    0.72
  17  -3  -4    4.84    0.53
  17   3  -4    5.55    0.53
 -17   3   4    3.88    0.68
 -16  -3   4    0.03    0.26
  16  -3  -4   -0.01    0.21
  16   3  -4    0.06    0.19
 -16   3   4   -0.59    0.25
 -15  -3   4    4.11    0.62
  15  -3  -4    4.90    0.46
  15   3  -4    4.20    0.45
 -15   3   4    5.52    0.58
  14  -3  -4    3.28    0.37
 -14  -3   4    2.84    0.53
 -14   3   4    3.53    0.48
  14   3  -4    3.91    0.42
  13  -3  -4    0.05    0.14
 -13  -3   4   -0.13    0.20
  13   3  -4   -0.01    0.15
 -13   3   4    0.14    0.18
 -12  -3   4    8.76    0.53
  12  -3  -4    9.57    0.51
 -12  -3   4    7.86    0.63
  12  -3  -4    9.56    0.48
  12   3  -4    8.75    0.47
 -12   3   4    9.02    0.55
 -11  -3   4   12.01    0.69
  11  -3  -4   13.34    0.54
  11  -3  -4   12.40    0.56
 -11  -3   4   12.84    0.61
 -11   3   4   13.17    0.62
  11   3  -4   13.23    0.55
  10  -3  -4    1.84    0.27
 -10  -3   4    2.29    0.38
  10  -3  -4    2.47    0.28
 -10  -3   4    2.15    0.32
 -10   3   4    2.39    0.32
  10   3  -4    1.45    0.26
  -9  -3   4   10.21    0.56
  -9  -3   4    9.83    0.49
   9  -3  -4   10.09    0.43
   9  -3  -4   10.17    0.45
  -9  -3   4   10.05    0.45
   9   3  -4    9.92    0.43
  -9   3   4   10.17    0.47
  -8  -3   4   21.88    0.73
   8  -3  -4   22.39    0.65
  -8  -3   4   21.61    0.67
  -8  -3   4   21.09    0.82
   8  -3  -4   20.90    0.69
  -8   3   4   21.07    0.73
   8   3  -4   21.19    0.65
   7  -3  -4   -0.04    0.09
  -7  -3   4    0.18    0.11
  -7  -3   4    0.04    0.13
  -7  -3   4    0.05    0.10
  -7   3   4   -0.12    0.09
  -7   3   4   -0.02    0.09
   7   3  -4    0.05    0.09
  -6  -3   4   21.72    0.63
  -6  -3   4   22.02    0.79
   6  -3  -4   22.92    0.67
  -6  -3   4   23.61    0.69
  -6   3   4   22.70    0.62
   6   3  -4   22.43    0.62
  -6   3   4   21.67    0.68
   5  -3  -4   84.57    1.99
  -5  -3   4   81.83    2.26
  -5  -3   4   86.55    2.00
  -5  -3   4   85.47    1.87
  -5   3   4   82.18    1.79
  -5   3   4   80.68    2.15
   5   3  -4   82.40    1.79
  -4  -3   4    3.67    0.20
   4  -3  -4    3.42    0.21
  -4  -3   4    3.48    0.27
  -4  -3   4    3.34    0.21
  -4  -3   4    3.87    0.20
   4   3  -4    3.76    0.20
  -4   3   4    3.43    0.19
  -3  -3   4   66.00    1.59
   3  -3  -4   68.26    1.51
  -3  -3   4   68.41    1.49
   3  -3  -4   69.96    1.61
  -3  -3   4   68.60    1.44
  -3   3   4   66.59    1.45
   2  -3  -4   20.35    0.55
   2  -3  -4   20.57    0.52
  -2  -3   4   21.14    0.50
  -2  -3   4   20.06    0.53
  -2  -3   4   20.50    0.49
  -2   3   4   20.62    0.51
  -1  -3   4   29.05    0.65
   1  -3  -4   29.87    0.70
   1  -3  -4   28.31    0.74
  -1  -3   4   29.30    0.65
  -1  -3   4   29.08    0.70
  -1   3   4   29.52    0.67
   0  -3  -4   57.09    1.33
   0  -3  -4   56.57    1.24
   0  -3   4   54.94    1.16
   0  -3   4   56.24    1.19
   0  -3   4   53.36    1.27
   0   3   4   54.83    1.19
   1  -3   4    0.90    0.11
  -1  -3  -4    1.16    0.16
   1  -3   4    1.19    0.12
   1  -3   4    0.89    0.11
  -1  -3  -4    0.95    0.13
   1   3   4    0.91    0.14
   2  -3   4   68.32    1.60
   2  -3   4   68.85    1.46
  -2  -3  -4   69.33    1.55
  -2  -3  -4   69.35    1.66
   2   3   4   69.30    1.50
  -3  -3  -4    2.53    0.20
  -3  -3  -4    2.33    0.22
   3  -3   4    2.57    0.17
   3  -3   4    2.33    0.17
   3   3   4    2.49    0.20
   4  -3   4   11.78    0.42
   4  -3   4   11.92    0.39
  -4  -3  -4   12.29    0.46
  -4  -3  -4   12.96    0.44
   4   3   4   12.38    0.42
   4   3   4   12.25    0.46
   5  -3   4    4.99    0.29
   5  -3   4    5.60    0.28
  -5  -3  -4    6.17    0.34
  -5  -3  -4    5.38    0.31
   5   3   4    5.75    0.30
   5   3   4    5.70    0.31
  -6  -3  -4   30.04    0.89
  -6  -3  -4   29.02    0.84
   6  -3   4   27.87    0.84
   6  -3   4   28.96    0.78
   6   3   4   26.99    0.85
   6   3   4   28.90    0.81
   7  -3   4    9.54    0.41
  -7  -3  -4    9.11    0.45
   7  -3   4    9.60    0.43
   7   3   4    9.91    0.44
   7   3   4    9.67    0.43
  -8  -3  -4   15.86    0.61
   8  -3   4   15.50    0.56
   8  -3   4   15.87    0.60
   8   3   4   15.33    0.58
  -9  -3  -4   -0.04    0.12
  -9  -3  -4   -0.11    0.13
   9  -3   4   -0.01    0.11
   9  -3   4    0.04    0.10
   9   3   4   -0.15    0.11
 -10  -3  -4    2.32    0.36
  10  -3   4    2.60    0.30
 -10  -3  -4    2.43    0.35
  10  -3   4    2.43    0.30
  10   3   4    2.28    0.31
  11  -3   4   26.17    0.87
 -11  -3  -4   24.77    0.92
 -11  -3  -4   26.98    1.18
  11   3   4   27.04    0.91
 -12  -3  -4    0.15    0.23
  12  -3   4    0.13    0.15
  12   3   4    0.15    0.18
  13  -3   4    0.66    0.21
 -13  -3  -4    0.44    0.27
  13   3   4    0.35    0.20
 -14  -3  -4    2.91    0.62
  14  -3   4    2.99    0.43
  14   3   4    2.70    0.43
 -15  -3  -4    1.20    0.36
  15  -3   4    0.81    0.28
  15   3   4    1.14    0.28
 -15   3  -4    1.42    0.37
  16  -3   4    1.38    0.28
 -16  -3  -4    3.34    0.69
 -16   3  -4    1.70    0.40
  16   3   4    1.87    0.33
  17  -3   4    1.79    0.32
 -17  -3  -4    1.67    0.41
  17   3   4    2.95    0.51
 -17   3  -4    1.36    0.40
 -18  -3  -4    1.60    0.45
  18  -3   4    1.14    0.31
 -18   3  -4    0.58    0.40
  18   3   4    1.32    0.34
 -19  -4   4    0.16    0.33
  19  -4  -4    0.33    0.23
 -19   4   4    0.40    0.30
 -19   4   4   -0.21    0.26
  19   4  -4   -0.09    0.22
  18  -4  -4    0.74    0.28
 -18  -4   4    0.52    0.34
  18   4  -4    0.69    0.26
 -18   4   4    0.11    0.26
 -18   4   4    0.54    0.29
 -17  -4   4    0.14    0.29
  17  -4  -4   -0.23    0.21
 -17   4   4   -0.42    0.26
  17   4  -4    0.22    0.21
 -16  -4   4    0.15    0.28
  16  -4  -4   -0.54    0.19
  16   4  -4    0.06    0.19
  15  -4  -4    3.00    0.42
 -15  -4   4    3.00    0.57
  15   4  -4    3.47    0.41
 -15   4   4    3.20    0.52
  14  -4  -4    1.20    0.23
 -14  -4   4    1.36    0.32
  14   4  -4    1.63    0.26
 -14   4   4    1.26    0.25
 -13  -4   4    2.33    0.36
 -13  -4   4    2.43    0.37
 -13  -4   4    2.48    0.49
  13  -4  -4    2.72    0.34
 -13   4   4    2.39    0.41
  13   4  -4    2.78    0.34
 -12  -4   4    4.84    0.44
  12  -4  -4    4.29    0.37
 -12  -4   4    2.46    0.50
  12  -4  -4    3.73    0.34
 -12  -4   4    4.10    0.36
 -12  -4   4    4.13    0.38
 -12   4   4    4.15    0.42
  12   4  -4    4.55    0.37
 -11  -4   4    0.82    0.18
  11  -4  -4    0.94    0.17
 -11  -4   4    0.71    0.19
 -11  -4   4    0.34    0.20
  11  -4  -4    0.72    0.17
  11   4  -4    0.89    0.18
 -11   4   4    0.79    0.17
 -10  -4   4    0.81    0.17
  10  -4  -4    0.78    0.16
 -10  -4   4    0.79    0.18
  10  -4  -4    0.76    0.15
 -10  -4   4    0.74    0.20
  10   4  -4    0.65    0.16
 -10   4   4    0.63    0.15
   9  -4  -4   17.05    0.62
  -9  -4   4   16.35    0.73
  -9  -4   4   17.57    0.61
  -9  -4   4   17.90    0.67
   9  -4  -4   16.64    0.57
  -9   4   4   17.07    0.64
   9   4  -4   17.06    0.58
  -9   4   4   17.48    0.58
  -8  -4   4    0.05    0.10
  -8  -4   4   -0.01    0.11
   8  -4  -4    0.11    0.10
  -8  -4   4    0.04    0.13
  -8   4   4    0.02    0.10
   8   4  -4   -0.07    0.09
  -8   4   4    0.03    0.09
   7  -4  -4   15.28    0.53
  -7  -4   4   14.21    0.63
  -7  -4   4   15.78    0.51
  -7  -4   4   14.96    0.56
  -7   4   4   14.63    0.52
  -7   4   4   14.61    0.49
   7   4  -4   15.01    0.49
  -6  -4   4   88.56    2.51
  -6  -4   4   97.33    2.08
  -6  -4   4   92.40    2.22
   6  -4  -4   92.51    2.20
   6   4  -4   89.84    1.99
  -6   4   4   88.44    2.37
  -6   4   4   93.61    1.99
  -5  -4   4  169.85    3.94
  -5  -4   4  179.74    3.69
   5  -4  -4  172.90    3.93
  -5  -4   4  170.29    4.47
  -5   4   4  174.35    3.54
   5   4  -4  170.25    3.54
  -5   4   4  166.90    4.31
   4  -4  -4  142.06    3.23
  -4  -4   4  141.32    3.23
  -4  -4   4  138.68    3.68
  -4  -4   4  142.01    3.02
  -4   4   4  137.36    2.90
   4   4  -4  145.11    2.91
   3  -4  -4    8.78    0.31
  -3  -4   4    8.82    0.30
  -3  -4   4    8.86    0.28
   3  -4  -4    8.65    0.29
  -3  -4   4    8.58    0.27
  -3   4   4    8.79    0.29
   2  -4  -4   23.90    0.62
   2  -4  -4   24.45    0.58
  -2  -4   4   22.87    0.54
  -2  -4   4   23.25    0.54
  -2  -4   4   22.74    0.59
  -2   4   4   23.56    0.57
  -1  -4   4   11.11    0.30
   1  -4  -4   11.47    0.33
  -1  -4   4   11.15    0.29
  -1  -4   4   11.31    0.27
   1  -4  -4   11.81    0.36
  -1   4   4   11.67    0.33
   0  -4  -4   73.35    1.71
   0  -4   4   70.93    1.64
   0  -4  -4   73.37    1.59
   0  -4   4   74.01    1.49
   0   4   4   72.33    1.54
   1  -4   4    1.71    0.12
  -1  -4  -4    1.47    0.17
  -1  -4  -4    1.51    0.14
   1   4   4    1.63    0.15
   2  -4   4   40.29    0.88
   2  -4   4   37.71    0.94
  -2  -4  -4   38.89    1.02
  -2  -4  -4   40.54    0.94
   2   4   4   40.35    0.92
   3  -4   4    3.14    0.18
  -3  -4  -4    3.01    0.23
   3  -4   4    3.07    0.18
  -3  -4  -4    2.99    0.21
   3   4   4    2.98    0.21
  -4  -4  -4    1.46    0.21
   4  -4   4    1.20    0.16
  -4  -4  -4    1.20    0.19
   4  -4   4    1.11    0.16
   4   4   4    1.18    0.18
   5  -4   4    0.15    0.09
  -5  -4  -4    0.05    0.11
  -5  -4  -4    0.00    0.10
   5  -4   4    0.20    0.09
   5   4   4    0.20    0.10
  -6  -4  -4   25.78    0.81
   6  -4   4   25.23    0.71
  -6  -4  -4   25.45    0.77
   6  -4   4   25.40    0.77
   6   4   4   24.68    0.74
  -7  -4  -4   13.83    0.58
   7  -4   4   13.83    0.53
  -7  -4  -4   14.16    0.55
   7  -4   4   13.64    0.50
   7   4   4   13.58    0.53
   8  -4   4   22.54    0.70
  -8  -4  -4   22.55    0.80
   8  -4   4   22.52    0.76
  -8  -4  -4   21.66    0.75
   8   4   4   21.75    0.72
  -9  -4  -4    1.53    0.30
   9  -4   4    1.29    0.25
   9  -4   4    1.51    0.25
  -9  -4  -4    1.25    0.26
   9   4   4    1.67    0.27
 -10  -4  -4    0.97    0.20
 -10  -4  -4    1.98    0.34
  10  -4   4    1.54    0.27
  10  -4   4    1.78    0.28
 -10  -4  -4    1.96    0.46
  10   4   4    1.91    0.30
  11  -4   4    0.62    0.18
 -11  -4  -4    0.30    0.25
 -11  -4  -4    0.39    0.19
  11   4   4    0.36    0.17
 -12  -4  -4    7.40    0.68
  12  -4   4    7.28    0.48
  12   4   4    6.62    0.49
 -13  -4  -4    5.20    0.67
  13  -4   4    5.06    0.46
  13   4   4    5.24    0.47
 -14  -4  -4    3.03    0.63
  14  -4   4    3.04    0.42
  14   4   4    2.83    0.45
  15  -4   4    0.06    0.20
 -15  -4  -4    0.05    0.29
  15   4   4    0.34    0.24
 -16  -4  -4    0.16    0.30
  16  -4   4    0.26    0.23
  16   4   4   -0.10    0.22
 -16   4  -4    0.00    0.31
  17  -4   4    4.31    0.51
 -17  -4  -4    4.00    0.77
 -17   4  -4    5.14    0.73
  17   4   4    4.51    0.58
 -18  -4  -4   -0.24    0.35
  18  -4   4    0.15    0.23
  18   4   4   -0.14    0.25
 -18   4  -4   -0.10    0.37
 -19  -5   4   -0.08    0.32
 -19   5   4    0.48    0.30
 -19   5   4    0.71    0.32
  19   5  -4    0.81    0.29
 -18  -5   4    0.38    0.33
 -18   5   4    0.41    0.28
  18   5  -4    0.60    0.26
 -18   5   4    0.06    0.27
  17  -5  -4    4.38    0.51
 -17  -5   4    4.11    0.69
  17   5  -4    5.56    0.54
 -17   5   4    5.93    0.59
 -17   5   4    4.56    0.63
 -16  -5   4    1.63    0.38
  16  -5  -4    1.20    0.30
 -16   5   4    1.63    0.33
  16   5  -4    2.66    0.43
 -16   5   4    1.72    0.33
  15  -5  -4    2.64    0.39
 -15  -5   4    3.01    0.58
 -15   5   4    2.29    0.49
 -15   5   4    2.96    0.47
  15   5  -4    3.11    0.41
  14  -5  -4    0.23    0.17
 -14  -5   4    0.06    0.22
 -14  -5   4   -0.11    0.16
 -14   5   4    0.13    0.21
 -14   5   4    0.30    0.20
  14   5  -4    0.07    0.17
 -13  -5   4    1.18    0.28
  13  -5  -4    1.21    0.22
 -13  -5   4    0.79    0.21
 -13  -5   4    0.88    0.22
 -13   5   4    0.63    0.21
 -13   5   4    1.26    0.25
  13   5  -4    1.68    0.32
 -12  -5   4   14.77    0.84
 -12  -5   4   17.10    0.76
 -12  -5   4   16.03    0.69
 -12  -5   4   16.08    0.66
  12  -5  -4   16.64    0.68
  12  -5  -4   16.01    0.64
 -12   5   4   15.36    0.70
  12   5  -4   16.19    0.65
 -12   5   4   16.72    0.66
 -11  -5   4    3.99    0.40
 -11  -5   4    2.73    0.31
 -11  -5   4    3.23    0.34
  11  -5  -4    3.05    0.31
 -11  -5   4    2.28    0.42
  11  -5  -4    2.78    0.32
  11   5  -4    3.15    0.30
 -11   5   4    3.39    0.34
 -11   5   4    3.60    0.33
 -10  -5   4   23.26    0.74
 -10  -5   4   22.09    0.82
 -10  -5   4   21.84    0.75
 -10  -5   4   22.06    0.93
  10  -5  -4   22.27    0.77
 -10   5   4   23.24    0.72
 -10   5   4   22.01    0.79
  10   5  -4   21.92    0.72
  -9  -5   4    0.73    0.15
  -9  -5   4    0.83    0.20
  -9  -5   4    0.52    0.15
   9  -5  -4    0.71    0.14
   9   5  -4    0.71    0.15
  -9   5   4    0.69    0.15
  -9   5   4    0.60    0.13
  -8  -5   4    0.39    0.13
  -8  -5   4    0.41    0.12
   8  -5  -4    0.49    0.12
  -8  -5   4    0.35    0.16
  -8   5   4    0.37    0.12
   8   5  -4    0.37    0.11
  -8   5   4    0.37    0.10
   7  -5  -4    1.30    0.21
  -7  -5   4    1.64    0.20
  -7  -5   4    1.37    0.29
  -7  -5   4    1.54    0.24
  -7   5   4    1.36    0.20
   7   5  -4    1.33    0.19
  -7   5   4    1.32    0.18
   6  -5  -4  142.04    3.22
  -6  -5   4  141.03    3.24
  -6  -5   4  140.34    3.02
  -6  -5   4  136.35    3.68
  -6   5   4  133.29    3.49
  -6   5   4  137.46    2.90
   6   5  -4  135.80    2.90
  -5  -5   4   40.16    1.25
  -5  -5   4   42.18    0.98
   5  -5  -4   40.87    1.04
  -5  -5   4   40.07    1.06
  -5   5   4   39.90    0.95
   5   5  -4   38.30    0.95
  -4  -5   4   61.20    1.39
  -4  -5   4   63.54    1.51
   4  -5  -4   64.02    1.51
  -4  -5   4   61.84    1.76
  -4   5   4   62.43    1.36
   4   5  -4   61.45    1.36
  -3  -5   4    9.75    0.29
  -3  -5   4   10.45    0.31
   3  -5  -4   10.28    0.34
  -3  -5   4   10.22    0.33
  -3   5   4    9.87    0.31
  -2  -5   4    0.06    0.06
  -2  -5   4    0.06    0.03
   2  -5  -4    0.03    0.06
  -2  -5   4    0.10    0.04
  -2  -5   4    0.08    0.05
   2  -5  -4    0.02    0.06
  -2   5   4   -0.06    0.06
   1  -5  -4    2.68    0.15
  -1  -5   4    2.79    0.11
  -1  -5   4    2.64    0.12
   1  -5  -4    2.69    0.17
  -1   5   4    2.52    0.15
   0  -5  -4    4.44    0.22
   0  -5  -4    4.29    0.19
   0  -5   4    4.41    0.14
   0   5   4    4.22    0.19
   1  -5   4    1.78    0.09
   1  -5   4    1.95    0.10
  -1  -5  -4    2.26    0.15
  -1  -5  -4    1.90    0.18
   1  -5   4    1.98    0.11
   1   5   4    2.27    0.16
  -2  -5  -4   41.29    1.08
  -2  -5  -4   41.60    0.99
   2  -5   4   41.74    0.91
   2  -5   4   41.88    0.99
   2  -5   4   39.34    0.98
   2   5   4   44.83    0.98
   3  -5   4   -0.01    0.05
   3  -5   4   -0.02    0.06
  -3  -5  -4    0.06    0.08
   3  -5   4   -0.05    0.06
  -3  -5  -4    0.09    0.09
   3   5   4   -0.03    0.07
  -4  -5  -4    0.35    0.12
   4  -5   4    0.53    0.09
   4  -5   4    0.61    0.10
  -4  -5  -4    0.47    0.11
   4   5   4    0.63    0.12
  -5  -5  -4   17.92    0.62
  -5  -5  -4   17.82    0.58
   5  -5   4   16.99    0.55
   5  -5   4   17.05    0.51
   5   5   4   17.35    0.56
  -6  -5  -4  175.33    4.21
   6  -5   4  179.91    3.74
   6  -5   4  179.77    4.16
  -6  -5  -4  180.52    3.96
   6   5   4  182.42    3.81
  -7  -5  -4   74.22    1.93
   7  -5   4   72.68    1.69
  -7  -5  -4   73.42    1.81
   7  -5   4   74.88    1.87
  -7  -5  -4   75.24    2.21
   7   5   4   73.45    1.75
  -8  -5  -4   17.41    0.70
  -8  -5  -4   18.11    0.67
   8  -5   4   17.49    0.65
  -8  -5  -4   17.98    0.84
   8  -5   4   17.30    0.60
   8   5   4   17.10    0.63
  -9  -5  -4   11.05    0.53
  -9  -5  -4    9.02    0.52
   9  -5   4   11.10    0.51
   9  -5   4   10.41    0.47
  -9  -5  -4   10.22    0.67
   9   5   4   10.34    0.50
 -10  -5  -4    5.00    0.57
  10  -5   4    5.23    0.39
 -10  -5  -4    5.75    0.44
 -10  -5  -4    5.26    0.44
  10  -5   4    5.65    0.38
  10   5   4    5.30    0.40
 -11  -5  -4    1.35    0.25
 -11  -5  -4    1.16    0.29
  11  -5   4    1.66    0.30
  11   5   4    1.83    0.34
 -12  -5  -4   -0.09    0.23
  12  -5   4    0.13    0.16
  12   5   4    0.24    0.18
  13  -5   4    1.15    0.25
 -13  -5  -4    0.84    0.30
  13   5   4    1.08    0.25
  14  -5   4    1.69    0.30
 -14  -5  -4    1.62    0.39
  14   5   4    1.79    0.31
  15  -5   4   -0.19    0.20
 -15  -5  -4    0.11    0.27
  15   5   4   -0.29    0.21
 -16  -5  -4    0.31    0.31
  16  -5   4   -0.04    0.21
 -16   5  -4    0.00    0.29
  16   5   4    0.34    0.23
 -17  -5  -4    0.13    0.34
  17  -5   4    0.03    0.21
 -17   5  -4    0.08    0.31
  17   5   4    0.16    0.24
 -18  -5  -4   -0.57    0.36
  18  -5   4   -0.08    0.22
  18   5   4   -0.16    0.24
 -18   5  -4   -0.11    0.36
 -19  -6   4    0.39    0.33
  19   6  -4    0.02    0.21
 -19   6   4   -0.14    0.27
 -18  -6   4    1.05    0.39
 -18   6   4    1.21    0.32
  18   6  -4    1.77    0.33
 -18   6   4    1.45    0.34
 -17  -6   4   -0.08    0.27
  17   6  -4   -0.14    0.19
 -17   6   4   -0.10    0.23
 -17   6   4   -0.34    0.24
 -16  -6   4    1.05    0.34
 -16   6   4    1.23    0.30
  16   6  -4    2.60    0.43
 -16   6   4    1.53    0.31
 -15  -6   4   -0.01    0.25
 -15   6   4    0.06    0.22
  15   6  -4    0.40    0.22
 -15   6   4   -0.26    0.21
 -14  -6   4    6.31    0.64
 -14  -6   4    6.46    0.53
 -14   6   4    6.67    0.53
 -14   6   4    5.40    0.51
  14   6  -4    6.76    0.49
 -13  -6   4    4.65    0.56
 -13  -6   4    3.55    0.44
 -13  -6   4    4.05    0.41
 -13   6   4    4.42    0.44
 -13   6   4    4.11    0.44
  13   6  -4    4.11    0.42
 -12  -6   4    2.22    0.47
 -12  -6   4    2.70    0.37
 -12  -6   4    2.15    0.40
 -12  -6   4    2.50    0.33
  12  -6  -4    2.39    0.34
 -12   6   4    2.08    0.34
  12   6  -4    1.99    0.31
 -12   6   4    2.23    0.34
 -11  -6   4    1.29    0.23
  11  -6  -4    1.59    0.29
 -11  -6   4    1.59    0.28
 -11  -6   4    1.27    0.26
 -11  -6   4    1.17    0.21
 -11   6   4    1.18    0.28
  11   6  -4    1.57    0.28
 -11   6   4    1.89    0.29
 -10  -6   4   10.37    0.56
 -10  -6   4   11.77    0.67
 -10  -6   4   12.79    0.54
  10  -6  -4   10.99    0.51
 -10  -6   4   11.84    0.51
 -10   6   4   11.66    0.48
  10   6  -4   12.13    0.50
 -10   6   4   11.35    0.50
   9  -6  -4   -0.06    0.10
  -9  -6   4   -0.01    0.12
  -9  -6   4    0.11    0.16
  -9  -6   4   -0.25    0.09
  -9  -6   4   -0.07    0.11
   9   6  -4    0.12    0.11
  -9   6   4   -0.06    0.11
  -9   6   4   -0.10    0.09
  -8  -6   4   10.26    0.57
   8  -6  -4   10.61    0.44
  -8  -6   4   10.74    0.49
  -8  -6   4   10.33    0.42
  -8  -6   4   10.25    0.44
  -8   6   4   10.53    0.41
  -8   6   4   10.67    0.41
   8   6  -4    9.97    0.41
  -7  -6   4    1.57    0.25
  -7  -6   4    1.44    0.29
  -7  -6   4    1.17    0.21
  -7  -6   4    1.44    0.20
   7  -6  -4    1.45    0.21
  -7   6   4    1.27    0.19
   7   6  -4    1.41    0.19
  -7   6   4    1.22    0.16
  -6  -6   4   56.65    1.38
  -6  -6   4   56.93    1.72
  -6  -6   4   58.94    1.49
   6  -6  -4   57.79    1.45
  -6  -6   4   59.55    1.36
   6   6  -4   56.72    1.32
  -6   6   4   57.30    1.31
  -5  -6   4   97.58    2.70
   5  -6  -4  100.65    2.33
  -5  -6   4   96.73    2.19
  -5  -6   4  101.62    2.35
  -5  -6   4   98.00    2.17
   5   6  -4   99.91    2.11
  -5   6   4   96.91    2.10
  -4  -6   4  199.14    4.29
  -4  -6   4  204.39    4.61
   4  -6  -4  207.11    4.60
  -4  -6   4  201.09    4.31
  -4   6   4  202.59    4.14
   4   6  -4  206.47    4.14
  -3  -6   4    1.14    0.14
  -3  -6   4    1.08    0.09
   3  -6  -4    1.07    0.15
  -3  -6   4    1.41    0.15
  -3  -6   4    1.39    0.11
  -3   6   4    1.25    0.14
   2  -6  -4    6.41    0.25
  -2  -6   4    5.91    0.20
  -2  -6   4    6.21    0.21
   2  -6  -4    6.16    0.22
  -2   6   4    6.34    0.23
   1  -6  -4    2.74    0.15
  -1  -6   4    2.61    0.12
   1  -6  -4    2.78    0.16
  -1  -6   4    2.67    0.12
   1  -6  -4    2.56    0.17
  -1   6   4    2.80    0.16
   0  -6  -4   50.51    1.35
   0  -6  -4   49.41    1.12
   0  -6  -4   49.20    1.22
   0  -6   4   50.89    1.03
   0   6   4   50.23    1.10
  -1  -6  -4   27.74    0.75
   1  -6   4   28.57    0.60
  -1  -6  -4   26.32    0.67
  -1  -6  -4   28.27    0.83
   1   6   4   25.94    0.67
  -2  -6  -4   17.60    0.54
   2  -6   4   16.93    0.41
   2  -6   4   15.62    0.42
  -2  -6  -4   16.81    0.60
   2  -6   4   16.24    0.42
  -2  -6  -4   16.55    0.47
   2   6   4   16.80    0.48
   3  -6   4    0.11    0.06
  -3  -6  -4    0.05    0.11
   3  -6   4    0.08    0.06
  -3  -6  -4    0.01    0.09
  -3  -6  -4    0.04    0.08
   3  -6   4    0.15    0.07
   3   6   4    0.16    0.08
  -4  -6  -4    1.46    0.23
   4  -6   4    1.15    0.16
  -4  -6  -4    1.29    0.19
   4  -6   4    1.27    0.16
   4  -6   4    1.32    0.16
  -4  -6  -4    0.87    0.17
   4   6   4    1.57    0.20
   5  -6   4    0.09    0.09
  -5  -6  -4    0.13    0.11
   5  -6   4    0.09    0.09
  -5  -6  -4    0.16    0.15
  -5  -6  -4    0.03    0.10
   5  -6   4    0.18    0.09
   5   6   4    0.17    0.11
  -6  -6  -4   16.09    0.62
   6  -6   4   16.49    0.51
   6  -6   4   15.62    0.55
  -6  -6  -4   16.07    0.58
   6  -6   4   16.13    0.55
  -6  -6  -4   16.30    0.73
   6   6   4   15.30    0.56
  -7  -6  -4    5.24    0.50
   7  -6   4    5.07    0.32
  -7  -6  -4    5.38    0.39
  -7  -6  -4    5.67    0.37
   7  -6   4    5.40    0.33
   7   6   4    5.25    0.35
   8  -6   4   36.31    1.07
  -8  -6  -4   35.93    1.13
   8  -6   4   36.48    0.97
  -8  -6  -4   37.09    1.33
  -8  -6  -4   36.39    1.07
   8   6   4   35.98    1.03
   9  -6   4    4.20    0.34
  -9  -6  -4    4.45    0.50
  -9  -6  -4    4.54    0.40
   9  -6   4    4.45    0.33
  -9  -6  -4    4.34    0.38
   9   6   4    4.55    0.36
  10  -6   4    6.49    0.40
 -10  -6  -4    6.30    0.46
  10  -6   4    6.05    0.41
 -10  -6  -4    6.27    0.60
  10   6   4    6.12    0.43
  11  -6   4    1.06    0.20
 -11  -6  -4    0.47    0.27
 -11  -6  -4    0.91    0.23
  11   6   4    0.75    0.20
 -12  -6  -4    5.75    0.66
 -12  -6  -4    7.13    0.53
  12  -6   4    6.38    0.45
  12   6   4    5.71    0.46
 -13  -6  -4    0.81    0.31
  13  -6   4    0.40    0.21
  13   6   4    0.80    0.23
  14  -6   4   -0.41    0.20
 -14  -6  -4   -0.02    0.26
  14   6   4   -0.13    0.20
  15  -6   4    0.82    0.28
 -15  -6  -4    1.23    0.36
  15   6   4    1.31    0.30
 -16  -6  -4    0.03    0.30
  16  -6   4   -0.03    0.21
 -16   6  -4    0.27    0.31
  16   6   4   -0.06    0.20
  17  -6   4   -0.12    0.19
 -17   6  -4   -0.10    0.29
  17   6   4    0.28    0.24
  18  -6   4    0.13    0.25
  18   6   4   -0.06    0.24
 -18   6  -4    0.15    0.36
 -19  -7   4    2.04    0.48
  19   7  -4    3.28    0.55
 -18  -7   4    0.07    0.32
  18   7  -4    0.26    0.24
 -18   7   4    0.21    0.28
 -17  -7   4   -0.02    0.27
 -17   7   4    0.13    0.24
 -17   7   4   -0.32    0.22
  17   7  -4   -0.02    0.20
 -16  -7   4    0.26    0.29
 -16   7   4    0.06    0.22
  16   7  -4    0.10    0.20
 -16   7   4    0.25    0.23
 -15  -7   4    1.42    0.30
 -15  -7   4    2.51    0.58
 -15   7   4    2.03    0.45
  15   7  -4    2.33    0.41
 -15   7   4    1.84    0.31
 -14  -7   4   -0.35    0.20
 -14  -7   4    0.37    0.24
 -14  -7   4   -0.33    0.19
 -14   7   4    0.23    0.19
  14   7  -4   -0.02    0.18
 -14   7   4   -0.01    0.21
 -13  -7   4   10.84    0.63
 -13  -7   4   11.55    0.60
 -13  -7   4   10.20    0.68
 -13  -7   4   11.97    0.77
  13   7  -4   10.89    0.59
 -13   7   4   11.47    0.59
 -13   7   4   11.65    0.62
 -12  -7   4   -0.08    0.16
  12  -7  -4    0.20    0.17
 -12  -7   4    0.19    0.21
 -12  -7   4    0.29    0.21
 -12  -7   4    0.00    0.18
 -12   7   4    0.31    0.15
  12   7  -4    0.06    0.17
 -12   7   4   -0.10    0.16
 -11  -7   4    0.76    0.18
 -11  -7   4    0.78    0.24
 -11  -7   4    0.86    0.20
 -11  -7   4    0.77    0.20
  11  -7  -4    1.04    0.19
 -11   7   4    0.54    0.15
 -11   7   4    0.61    0.17
  11   7  -4    0.91    0.18
 -10  -7   4    1.69    0.26
 -10  -7   4    1.79    0.37
 -10  -7   4    2.05    0.30
 -10  -7   4    2.13    0.34
  10  -7  -4    1.73    0.27
  10   7  -4    1.73    0.25
 -10   7   4    1.67    0.26
 -10   7   4    1.66    0.24
  -9  -7   4    2.78    0.33
   9  -7  -4    2.52    0.27
  -9  -7   4    2.75    0.27
  -9  -7   4    2.31    0.37
  -9  -7   4    2.22    0.29
   9   7  -4    2.47    0.26
  -9   7   4    2.64    0.26
  -9   7   4    2.61    0.23
  -8  -7   4   25.97    0.74
  -8  -7   4   26.34    0.78
   8  -7  -4   25.67    0.79
  -8  -7   4   23.65    0.82
  -8  -7   4   24.33    0.96
  -8   7   4   24.37    0.75
  -8   7   4   25.09    0.71
   8   7  -4   24.17    0.72
  -7  -7   4    0.15    0.09
   7  -7  -4    0.10    0.09
  -7  -7   4   -0.03    0.10
  -7  -7   4    0.07    0.13
  -7  -7   4    0.03    0.11
  -7   7   4    0.08    0.06
  -7   7   4   -0.08    0.08
   7   7  -4    0.04    0.09
   6  -7  -4   22.59    0.67
  -6  -7   4   22.13    0.65
  -6  -7   4   21.80    0.70
  -6  -7   4   22.46    0.85
  -6  -7   4   22.14    0.62
  -6   7   4   22.26    0.61
   6   7  -4   22.02    0.62
  -5  -7   4   34.78    0.90
   5  -7  -4   35.45    0.95
  -5  -7   4   36.61    0.87
  -5  -7   4   36.41    1.18
  -5  -7   4   37.50    0.99
   5   7  -4   36.21    0.87
  -5   7   4   36.68    0.87
  -4  -7   4    1.40    0.13
   4  -7  -4    1.99    0.19
  -4  -7   4    1.91    0.20
  -4  -7   4    1.57    0.15
   4   7  -4    1.60    0.16
  -4   7   4    1.93    0.17
   3  -7  -4   25.90    0.69
  -3  -7   4   25.73    0.62
  -3   7   4   26.32    0.64
  -2  -7   4    0.23    0.06
   2  -7  -4    0.24    0.07
  -2  -7   4    0.22    0.06
  -2   7   4    0.31    0.07
   1  -7  -4    1.41    0.14
   1  -7  -4    1.14    0.15
   1  -7  -4    1.15    0.11
  -1   7   4    1.15    0.13
   0  -7  -4   13.19    0.46
   0  -7  -4   12.77    0.37
   0  -7  -4   14.24    0.44
   0   7   4   13.70    0.39
  -1  -7  -4   15.88    0.56
  -1  -7  -4   15.91    0.51
  -1  -7  -4   15.56    0.44
   1   7   4   16.54    0.46
  -2  -7  -4   40.99    1.10
   2  -7   4   42.69    0.89
  -2  -7  -4   40.39    0.99
  -2  -7  -4   42.32    1.23
   2   7   4   42.74    0.99
  -3  -7  -4   20.48    0.64
   3  -7   4   20.61    0.50
   3  -7   4   19.60    0.52
  -3  -7  -4   20.76    0.74
   3  -7   4   19.15    0.52
  -3  -7  -4   20.15    0.56
   3   7   4   20.15    0.59
   4  -7   4    2.18    0.17
  -4  -7  -4    2.23    0.21
  -4  -7  -4    1.96    0.29
   4  -7   4    1.97    0.17
  -4  -7  -4    2.26    0.25
   4  -7   4    1.99    0.17
   4   7   4    2.20    0.22
  -5  -7  -4   11.86    0.61
  -5  -7  -4   13.82    0.53
   5  -7   4   12.02    0.44
  -5  -7  -4   12.42    0.46
   5  -7   4   12.74    0.41
   5  -7   4   12.42    0.43
   5   7   4   13.81    0.48
  -6  -7  -4   65.59    1.62
   6  -7   4   67.36    1.50
  -6  -7  -4   66.39    2.00
  -6  -7  -4   66.69    1.75
   6  -7   4   67.16    1.67
   6  -7   4   66.00    1.65
   6   7   4   65.17    1.58
   7  -7   4   22.20    0.64
   7  -7   4   21.19    0.70
  -7  -7  -4   21.86    0.92
   7  -7   4   21.14    0.69
  -7  -7  -4   19.89    0.76
  -7  -7  -4   21.36    0.72
   7   7   4   21.42    0.71
  -8  -7  -4    2.38    0.30
   8  -7   4    2.11    0.26
   8  -7   4    2.13    0.25
  -8  -7  -4    2.16    0.44
  -8  -7  -4    2.29    0.32
   8   7   4    2.40    0.29
  -9  -7  -4    2.23    0.35
  -9  -7  -4    2.43    0.45
  -9  -7  -4    1.91    0.32
   9  -7   4    2.14    0.28
   9  -7   4    1.93    0.27
   9   7   4    1.87    0.29
 -10  -7  -4    2.37    0.47
  10  -7   4    2.27    0.30
  10  -7   4    2.20    0.31
 -10  -7  -4    3.35    0.38
  10   7   4    2.99    0.35
  11  -7   4    0.27    0.17
 -11  -7  -4   -0.07    0.22
 -11  -7  -4   -0.23    0.16
 -11  -7  -4   -0.04    0.17
  11   7   4    0.00    0.15
 -12  -7  -4    0.09    0.19
  12  -7   4   -0.06    0.16
 -12  -7  -4   -0.24    0.21
  12   7   4    0.07    0.17
  13  -7   4    5.93    0.47
 -13  -7  -4    4.47    0.66
  13   7   4    5.85    0.52
 -14  -7  -4    0.73    0.32
  14  -7   4    0.95    0.27
  14   7   4    0.79    0.27
 -15  -7  -4    6.41    0.77
  15  -7   4    5.29    0.54
  15   7   4    6.34    0.58
  16  -7   4    3.21    0.47
 -16  -7  -4    2.00    0.44
  16   7   4    2.09    0.35
 -17  -7  -4   -0.36    0.35
  17  -7   4    0.41    0.25
  17   7   4    0.79    0.28
 -17   7  -4    0.79    0.35
 -18  -8   4    3.82    0.76
  18   8  -4    4.42    0.53
 -17  -8   4    0.15    0.29
  17   8  -4    0.15    0.22
 -16  -8   4    7.09    0.78
  16   8  -4    7.36    0.56
 -16   8   4    8.86    0.61
 -15  -8   4    0.18    0.23
 -15  -8   4   -0.19    0.24
 -15   8   4    0.10    0.21
 -15   8   4    0.06    0.19
  15   8  -4    0.24    0.19
 -14  -8   4   10.62    0.67
 -14  -8   4   11.55    0.84
 -14  -8   4   11.29    0.62
 -14   8   4   11.31    0.62
  14   8  -4   11.44    0.63
 -14   8   4   10.80    0.63
 -13  -8   4    3.67    0.41
 -13  -8   4    2.42    0.49
 -13  -8   4    2.14    0.33
 -13  -8   4    3.53    0.53
 -13   8   4    3.63    0.40
 -13   8   4    3.18    0.39
  13   8  -4    2.93    0.39
 -12  -8   4    0.07    0.19
 -12  -8   4    0.06    0.16
  12  -8  -4    0.02    0.16
 -12  -8   4    0.50    0.24
 -12  -8   4   -0.23    0.18
 -12   8   4    0.25    0.15
 -12   8   4    0.25    0.18
  12   8  -4    0.11    0.16
 -11  -8   4    0.58    0.18
 -11  -8   4    0.62    0.21
 -11  -8   4    0.68    0.24
 -11  -8   4    0.38    0.20
  11  -8  -4    0.57    0.19
  11   8  -4    0.90    0.18
 -11   8   4    0.70    0.15
 -11   8   4    0.29    0.18
 -10  -8   4    1.67    0.27
 -10  -8   4    1.87    0.40
  10  -8  -4    1.76    0.29
 -10  -8   4    1.47    0.23
 -10  -8   4    1.78    0.35
 -10   8   4    1.32    0.19
  10   8  -4    2.27    0.28
 -10   8   4    1.79    0.24
   9  -8  -4   12.33    0.51
  -9  -8   4   11.35    0.51
  -9  -8   4   10.42    0.55
  -9  -8   4   11.33    0.66
  -9  -8   4   11.42    0.47
   9   8  -4   10.79    0.47
  -9   8   4   11.68    0.46
  -9   8   4   11.30    0.43
  -8  -8   4    0.27    0.17
  -8  -8   4    0.45    0.16
  -8  -8   4    0.44    0.12
  -8  -8   4    0.37    0.14
   8  -8  -4    0.51    0.13
   8   8  -4    0.73    0.13
  -8   8   4    0.50    0.12
  -7  -8   4    0.19    0.10
  -7  -8   4    0.04    0.10
   7  -8  -4    0.24    0.10
  -7  -8   4    0.26    0.13
  -7  -8   4    0.23    0.15
  -7   8   4    0.30    0.10
   7   8  -4    0.20    0.10
  -6  -8   4    1.89    0.17
   6  -8  -4    1.87    0.21
  -6  -8   4    1.82    0.32
  -6  -8   4    1.89    0.24
  -6  -8   4    1.52    0.19
   6   8  -4    1.62    0.18
  -6   8   4    1.69    0.18
   5  -8  -4    0.95    0.17
  -5  -8   4    0.78    0.17
  -5  -8   4    1.07    0.13
  -5  -8   4    1.03    0.15
  -5  -8   4    1.06    0.20
   5   8  -4    1.22    0.16
  -5   8   4    0.87    0.15
   4  -8  -4   11.20    0.39
  -4  -8   4   11.22    0.30
  -4  -8   4   10.49    0.29
   4   8  -4   11.51    0.35
  -4   8   4   11.06    0.35
  -3  -8   4    0.86    0.13
  -3  -8   4    0.87    0.13
   3  -8  -4    0.99    0.15
  -3   8   4    0.89    0.13
   2  -8  -4    1.33    0.16
  -2  -8   4    1.42    0.11
  -2  -8   4    1.41    0.12
  -2   8   4    1.45    0.14
   1  -8  -4   17.78    0.50
   1  -8  -4   15.94    0.41
   1  -8  -4   17.04    0.52
  -1   8   4   16.82    0.45
   0  -8  -4    1.35    0.12
   0  -8  -4    1.45    0.18
   0  -8  -4    1.45    0.18
   0   8   4    1.38    0.15
  -1  -8  -4    8.58    0.39
  -1  -8  -4    8.53    0.28
  -1  -8  -4    9.11    0.36
   1   8   4    9.12    0.32
  -2  -8  -4   27.50    0.79
  -2  -8  -4   27.67    0.88
  -2  -8  -4   27.58    0.69
   2   8   4   26.84    0.71
   3  -8   4    3.57    0.16
  -3  -8  -4    4.22    0.33
   3  -8   4    3.57    0.16
   3  -8   4    3.93    0.17
  -3  -8  -4    3.69    0.27
  -3  -8  -4    3.47    0.22
   3   8   4    3.80    0.24
   4  -8   4    3.98    0.21
  -4  -8  -4    4.51    0.36
   4  -8   4    4.32    0.21
  -4  -8  -4    4.00    0.30
  -4  -8  -4    4.37    0.25
   4  -8   4    4.32    0.20
   4   8   4    3.94    0.27
   5  -8   4    0.15    0.08
   5  -8   4    0.12    0.08
  -5  -8  -4    0.30    0.11
  -5  -8  -4   -0.01    0.11
   5  -8   4    0.30    0.09
  -5  -8  -4    0.04    0.14
   5   8   4    0.22    0.11
  -6  -8  -4    2.98    0.40
  -6  -8  -4    3.35    0.29
   6  -8   4    3.32    0.25
   6  -8   4    3.48    0.23
  -6  -8  -4    3.38    0.33
   6  -8   4    3.15    0.25
   6   8   4    3.32    0.29
  -7  -8  -4    0.41    0.15
  -7  -8  -4    0.55    0.16
   7  -8   4    0.43    0.12
   7  -8   4    0.40    0.12
   7  -8   4    0.46    0.12
  -7  -8  -4    0.38    0.20
   7   8   4    0.37    0.14
   8  -8   4    0.30    0.13
  -8  -8  -4   -0.01    0.13
   8  -8   4    0.30    0.12
  -8  -8  -4   -0.04    0.13
  -8  -8  -4    0.15    0.19
   8  -8   4    0.26    0.12
   8   8   4    0.29    0.13
  -9  -8  -4    0.41    0.21
   9  -8   4    0.02    0.13
  -9  -8  -4    0.50    0.18
  -9  -8  -4    0.29    0.16
   9  -8   4    0.33    0.14
   9   8   4    0.21    0.15
  10  -8   4    0.03    0.13
 -10  -8  -4    0.03    0.21
 -10  -8  -4    0.01    0.17
  10  -8   4   -0.07    0.14
  10   8   4   -0.08    0.14
 -11  -8  -4   -0.08    0.18
 -11  -8  -4   -0.04    0.23
  11  -8   4   -0.18    0.16
  11   8   4   -0.13    0.16
  12  -8   4   -0.28    0.16
 -12  -8  -4    0.00    0.20
 -12  -8  -4    0.21    0.26
  12   8   4    0.32    0.21
 -13  -8  -4    0.23    0.28
  13  -8   4    0.08    0.19
 -13  -8  -4   -0.09    0.22
  13   8   4   -0.07    0.18
  14  -8   4    0.02    0.19
 -14  -8  -4   -0.15    0.27
  14   8   4    0.15    0.24
 -15  -8  -4    1.77    0.42
  15  -8   4    2.36    0.45
  15   8   4    2.59    0.49
  16  -8   4    0.04    0.22
 -16  -8  -4   -0.25    0.31
  16   8   4    0.26    0.23
 -17  -8  -4   -0.48    0.38
  17  -8   4    0.75    0.27
 -17   8  -4    0.55    0.35
  17   8   4    0.65    0.27
 -18  -9   4    0.58    0.38
  18   9  -4    1.07    0.29
 -17  -9   4   -0.20    0.27
  17   9  -4   -0.18    0.19
 -16  -9   4   -0.12    0.26
 -16  -9   4   -0.09    0.22
  16   9  -4    0.19    0.20
 -15  -9   4    1.17    0.27
 -15  -9   4    0.53    0.29
 -15  -9   4    1.22    0.29
  15   9  -4    1.24    0.27
 -14  -9   4   -0.48    0.15
 -14  -9   4   -0.39    0.20
 -14  -9   4   -0.14    0.23
 -14   9   4   -0.31    0.16
  14   9  -4   -0.20    0.15
 -13  -9   4   -0.09    0.17
 -13  -9   4    0.03    0.22
 -13  -9   4   -0.25    0.19
 -13  -9   4   -0.43    0.20
  13   9  -4   -0.12    0.16
 -13   9   4    0.12    0.16
 -13   9   4   -0.22    0.16
 -12  -9   4    0.56    0.24
 -12  -9   4    0.36    0.18
 -12  -9   4    0.33    0.23
  12  -9  -4    0.24    0.18
 -12  -9   4    0.11    0.20
  12   9  -4    0.52    0.19
 -12   9   4    0.28    0.18
 -12   9   4    0.42    0.15
 -11  -9   4    2.24    0.34
 -11  -9   4    2.90    0.44
 -11  -9   4    3.55    0.49
  11  -9  -4    3.01    0.36
 -11  -9   4    2.08    0.38
 -11   9   4    2.70    0.32
 -11   9   4    3.90    0.31
  11   9  -4    3.23    0.34
 -10  -9   4    6.44    0.46
 -10  -9   4    6.45    0.41
 -10  -9   4    6.20    0.51
 -10  -9   4    7.23    0.59
  10  -9  -4    6.35    0.43
 -10   9   4    6.94    0.40
 -10   9   4    7.30    0.35
  10   9  -4    6.36    0.42
  -9  -9   4   -0.15    0.12
   9  -9  -4    0.02    0.12
  -9  -9   4   -0.12    0.15
  -9  -9   4   -0.01    0.15
  -9  -9   4   -0.01    0.11
  -9   9   4    0.06    0.11
   9   9  -4    0.07    0.10
  -9   9   4    0.06    0.08
  -8  -9   4   -0.07    0.16
  -8  -9   4    0.04    0.10
  -8  -9   4    0.10    0.11
  -8  -9   4   -0.03    0.12
   8  -9  -4    0.00    0.10
  -8   9   4   -0.09    0.09
   8   9  -4   -0.02    0.09
  -7  -9   4    1.23    0.23
  -7  -9   4    1.51    0.28
  -7  -9   4    1.73    0.19
   7  -9  -4    1.94    0.23
  -7  -9   4    1.61    0.22
  -7   9   4    1.65    0.20
   7   9  -4    1.76    0.21
  -6  -9   4   15.95    0.71
  -6  -9   4   14.26    0.44
  -6  -9   4   15.13    0.56
  -6  -9   4   14.87    0.46
   6  -9  -4   15.26    0.52
  -6   9   4   15.34    0.47
   6   9  -4   14.56    0.47
   5  -9  -4    0.13    0.08
  -5  -9   4    0.10    0.10
  -5  -9   4    0.00    0.05
  -5  -9   4    0.06    0.05
   5   9  -4    0.07    0.07
  -5   9   4    0.07    0.07
   4  -9  -4    0.20    0.09
   4   9  -4    0.14    0.07
  -4   9   4    0.26    0.08
  -3  -9   4   18.36    0.47
   3  -9  -4   18.45    0.54
  -3  -9   4   18.71    0.47
  -3   9   4   18.76    0.49
  -2  -9   4   10.41    0.29
   2  -9  -4   10.75    0.36
  -2  -9   4   10.82    0.29
  -2   9   4   10.60    0.33
   1  -9  -4   47.58    1.16
   1  -9  -4   45.76    1.26
  -1   9   4   46.04    1.04
   0  -9  -4    7.24    0.31
   0  -9  -4    6.04    0.20
   0  -9  -4    6.69    0.32
   0   9   4    7.22    0.27
  -1  -9  -4    1.34    0.13
  -1  -9  -4    1.67    0.20
  -1  -9  -4    1.44    0.21
   1   9   4    1.47    0.16
  -2  -9  -4   14.29    0.57
  -2  -9  -4   14.89    0.52
  -2  -9  -4   14.38    0.42
   2   9   4   15.43    0.47
  -3  -9  -4    5.84    0.37
  -3  -9  -4    5.80    0.25
   3  -9   4    4.69    0.18
   3  -9   4    5.10    0.18
  -3  -9  -4    5.37    0.32
   3   9   4    5.97    0.30
  -4  -9  -4   15.31    0.65
   4  -9   4   15.18    0.44
  -4  -9  -4   15.11    0.48
   4  -9   4   15.36    0.40
   4  -9   4   15.25    0.44
  -4  -9  -4   15.18    0.57
   4   9   4   15.03    0.51
   5  -9   4    4.85    0.23
   5  -9   4    4.71    0.25
  -5  -9  -4    4.39    0.34
   5  -9   4    4.55    0.25
  -5  -9  -4    4.71    0.28
  -5  -9  -4    4.64    0.40
   5   9   4    4.59    0.30
   6  -9   4    2.26    0.23
   6  -9   4    2.63    0.21
  -6  -9  -4    2.59    0.26
  -6  -9  -4    2.65    0.37
   6  -9   4    2.67    0.23
  -6  -9  -4    2.84    0.31
   6   9   4    2.54    0.27
  -7  -9  -4    0.38    0.19
   7  -9   4    0.27    0.11
  -7  -9  -4    0.48    0.16
   7  -9   4    0.45    0.13
   7  -9   4    0.37    0.13
  -7  -9  -4    0.36    0.14
   7   9   4    0.58    0.15
  -8  -9  -4    0.03    0.15
   8  -9   4   -0.05    0.11
  -8  -9  -4    0.13    0.15
   8  -9   4    0.07    0.11
   8  -9   4   -0.08    0.11
  -8  -9  -4    0.05    0.17
   8   9   4   -0.08    0.12
   9  -9   4    1.81    0.31
  -9  -9  -4    2.07    0.34
   9  -9   4    2.56    0.32
  -9  -9  -4    2.76    0.46
   9  -9   4    2.87    0.29
  -9  -9  -4    2.70    0.39
   9   9   4    2.25    0.31
 -10  -9  -4    2.95    0.51
  10  -9   4    3.56    0.37
 -10  -9  -4    3.36    0.41
  10  -9   4    3.84    0.35
  10   9   4    3.53    0.39
 -11  -9  -4    0.12    0.25
  11  -9   4    0.11    0.18
 -11  -9  -4    0.22    0.22
  11   9   4    0.08    0.18
 -12  -9  -4    0.90    0.27
  12  -9   4    0.32    0.23
 -12  -9  -4    0.91    0.32
  12   9   4    0.78    0.25
 -13  -9  -4    1.20    0.35
 -13  -9  -4    1.34    0.30
  13  -9   4    1.38    0.26
  13   9   4    1.19    0.27
 -14  -9  -4    0.02    0.29
  14  -9   4    0.09    0.20
  14   9   4   -0.03    0.20
 -15  -9  -4    0.37    0.33
  15  -9   4    0.18    0.21
  15   9   4    0.03    0.21
  16  -9   4    3.11    0.46
 -16  -9  -4    1.85    0.46
  16   9   4    2.77    0.48
 -17  -9  -4    0.15    0.44
  17  -9   4    1.19    0.31
 -17   9  -4    0.98    0.36
  17   9   4    1.43    0.33
 -18 -10   4    0.50    0.40
  18  10  -4    0.44    0.25
 -17 -10   4    5.75    0.80
 -17 -10   4    5.99    0.63
  17  10  -4    6.49    0.56
 -16 -10   4    7.75    0.63
 -16 -10   4    8.00    0.82
  16  10  -4    7.16    0.56
 -15 -10   4    9.40    0.82
 -15 -10   4    9.04    0.63
 -15 -10   4    8.73    0.58
  15  10  -4    9.39    0.60
 -14 -10   4    1.39    0.26
 -14 -10   4    1.27    0.29
 -14 -10   4    1.40    0.34
  14  10  -4    2.11    0.37
 -13 -10   4    4.48    0.41
 -13 -10   4    4.19    0.47
 -13 -10   4    3.30    0.52
  13 -10  -4    5.04    0.51
 -13 -10   4    4.00    0.60
  13  10  -4    3.90    0.41
 -12 -10   4    3.05    0.41
  12 -10  -4    3.59    0.40
 -12 -10   4    3.04    0.46
 -12 -10   4    3.22    0.37
 -12  10   4    2.68    0.37
  12  10  -4    3.70    0.38
 -11 -10   4    3.31    0.39
  11 -10  -4    2.62    0.36
 -11 -10   4    2.76    0.33
 -11 -10   4    2.28    0.51
 -11 -10   4    1.75    0.29
  11  10  -4    3.01    0.34
 -11  10   4    2.74    0.32
  10 -10  -4    0.26    0.15
 -10 -10   4   -0.27    0.13
 -10 -10   4   -0.23    0.18
 -10 -10   4   -0.44    0.15
 -10 -10   4    0.17    0.20
 -10  10   4   -0.19    0.12
 -10  10   4   -0.05    0.10
  10  10  -4   -0.19    0.13
   9 -10  -4    3.97    0.34
  -9 -10   4    3.43    0.42
  -9 -10   4    3.44    0.30
  -9 -10   4    4.24    0.49
  -9 -10   4    3.69    0.34
   9  10  -4    3.18    0.31
  -9  10   4    3.75    0.29
  -8 -10   4   15.45    0.51
  -8 -10   4   15.00    0.54
  -8 -10   4   14.93    0.64
   8 -10  -4   15.57    0.58
  -8 -10   4   15.41    0.77
   8  10  -4   16.19    0.55
  -8  10   4   15.18    0.51
  -7 -10   4    6.72    0.31
   7 -10  -4    7.61    0.37
  -7 -10   4    6.94    0.30
  -7 -10   4    7.13    0.53
  -7 -10   4    7.22    0.41
  -7  10   4    7.33    0.32
   7  10  -4    7.08    0.34
  -6 -10   4    0.92    0.14
  -6 -10   4    0.87    0.16
  -6 -10   4    0.88    0.14
   6 -10  -4    1.36    0.21
  -6 -10   4    0.98    0.22
  -6  10   4    1.24    0.17
   6  10  -4    0.94    0.17
   5 -10  -4    2.40    0.21
  -5  10   4    2.43    0.18
   5  10  -4    2.20    0.19
  -4 -10   4   16.44    0.46
   4 -10  -4   16.17    0.50
  -4  10   4   15.63    0.45
  -3 -10   4    0.20    0.07
  -3 -10   4    0.17    0.07
   3 -10  -4    0.17    0.08
  -3  10   4    0.21    0.07
   2 -10  -4    5.17    0.25
  -2  10   4    4.85    0.22
   1 -10  -4    3.24    0.22
  -1  10   4    3.40    0.19
   0 -10  -4    3.01    0.23
   0 -10  -4    3.03    0.24
   0  10   4    2.94    0.19
  -1 -10  -4    1.16    0.21
  -1 -10  -4    0.95    0.19
  -1 -10  -4    0.87    0.10
   1  10   4    0.96    0.16
  -2 -10  -4    7.22    0.26
  -2 -10  -4    7.46    0.40
  -2 -10  -4    8.13    0.37
   2  10   4    7.46    0.32
  -3 -10  -4   16.58    0.66
  -3 -10  -4   15.87    0.47
  -3 -10  -4   17.03    0.59
   3  10   4   16.36    0.52
  -4 -10  -4    8.38    0.42
  -4 -10  -4    7.90    0.33
  -4 -10  -4    8.43    0.49
   4 -10   4    8.40    0.29
   4 -10   4    8.46    0.26
   4 -10   4    8.43    0.29
   4  10   4    8.70    0.38
  -5 -10  -4    7.12    0.41
   5 -10   4    6.32    0.29
  -5 -10  -4    6.71    0.33
   5 -10   4    6.88    0.26
  -5 -10  -4    6.68    0.47
   5 -10   4    6.98    0.30
   5  10   4    6.35    0.36
   6 -10   4    0.17    0.10
   6 -10   4    0.10    0.09
  -6 -10  -4    0.31    0.17
   6 -10   4    0.06    0.10
  -6 -10  -4   -0.03    0.13
  -6 -10  -4    0.20    0.12
   6  10   4    0.21    0.12
   7 -10   4    2.21    0.26
  -7 -10  -4    2.45    0.34
  -7 -10  -4    2.49    0.29
  -7 -10  -4    2.61    0.41
   7 -10   4    2.19    0.26
   7 -10   4    2.35    0.23
   7  10   4    2.69    0.30
   8 -10   4   13.56    0.56
  -8 -10  -4   13.42    0.76
  -8 -10  -4   13.82    0.58
   8 -10   4   14.76    0.57
   8 -10   4   13.74    0.50
  -8 -10  -4   13.42    0.65
   8  10   4   13.71    0.59
  -9 -10  -4   21.07    1.01
   9 -10   4   22.13    0.69
  -9 -10  -4   22.19    0.80
  -9 -10  -4   21.15    0.87
   9 -10   4   21.70    0.78
   9 -10   4   21.12    0.78
   9  10   4   21.36    0.79
  10 -10   4   21.72    0.82
 -10 -10  -4   22.52    0.85
  10 -10   4   23.44    0.75
 -10 -10  -4   22.59    1.08
  10  10   4   22.75    0.85
 -11 -10  -4   11.10    0.64
 -11 -10  -4   11.74    0.81
  11 -10   4   10.27    0.54
  11  10   4   11.48    0.62
  12 -10   4    8.05    0.51
 -12 -10  -4    9.22    0.61
 -12 -10  -4    9.31    0.79
  12  10   4    8.92    0.59
  13 -10   4    0.48    0.21
 -13 -10  -4    0.33    0.30
 -13 -10  -4    0.25    0.24
  13  10   4    0.51    0.23
  14 -10   4    2.35    0.39
 -14 -10  -4    2.90    0.49
 -14 -10  -4    1.10    0.38
  14  10   4    2.58    0.45
  15 -10   4    4.63    0.48
 -15 -10  -4    4.55    0.78
  15  10   4    4.64    0.52
  16 -10   4    1.39    0.31
 -16 -10  -4    0.92    0.42
  16  10   4    1.29    0.30
 -17 -11   4    0.38    0.36
 -17 -11   4    0.83    0.30
  17  11  -4    0.67    0.25
 -16 -11   4    0.36    0.31
 -16 -11   4    0.40    0.26
 -16 -11   4    0.52    0.23
  16  11  -4    0.43    0.23
 -15 -11   4    0.52    0.22
 -15 -11   4    0.02    0.26
 -15 -11   4    0.15    0.24
  15  11  -4    0.08    0.20
 -14 -11   4    4.87    0.50
 -14 -11   4    4.30    0.65
 -14 -11   4    4.92    0.45
  14  11  -4    5.47    0.47
  13 -11  -4    3.03    0.43
 -13 -11   4    3.38    0.43
 -13 -11   4    3.03    0.38
 -13 -11   4    1.71    0.37
 -13 -11   4    3.07    0.51
  13  11  -4    2.91    0.36
  12 -11  -4    1.91    0.35
 -12 -11   4    1.95    0.37
 -12 -11   4    2.01    0.32
 -12 -11   4    1.56    0.29
 -12 -11   4    1.34    0.33
  12  11  -4    2.35    0.33
 -11 -11   4   -0.08    0.19
 -11 -11   4   -0.31    0.15
  11 -11  -4   -0.31    0.14
 -11 -11   4   -0.31    0.20
 -11 -11   4   -0.08    0.14
  11  11  -4    0.11    0.14
 -10 -11   4    6.28    0.53
 -10 -11   4    6.04    0.42
  10 -11  -4    6.65    0.44
 -10 -11   4    6.27    0.38
[truncated: 1,201,885 more chars]
