# Supplementary material for: C 2-isomer of [Pd(tfd)]6 [tfd is S2C2(CF3)2] as its benzene solvate: a new member of the small but growing class of homoleptic palladium(II) monodi­thio­lenes in the form of hexa­meric cubes
Source: Acta Crystallogr E Crystallogr Commun. 2017 Jun 2;73(Pt 7):957–62. doi: 10.1107/S2056989017007897 (PMC5499268; doi:10.1107/S2056989017007897)
Supplement: Supplementary file 2 [file e-73-00957-Isup2.hkl]

data_I                                                                          
_shelx_title ' mo_d12249_0m in P2(1)/n'                                         
_shelx_refln_list_code          4                                               
_shelx_F_calc_maximum     1317.19                                               
_exptl_crystal_F_000      4164.00                                               
_reflns_d_resolution_high  0.7684                                               
                                                                                
loop_                                                                           
 _space_group_symop_operation_xyz                                               
 'x, y, z'                                                                      
 '-x+1/2, y+1/2, -z+1/2'                                                        
 '-x, -y, -z'                                                                   
 'x-1/2, -y-1/2, z-1/2'                                                         
                                                                                
_cell_length_a    15.6367                                                       
_cell_length_b    17.8970                                                       
_cell_length_c    22.5318                                                       
_cell_angle_alpha  90.000                                                       
_cell_angle_beta  104.502                                                       
_cell_angle_gamma  90.000                                                       
                                                                                
_shelx_F_squared_multiplier     1.000                                           
                                                                                
loop_                                                                           
 _refln_index_h                                                                 
 _refln_index_k                                                                 
 _refln_index_l                                                                 
 _refln_F_squared_calc                                                          
 _refln_F_squared_meas                                                          
 _refln_F_squared_sigma                                                         
 _refln_observed_status                                                         
   2   0   0      79307.91     104319.12      1165.22 o                         
   4   0   0      26144.73      23765.56       499.93 o                         
   6   0   0      12930.33      12466.09       385.68 o                         
   8   0   0      34010.57      32815.07       807.88 o                         
  10   0   0       4088.88       3950.70      1075.40 o                         
  12   0   0      30110.04      29812.03       926.87 o                         
  14   0   0       7888.43       7958.67       904.70 o                         
  16   0   0       1858.80       1467.89       348.61 o                         
  18   0   0          3.78         55.72       306.25 o                         
   1   1   0        882.95       1991.46        40.35 o                         
   2   1   0      65063.70      62044.23       582.25 o                         
   3   1   0       6356.04       7073.05       127.66 o                         
   4   1   0      94723.77     101320.51       976.24 o                         
   5   1   0       1254.86        833.56        71.15 o                         
   6   1   0      97864.73      96870.09      1237.41 o                         
   7   1   0        791.19        648.83        88.93 o                         
   8   1   0      95616.66      91838.10      1191.81 o                         
   9   1   0         90.19        -60.55        77.54 o                         
  10   1   0      16626.72      17179.81       441.83 o                         
  11   1   0       3909.43       3040.38       380.46 o                         
  12   1   0      16142.14      15425.48       571.61 o                         
  13   1   0        720.52        481.53       172.44 o                         
  14   1   0         40.70       -114.78       152.63 o                         
  15   1   0       7180.77       7378.71       445.03 o                         
  16   1   0       2304.19       1876.70       253.28 o                         
  17   1   0       1895.43       1575.85       256.29 o                         
  18   1   0        974.95        926.58       244.11 o                         
  19   1   0       3574.93       2828.97       352.33 o                         
   0   2   0     298704.41     322160.06      7988.71 o                         
   1   2   0       4203.59       5536.99        93.52 o                         
   2   2   0         31.05          5.76        32.08 o                         
   3   2   0       6646.43       8166.33       149.10 o                         
   4   2   0     126937.78     131135.88      1140.07 o                         
   5   2   0       8948.57       9846.97       178.79 o                         
   6   2   0        773.66       1266.16        96.39 o                         
   7   2   0        710.21        626.19        77.73 o                         
   8   2   0       3439.30       3459.03       174.74 o                         
   9   2   0      25932.37      25336.70       406.28 o                         
  10   2   0        509.35        360.51        90.56 o                         
  11   2   0      17287.95      16973.35       430.75 o                         
  12   2   0       7566.61       6718.57       472.14 o                         
  13   2   0       1730.60       1563.09       201.38 o                         
  14   2   0       1360.71       1314.10       201.94 o                         
  15   2   0         67.40         37.37       172.77 o                         
  16   2   0       2856.89       2625.01       274.03 o                         
  17   2   0      10891.61      11174.12       553.77 o                         
  18   2   0       1641.64       1312.83       262.30 o                         
  19   2   0       3990.87       2801.00       340.16 o                         
   1   3   0       2301.77       2811.61        98.44 o                         
   2   3   0      36069.70      35492.84       356.70 o                         
   3   3   0       4625.77       4259.78       113.54 o                         
   4   3   0       4207.36       4364.22       125.42 o                         
   5   3   0         13.32         19.98        52.94 o                         
   6   3   0      70855.78      71892.39       708.88 o                         
   7   3   0        702.13        456.26        74.49 o                         
   8   3   0     100650.60      98055.38       962.21 o                         
   9   3   0       4252.96       3600.31       194.87 o                         
  10   3   0      22271.82      23219.07       406.38 o                         
  11   3   0        407.44        246.43        94.92 o                         
  12   3   0        410.25          5.32       171.87 o                         
  13   3   0       1790.84       1638.04       196.37 o                         
  14   3   0        319.96         64.53       167.44 o                         
  15   3   0      49670.04      49692.04      1002.32 o                         
  16   3   0      15549.12      17284.62       621.09 o                         
  17   3   0      16844.50      17542.72       650.83 o                         
  18   3   0       3974.22       3203.26       476.28 o                         
  19   3   0       1761.52        979.77       275.08 o                         
   0   4   0      30933.31      29769.89       631.59 o                         
   1   4   0       6805.63       5084.51       232.38 o                         
   2   4   0       2416.15       1813.09        72.36 o                         
   3   4   0      18231.53      17552.86       223.55 o                         
   4   4   0      53557.77      54064.18       559.34 o                         
   5   4   0       2797.63       3280.87       132.79 o                         
   6   4   0       6791.07       7096.45       222.65 o                         
   7   4   0      24033.30      22907.80       327.35 o                         
   8   4   0      13020.44      12486.04       252.48 o                         
   9   4   0       1673.90       1117.79       100.21 o                         
  10   4   0       8839.51       8924.39       248.71 o                         
  11   4   0       1166.83        982.51       162.86 o                         
  12   4   0      17875.22      18059.66       408.69 o                         
  13   4   0        109.64         59.38       151.23 o                         
  14   4   0      28211.96      29828.41       712.98 o                         
  15   4   0       1381.25       1097.09       213.99 o                         
  16   4   0      42197.52      43308.73       951.72 o                         
  17   4   0       9969.11      11619.56       561.43 o                         
  18   4   0        186.17        142.42       222.42 o                         
  19   4   0       1603.96       1347.38       286.91 o                         
   1   5   0      22060.41      22104.08       343.49 o                         
   2   5   0      49093.50      48851.63       576.30 o                         
   3   5   0      69503.45      69750.88       791.38 o                         
   4   5   0     137837.05     138160.61      1288.88 o                         
   5   5   0      27410.76      26517.14       341.57 o                         
   6   5   0       1045.14        681.88        78.83 o                         
   7   5   0         82.11         46.72        63.64 o                         
   8   5   0      22044.01      20376.18       324.12 o                         
   9   5   0      18672.42      19755.62       334.31 o                         
  10   5   0      23027.33      23210.84       487.57 o                         
  11   5   0       9545.63       9076.74       293.91 o                         
  12   5   0        172.07        -48.16       103.34 o                         
  13   5   0         45.52        -30.55       134.49 o                         
  14   5   0         31.59        352.26       169.92 o                         
  15   5   0         19.72        152.48       342.80 o                         
  16   5   0      14581.64      15708.39      1006.42 o                         
  17   5   0       2480.04       2474.94       517.35 o                         
  18   5   0          3.74        203.30       214.20 o                         
  19   5   0        738.33        311.02       238.64 o                         
   1   6   0      24607.58      23505.70       366.93 o                         
   2   6   0      22336.73      22440.44       647.99 o                         
   3   6   0      27153.46      26166.82       327.33 o                         
   4   6   0     108995.12     109593.07      1040.15 o                         
   5   6   0      11826.69      11894.07       214.48 o                         
   6   6   0        322.43         99.92        65.57 o                         
   7   6   0      22155.60      22876.86       349.68 o                         
   8   6   0        751.72        549.75        82.63 o                         
   9   6   0       6559.31       7111.77       222.47 o                         
  10   6   0      24654.70      23869.44       419.64 o                         
  11   6   0       8366.44       8631.48       291.31 o                         
  12   6   0       5045.09       4300.84       301.54 o                         
  13   6   0       3352.39       2773.13       238.52 o                         
  14   6   0      51244.34      54047.17      1002.99 o                         
  15   6   0       6618.58       8743.28       600.17 o                         
  16   6   0      65312.86      68410.77      1238.75 o                         
  17   6   0        636.74        748.68       225.93 o                         
  18   6   0        730.70        726.39       239.07 o                         
   1   7   0      24665.93      22929.67       363.95 o                         
   2   7   0      21002.68      19826.18       451.52 o                         
   3   7   0      43987.27      42241.40       433.79 o                         
   4   7   0        659.42        244.32        52.24 o                         
   5   7   0      24031.73      24027.06       320.21 o                         
   6   7   0        894.23        556.53        74.68 o                         
   7   7   0       1643.45       1542.38       145.04 o                         
   8   7   0      45196.62      45264.08       631.55 o                         
   9   7   0       8936.99       9204.32       245.88 o                         
  10   7   0      19734.96      20606.62       369.89 o                         
  11   7   0       2692.56       2328.08       179.49 o                         
  12   7   0        593.06        421.32       129.79 o                         
  13   7   0        167.10        253.61       153.31 o                         
  14   7   0      12978.79      12971.57       460.02 o                         
  15   7   0      52970.72      57209.45      1080.27 o                         
  16   7   0       1616.89       1603.36       288.27 o                         
  17   7   0       3908.66       4298.27       583.93 o                         
  18   7   0       1408.46        853.72       253.14 o                         
   1   8   0      22487.36      21610.48       546.24 o                         
   2   8   0       1334.64       1154.95       117.44 o                         
   3   8   0      25720.49      22475.30       356.19 o                         
   4   8   0      36937.72      37715.21       381.68 o                         
   5   8   0      64636.98      62829.40       656.18 o                         
   6   8   0       3447.31       4162.75       179.39 o                         
   7   8   0        184.72         35.24        73.59 o                         
   8   8   0       2867.86       3013.91       212.48 o                         
   9   8   0       1349.61       1310.52       109.51 o                         
  10   8   0       1111.87        894.03       112.08 o                         
  11   8   0      11562.21      11731.19       333.25 o                         
  12   8   0      28982.25      28924.06       527.92 o                         
  13   8   0       7489.80       8278.78       421.64 o                         
  14   8   0      34246.56      34802.86       694.95 o                         
  15   8   0       9098.38       9475.70       554.36 o                         
  16   8   0      14603.13      14503.00       596.08 o                         
  17   8   0       3354.98       3043.21       417.76 o                         
  18   8   0         82.18       -269.02       359.05 o                         
   1   9   0       4332.78       4165.05       221.91 o                         
   2   9   0      47005.86      45773.96       713.91 o                         
   3   9   0          0.56        -93.88       102.42 o                         
   4   9   0       7665.69       6510.60       136.45 o                         
   5   9   0        939.81       1115.68        79.49 o                         
   6   9   0      42958.20      42860.17       510.74 o                         
   7   9   0      16869.75      16783.95       294.19 o                         
   8   9   0      35712.41      35878.28       493.23 o                         
   9   9   0       1316.75       1160.64       114.22 o                         
  10   9   0        517.80        206.41       100.11 o                         
  11   9   0      47028.97      46561.69       670.38 o                         
  12   9   0       1288.63       1202.95       153.73 o                         
  13   9   0      32687.07      31684.92       642.96 o                         
  14   9   0       2702.13       2260.68       220.14 o                         
  15   9   0      15017.54      15822.89       559.62 o                         
  16   9   0       5310.47       5351.14       428.71 o                         
  17   9   0       2696.22       2208.44       453.13 o                         
  18   9   0       1388.25        878.55       476.90 o                         
   1  10   0      93674.91      92433.46      1945.97 o                         
   2  10   0       8979.59       8417.53       229.82 o                         
   3  10   0       3236.56       3138.60       225.70 o                         
   4  10   0      38513.80      37179.51       711.03 o                         
   5  10   0      13789.18      14018.18       278.64 o                         
   6  10   0       4270.78       4084.49       142.71 o                         
   7  10   0        260.86        221.62        76.60 o                         
   8  10   0         38.68        -48.89        79.40 o                         
   9  10   0       1332.04       1102.01       118.06 o                         
  10  10   0       3041.92       2641.05       226.70 o                         
  11  10   0       1343.81       1131.12       143.36 o                         
  12  10   0      46706.66      48259.32       947.47 o                         
  13  10   0       1294.42       1194.64       165.24 o                         
  14  10   0       5589.02       6508.01       380.01 o                         
  15  10   0         99.44        112.11       184.59 o                         
  16  10   0       1380.41        637.99       322.09 o                         
  17  10   0        911.76        716.94       503.56 o                         
   2  11   0      75112.56      73417.60      1621.64 o                         
   3  11   0      45904.34      45573.11      1160.75 o                         
   4  11   0      14875.46      14573.04       304.39 o                         
   5  11   0      15686.39      14621.36       286.12 o                         
   6  11   0      19762.73      20520.85       311.51 o                         
   7  11   0      15860.38      15913.97       298.59 o                         
   8  11   0        642.88        261.23        95.61 o                         
   9  11   0        242.12         48.58       103.21 o                         
  10  11   0         82.50        -79.16       100.72 o                         
  11  11   0      22946.42      25090.17       614.26 o                         
  12  11   0      12757.85      14457.34       454.25 o                         
  13  11   0      31907.88      33272.92       651.19 o                         
  14  11   0       2130.21       1670.23       227.85 o                         
  15  11   0        873.13        297.52       201.44 o                         
  16  11   0        217.16        117.65       241.82 o                         
  17  11   0       7611.28       8524.39      1852.08 o                         
   2  12   0       2012.59       2236.16       221.91 o                         
   3  12   0       4339.33       3821.82       256.27 o                         
   4  12   0      13891.33      14041.44       346.17 o                         
   5  12   0      27199.93      26011.35       458.28 o                         
   6  12   0        407.80        283.49        68.02 o                         
   7  12   0       1831.64       1357.22       112.02 o                         
   8  12   0      17277.88      17320.60       335.27 o                         
   9  12   0       5898.90       4933.04       238.36 o                         
  10  12   0       1478.26       1270.50       130.10 o                         
  11  12   0        355.78          7.34       120.38 o                         
  12  12   0       6971.63       7165.32       318.69 o                         
  13  12   0       2573.61       2053.03       199.79 o                         
  14  12   0       1629.39       1053.45       212.44 o                         
  15  12   0       2589.48       1784.94       244.20 o                         
  16  12   0        691.82        398.31       287.01 o                         
   2  13   0         85.25         68.28        85.35 o                         
   3  13   0        175.53        273.12       136.56 o                         
   4  13   0      14447.90      14292.14       443.67 o                         
   5  13   0       7291.09       7445.01       301.45 o                         
   6  13   0      10487.49      10178.21       307.68 o                         
   7  13   0       5215.84       4617.45       300.27 o                         
   8  13   0         40.91        -83.80        83.80 o                         
   9  13   0       1833.50       1405.53       147.38 o                         
  10  13   0         39.56        -81.58       118.32 o                         
  11  13   0        367.79        266.44       138.10 o                         
  12  13   0       7234.70       7644.88       362.94 o                         
  13  13   0          1.57         23.19       168.94 o                         
  14  13   0       3190.62       2793.24       338.76 o                         
  15  13   0       1237.83        717.14       289.64 o                         
  16  13   0        793.30        279.73       261.71 o                         
   1  14   0        215.79        324.33       119.49 o                         
   2  14   0       5486.03       5472.80       220.88 o                         
   3  14   0       2127.51       1963.04       341.40 o                         
   4  14   0       1555.64       1161.61       170.70 o                         
   5  14   0       9627.35       9588.94       339.51 o                         
   6  14   0        549.39        300.65       128.66 o                         
   7  14   0        559.10        354.92       143.45 o                         
   8  14   0       1437.71       1097.51       114.31 o                         
   9  14   0        603.75        204.21       110.51 o                         
  10  14   0        180.87        -21.22       114.35 o                         
  11  14   0       9564.76      10087.77       362.39 o                         
  12  14   0       1971.26       1434.42       177.90 o                         
  13  14   0       5933.81       5433.30       460.74 o                         
  14  14   0         31.94       -200.36       211.03 o                         
  15  14   0        322.92       -118.92       234.28 o                         
   1  15   0       6555.06       6281.72       375.54 o                         
   2  15   0      37104.47      37417.20      1092.47 o                         
   3  15   0      21375.21      20620.43       802.28 o                         
   4  15   0      10744.74      10070.94       580.38 o                         
   5  15   0        722.63        535.22       128.66 o                         
   6  15   0        992.61        296.98       211.64 o                         
   7  15   0        490.01        203.66       150.19 o                         
   8  15   0        497.90        242.59       171.35 o                         
   9  15   0       2806.57       2691.96       227.21 o                         
  10  15   0       4228.71       3952.62       254.09 o                         
  11  15   0       4421.82       4441.53       288.04 o                         
  12  15   0        258.77         71.97       141.97 o                         
  13  15   0       4992.21       5091.64       473.05 o                         
  14  15   0        174.89         39.58       214.88 o                         
  15  15   0        954.83         28.32       264.72 o                         
   0  16   0       3521.72       3055.51       307.26 o                         
   1  16   0        811.42        495.03       187.77 o                         
   2  16   0      55673.45      54333.47      1502.15 o                         
   3  16   0        723.49         85.35       221.91 o                         
   4  16   0      73793.41      72803.05      1346.06 o                         
   5  16   0        309.57        280.34       230.44 o                         
   6  16   0        174.54        -60.27       187.21 o                         
   7  16   0       2847.92       2685.98       352.64 o                         
   8  16   0      36956.91      37284.88       842.95 o                         
   9  16   0       9033.05      10072.97       490.13 o                         
  10  16   0       4865.97       4400.66       326.20 o                         
  11  16   0       9264.83       9020.03       322.88 o                         
  12  16   0       3770.76       3347.69       331.35 o                         
  13  16   0        595.91         42.76       165.22 o                         
  14  16   0       1591.87       1615.05       265.05 o                         
   1  17   0      16111.86      14861.77       793.75 o                         
   2  17   0      74579.66      76199.99      2014.25 o                         
   3  17   0      53643.18      53787.23      1587.50 o                         
   4  17   0      30515.61      30180.98       705.41 o                         
   5  17   0       1058.95        803.77       167.35 o                         
   6  17   0       2263.26       1732.66       257.62 o                         
   7  17   0       1717.82       1904.14       734.01 o                         
   8  17   0        128.82        145.53       287.78 o                         
   9  17   0        921.03       1021.61       215.88 o                         
  10  17   0        697.94        453.47       258.46 o                         
  11  17   0        413.85         75.70       105.47 o                         
  12  17   0        608.72        278.88       137.21 o                         
  13  17   0         53.89        -76.54       192.18 o                         
   0  18   0        132.13        170.70       170.70 o                         
   1  18   0       4670.24       5245.02       759.61 o                         
   2  18   0      24742.48      25058.60       938.84 o                         
   3  18   0       5469.96       5994.77       315.29 o                         
   4  18   0      39317.24      39833.74       872.23 o                         
   5  18   0       3677.57       3762.48       331.32 o                         
   6  18   0       1044.86        917.74       196.30 o                         
   7  18   0         97.24        -27.31       176.27 o                         
   8  18   0       4863.92       5513.04       785.22 o                         
   9  18   0        616.63        532.18       198.93 o                         
  10  18   0        426.33         67.89       245.57 o                         
  11  18   0       4386.65       4040.35       705.33 o                         
  12  18   0          7.29       -232.82       232.82 o                         
   1  19   0       1063.62        640.69       143.34 o                         
   2  19   0       5859.31       6669.82       477.96 o                         
   3  19   0       8346.66       8754.72       363.13 o                         
   4  19   0       2319.73       2103.53       247.51 o                         
   5  19   0       4928.42       4988.54       356.51 o                         
   6  19   0       7939.03       8135.31       441.76 o                         
   7  19   0      12121.57      12544.89       548.67 o                         
   8  19   0       1687.69        948.13       241.97 o                         
   9  19   0       9692.54       9606.44       578.25 o                         
  10  19   0       5033.60       4846.32      1348.52 o                         
  11  19   0        882.72        198.62       245.26 o                         
   0  20   0         16.16        -34.14       187.77 o                         
   1  20   0       1364.02        747.78       187.77 o                         
   2  20   0        538.83        365.03       144.75 o                         
   3  20   0        222.77        140.50       358.47 o                         
   4  20   0        280.29        156.16       170.70 o                         
   5  20   0       1294.02        920.65       195.78 o                         
   6  20   0       4308.27       3473.14       512.10 o                         
   7  20   0        851.87        429.98       211.55 o                         
   8  20   0       1223.57        790.09       245.81 o                         
   9  20   0       1002.00        938.84       324.33 o                         
  10  20   0        897.83        463.43       278.87 o                         
   1  21   0         71.52       -187.77       187.77 o                         
   2  21   0      15012.54      14381.93       887.63 o                         
   3  21   0         24.81       -137.78       157.65 o                         
   4  21   0        417.08        306.16       179.90 o                         
   5  21   0       1067.38        727.60       195.78 o                         
   6  21   0         17.44       -230.44       230.44 o                         
   7  21   0        362.62        -84.43       217.25 o                         
   8  21   0          1.84       -220.88       220.88 o                         
   0  22   0       2254.55       1348.52       290.19 o                         
   1  22   0         17.47       -213.37       213.37 o                         
   2  22   0       1586.31        883.60       367.00 o                         
   3  22   0        587.61        485.96       183.14 o                         
   4  22   0        615.15        232.04       281.65 o                         
   5  22   0        811.16        297.02       198.84 o                         
   6  22   0      20884.85      19752.29       700.09 o                         
   1  23   0         32.11       -151.42       151.42 o                         
   2  23   0       2070.97       1993.97       298.72 o                         
   3  23   0        101.80        -13.66       170.44 o                         
 -19   0   1       3058.45       2655.21       450.65 o                         
 -17   0   1        712.67        733.68       306.25 o                         
 -15   0   1         11.91        112.17       307.26 o                         
 -13   0   1       1435.84       1304.41       262.27 o                         
 -11   0   1       1259.03        463.99       315.79 o                         
  -9   0   1       5302.11       4241.52       287.41 o                         
  -7   0   1      72661.21      70143.84       948.57 o                         
  -5   0   1     120236.78     111800.77      1352.78 o                         
  -3   0   1       7913.84      10700.56       239.55 o                         
  -1   0   1      12398.41       7442.32       172.42 o                         
   1   0   1     225361.02     225250.70      2731.80 o                         
   3   0   1      57189.25      57743.65       974.12 o                         
   5   0   1      68559.77      68099.22       992.65 o                         
   7   0   1     133548.94     128877.68      2918.95 o                         
   9   0   1       4154.49       3465.19       426.75 o                         
  11   0   1      51807.09      47360.51      2017.72 o                         
  13   0   1       5147.02       4883.42       527.16 o                         
  15   0   1         46.79        141.21       307.26 o                         
  17   0   1          3.94        -30.04       276.52 o                         
  19   0   1       2885.87       1121.80       418.26 o                         
 -19   1   1       7487.29       8329.03       576.18 o                         
 -18   1   1        202.52         63.38       208.82 o                         
 -17   1   1       1827.78       1197.59       238.35 o                         
 -16   1   1        706.63        324.24       200.98 o                         
 -15   1   1         65.45        -79.90       167.97 o                         
 -14   1   1        701.11        756.88       182.38 o                         
 -13   1   1       5138.15       4911.04       481.92 o                         
 -12   1   1        248.16         17.07       177.53 o                         
 -11   1   1          3.08       -120.02       120.02 o                         
 -10   1   1      13227.92      12423.14       330.72 o                         
  -9   1   1       1061.00        750.21        98.81 o                         
  -8   1   1       7413.26       8026.86       226.36 o                         
  -7   1   1       5653.87       5713.33       186.27 o                         
  -6   1   1          7.40        -51.63        54.20 o                         
  -5   1   1     121595.87     123776.56      1210.40 o                         
  -4   1   1      53375.97      56945.47       549.37 o                         
  -3   1   1       1056.31       1758.47        82.67 o                         
  -2   1   1       1425.03       1214.31        52.90 o                         
  -1   1   1     836747.62     862020.69     14505.21 o                         
   0   1   1      29733.80      32624.44      1476.55 o                         
   1   1   1     775280.31     736669.25      7688.84 o                         
   2   1   1      10250.96       6642.99       106.43 o                         
   3   1   1        665.69        147.11        45.94 o                         
   4   1   1      10961.95      12423.34       185.84 o                         
   5   1   1      16207.00      18233.31       287.89 o                         
   6   1   1        215.45         23.43        76.10 o                         
   7   1   1       3302.33       3710.21       197.08 o                         
   8   1   1       1032.28       1053.43       143.62 o                         
   9   1   1         47.13        -80.42        80.42 o                         
  10   1   1      21974.57      20117.02       467.09 o                         
  11   1   1     153545.67     153195.73      2409.62 o                         
  12   1   1       8601.48       8429.57       404.92 o                         
  13   1   1      10220.42       9833.59       441.43 o                         
  14   1   1         51.70        -57.12       162.81 o                         
  15   1   1      12716.17      12307.44       518.07 o                         
  16   1   1       1752.31       1595.02       246.09 o                         
  17   1   1       3933.05       3501.86       332.16 o                         
  18   1   1        282.17        -92.16       208.70 o                         
  19   1   1          1.61       -239.32       239.32 o                         
 -19   2   1       5729.74       5497.12       788.25 o                         
 -18   2   1       1216.82       1069.32       248.67 o                         
 -17   2   1       7111.85       8140.50       501.19 o                         
 -16   2   1      60215.43      60969.33      1133.55 o                         
 -15   2   1       1458.01       1431.12       215.80 o                         
 -14   2   1      10008.04      11215.21       455.89 o                         
 -13   2   1       3029.75       1937.71       207.32 o                         
 -12   2   1       1101.25        765.74       230.68 o                         
 -11   2   1        157.26        -71.14       131.58 o                         
 -10   2   1        555.02        323.01        87.95 o                         
  -9   2   1      24022.66      23812.72       396.66 o                         
  -8   2   1          0.51        -37.12        72.25 o                         
  -7   2   1      96563.05      95692.61       989.82 o                         
  -6   2   1       4286.72       3755.37       158.36 o                         
  -5   2   1      25995.98      25103.32       353.83 o                         
  -4   2   1        169.09        190.47        57.16 o                         
  -3   2   1         28.10        -42.21        49.41 o                         
  -2   2   1        350.06        -37.54        37.54 o                         
  -1   2   1      13676.08      14240.19       164.17 o                         
   0   2   1       5048.46       4679.94        82.36 o                         
   1   2   1      12087.97       9265.23       142.00 o                         
   2   2   1      19136.71      20345.37       213.01 o                         
   3   2   1      22596.96      22003.53       262.95 o                         
   4   2   1         90.40         29.78        49.76 o                         
   5   2   1      71589.89      69346.66       706.66 o                         
   6   2   1       1533.68       1361.13       113.33 o                         
   7   2   1      35297.48      34393.80       458.87 o                         
   8   2   1        100.64        143.96        79.08 o                         
   9   2   1        860.24        507.27       103.23 o                         
  10   2   1       2775.51       2132.45       269.83 o                         
  11   2   1      32611.71      32527.01       745.68 o                         
  12   2   1      21136.13      19750.31       597.40 o                         
  13   2   1        262.78        147.94       152.28 o                         
  14   2   1      11821.70      12166.01       490.96 o                         
  15   2   1         37.59        -11.95       180.66 o                         
  16   2   1      20884.20      20230.72       704.65 o                         
  17   2   1       1566.33       1145.37       246.38 o                         
  18   2   1        260.41       -127.13       217.22 o                         
  19   2   1       1526.06        892.60       283.80 o                         
 -19   3   1       6111.85       7053.80       560.22 o                         
 -18   3   1       2138.56       1602.42       260.36 o                         
 -17   3   1      25116.37      27455.37       774.29 o                         
 -16   3   1       9051.92      10897.92       532.07 o                         
 -15   3   1      28342.86      30729.16       743.25 o                         
 -14   3   1      13571.29      14059.95       500.56 o                         
 -13   3   1      10086.89      10278.98       424.08 o                         
 -12   3   1       4641.06       4533.54       270.21 o                         
 -11   3   1       9400.52       9798.31       272.79 o                         
 -10   3   1       5652.62       5708.47       214.80 o                         
  -9   3   1       7027.22       7417.96       201.43 o                         
  -8   3   1      13535.32      13120.58       251.44 o                         
  -7   3   1      16377.95      17150.98       291.67 o                         
  -6   3   1      58964.18      59121.68       734.13 o                         
  -5   3   1      20613.65      22051.98       299.25 o                         
  -4   3   1       2989.87       3271.31       119.10 o                         
  -3   3   1       6979.98       6744.29       148.04 o                         
  -2   3   1       3860.12       3625.53       112.97 o                         
  -1   3   1      17381.41      13830.54       226.24 o                         
   0   3   1       2185.53       3013.47       103.34 o                         
   1   3   1      22807.21      25835.14       386.65 o                         
   2   3   1       4082.18       4827.11        95.92 o                         
   3   3   1      20650.55      22113.41       250.16 o                         
   4   3   1        211.55        112.61        45.38 o                         
   5   3   1      17196.46      15587.89       230.64 o                         
   6   3   1       1594.19        939.78        80.08 o                         
   7   3   1         71.53        -54.74        65.88 o                         
   8   3   1       9995.51       8998.49       238.55 o                         
   9   3   1      19945.27      20524.84       400.06 o                         
  10   3   1      38566.12      39429.32       624.95 o                         
  11   3   1        671.99        462.86       128.64 o                         
  12   3   1       6319.14       6319.84       323.21 o                         
  13   3   1        448.98        874.63       182.59 o                         
  14   3   1        330.42        498.75       176.72 o                         
  15   3   1       9868.08      11007.44       620.88 o                         
  16   3   1      11021.44      11774.78       884.51 o                         
  17   3   1       1032.42       1086.41       249.32 o                         
  18   3   1       2964.45       2715.71       312.11 o                         
  19   3   1         56.87       -228.34       228.34 o                         
 -19   4   1        333.37        101.26       238.91 o                         
 -18   4   1         41.74        166.24       216.82 o                         
 -17   4   1      11835.78      12120.03       559.29 o                         
 -16   4   1      59955.25      57754.93      1108.53 o                         
 -15   4   1       4687.01       6410.37       517.40 o                         
 -14   4   1       8622.21       8357.64       428.91 o                         
 -13   4   1      11169.44      11231.37       388.94 o                         
 -12   4   1        291.87        117.18       106.61 o                         
 -11   4   1      23851.14      22868.50       395.76 o                         
 -10   4   1       5225.81       5309.37       195.95 o                         
  -9   4   1      81479.71      81329.16       903.90 o                         
  -8   4   1      20619.66      22038.86       330.73 o                         
  -7   4   1       8925.10       8745.91       216.11 o                         
  -6   4   1        120.41        -44.86        63.68 o                         
  -5   4   1     205105.61     204914.89      2055.40 o                         
  -4   4   1      43368.64      43885.47       514.53 o                         
  -3   4   1      31186.43      34475.32       401.98 o                         
  -2   4   1      19050.09      17957.29       223.69 o                         
  -1   4   1         92.22         70.18        33.12 o                         
   0   4   1      40713.18      38820.33       453.53 o                         
   1   4   1      50243.61      52222.05       739.15 o                         
   2   4   1       1771.14       2107.74        63.46 o                         
   3   4   1      32756.54      33453.17       337.46 o                         
   4   4   1       4468.01       4722.61       123.54 o                         
   5   4   1      15935.67      16456.14       238.56 o                         
   6   4   1      13584.90      12878.08       226.40 o                         
   7   4   1      18140.08      16880.33       276.63 o                         
   8   4   1       6200.84       6292.50       198.04 o                         
   9   4   1      14546.23      14621.03       292.75 o                         
  10   4   1       1807.73       1340.07       125.25 o                         
  11   4   1       6627.56       6488.89       328.12 o                         
  12   4   1      12338.50      12436.50       434.55 o                         
  13   4   1         72.66         71.05       149.59 o                         
  14   4   1       2910.16       2475.05       391.72 o                         
  15   4   1       4493.23       5020.52       446.36 o                         
  16   4   1      21736.90      23174.41       712.31 o                         
  17   4   1       3576.76       2615.30       287.73 o                         
  18   4   1       1307.29       1205.52       265.02 o                         
  19   4   1       2190.24       1515.16       296.40 o                         
 -19   5   1        924.03        603.09       254.70 o                         
 -18   5   1       1505.11       1863.68       269.83 o                         
 -17   5   1      19872.97      22502.19       701.26 o                         
 -16   5   1       8190.80       8844.47       743.42 o                         
 -15   5   1      63329.96      64665.48      1144.77 o                         
 -14   5   1        271.68         75.13       162.81 o                         
 -13   5   1       3716.66       3551.76       409.56 o                         
 -12   5   1       1117.19        720.50       122.37 o                         
 -11   5   1      18691.20      19327.29       367.37 o                         
 -10   5   1       5051.54       4683.05       205.03 o                         
  -9   5   1       1996.97       2047.46       185.22 o                         
  -8   5   1       6077.14       6487.75       193.80 o                         
  -7   5   1       1065.76        768.36        83.76 o                         
  -6   5   1      13794.54      13755.11       255.12 o                         
  -5   5   1     134203.58     135843.31      1406.24 o                         
  -4   5   1       1124.03        954.04        75.34 o                         
  -3   5   1     146566.81     143882.56      1300.65 o                         
  -2   5   1          9.46         12.42        28.68 o                         
  -1   5   1     135589.67     127701.73      1297.31 o                         
   0   5   1      26669.67      27893.76       404.02 o                         
   1   5   1     125362.30     121435.92      1858.65 o                         
   2   5   1      68588.98      68431.70       797.31 o                         
   3   5   1      18640.05      19187.49       220.64 o                         
   4   5   1      14931.04      15054.32       209.78 o                         
   5   5   1      12623.76      11946.26       215.88 o                         
   6   5   1         87.07        -58.75        58.75 o                         
   7   5   1       2615.97       2731.46       140.77 o                         
   8   5   1      35057.83      35755.93       458.47 o                         
   9   5   1       4683.86       4783.09       198.74 o                         
  10   5   1       1845.47       1318.10       116.04 o                         
  11   5   1      20579.71      19281.98       435.58 o                         
  12   5   1        347.64        123.63       147.29 o                         
  13   5   1       7530.09       7357.91       362.56 o                         
  14   5   1       2647.80       2238.20       365.24 o                         
  15   5   1      65689.31      69061.79      1224.57 o                         
  16   5   1       2483.16       3298.43       694.80 o                         
  17   5   1       2275.01       2030.74       271.03 o                         
  18   5   1        719.11        442.35       229.50 o                         
 -19   6   1        771.14        587.56       251.70 o                         
 -18   6   1        889.10        424.77       231.91 o                         
 -17   6   1        828.59        574.47       217.01 o                         
 -16   6   1       1197.48        816.73       534.65 o                         
 -15   6   1         16.73        298.88       216.77 o                         
 -14   6   1       8831.86       9581.17       403.41 o                         
 -13   6   1        251.09        228.03       143.43 o                         
 -12   6   1         54.40        -10.57       103.56 o                         
 -11   6   1       9446.30       9924.12       265.25 o                         
 -10   6   1       9662.50       9586.61       279.14 o                         
  -9   6   1      54558.96      55094.05       635.27 o                         
  -8   6   1      19042.14      18411.87       328.91 o                         
  -7   6   1        497.57        299.01        76.61 o                         
  -6   6   1       5525.82       5191.63       182.56 o                         
  -5   6   1      92472.93      93707.05      1013.40 o                         
  -4   6   1     341855.16     338358.41      2989.23 o                         
  -3   6   1      82921.99      84781.08       790.61 o                         
  -2   6   1      81213.34      84012.66      1145.19 o                         
  -1   6   1       5781.08       5598.92       204.84 o                         
   0   6   1        111.69         93.88        44.76 o                         
   1   6   1      29876.80      29392.99       573.55 o                         
   2   6   1      17493.29      17022.76       271.55 o                         
   3   6   1       6478.69       5765.50       141.09 o                         
   4   6   1      17857.15      16887.27       224.45 o                         
   5   6   1       2463.68       2554.89       120.54 o                         
   6   6   1       6755.25       6496.54       169.24 o                         
   7   6   1       4951.08       4554.12       167.04 o                         
   8   6   1       4052.92       3780.49       192.05 o                         
   9   6   1      14967.57      15183.51       300.85 o                         
  10   6   1        530.92        356.15        97.14 o                         
  11   6   1       7272.80       7378.18       282.68 o                         
  12   6   1        603.66        357.77       135.79 o                         
  13   6   1       5241.51       4977.85       365.62 o                         
  14   6   1      32682.37      33914.45       782.95 o                         
  15   6   1         51.00        301.05       348.57 o                         
  16   6   1       8357.96       9268.67       751.47 o                         
  17   6   1         61.44        -49.20       200.45 o                         
  18   6   1        991.46        912.50       340.22 o                         
 -18   7   1       1980.70        943.74       254.70 o                         
 -17   7   1       2571.72       1852.22       265.11 o                         
 -16   7   1       6768.55       7413.20       479.59 o                         
 -15   7   1      35381.61      35681.65       818.58 o                         
 -14   7   1      14462.86      13474.07       453.96 o                         
 -13   7   1        991.94        550.06       154.07 o                         
 -12   7   1      11975.40      11983.14       327.17 o                         
 -11   7   1       1865.04       1603.99       133.14 o                         
 -10   7   1      13372.04      13977.08       311.79 o                         
  -9   7   1        332.45        235.85        83.56 o                         
  -8   7   1       4062.74       3706.99       187.65 o                         
  -7   7   1        131.57         67.69        74.76 o                         
  -6   7   1      12832.09      12975.13       261.37 o                         
  -5   7   1     126266.84     123740.98      1292.28 o                         
  -4   7   1       6717.85       6214.19       141.36 o                         
  -3   7   1      64854.57      62580.69       741.76 o                         
  -2   7   1         36.86         27.46        56.17 o                         
  -1   7   1        738.72        460.89        60.35 o                         
   0   7   1      11021.43      10907.66       324.33 o                         
   1   7   1       1084.15       1592.47       115.81 o                         
   2   7   1      14435.80      13924.04       274.81 o                         
   3   7   1       7241.28       6988.19       154.03 o                         
   4   7   1      23641.68      23005.64       273.30 o                         
   5   7   1       1458.31       1655.84       108.11 o                         
   6   7   1       1612.00       1543.68       111.07 o                         
   7   7   1       1088.80       1137.74        91.18 o                         
   8   7   1      13161.97      11920.85       273.95 o                         
   9   7   1        236.11        293.76        87.16 o                         
  10   7   1      17403.37      17719.03       359.36 o                         
  11   7   1        482.41        493.25       123.25 o                         
  12   7   1       3392.05       3096.60       283.73 o                         
  13   7   1      25029.04      25741.80       630.84 o                         
  14   7   1      28065.88      28398.06       647.91 o                         
  15   7   1      97960.51     100401.98      1584.89 o                         
  16   7   1        346.71        610.73       219.57 o                         
  17   7   1       2101.95       1981.23       328.01 o                         
  18   7   1       2635.27       2582.21       669.04 o                         
 -18   8   1       1293.50       1100.37       292.71 o                         
 -17   8   1       3987.39       3652.71       537.11 o                         
 -16   8   1      31053.58      32014.61       801.10 o                         
 -15   8   1      12310.35      12538.06       475.04 o                         
 -14   8   1       3616.60       2808.39       482.34 o                         
 -13   8   1       2643.26       2462.02       244.49 o                         
 -12   8   1      10990.36      10619.39       322.52 o                         
 -11   8   1        153.07         96.09       104.60 o                         
 -10   8   1       7805.67       7365.33       246.86 o                         
  -9   8   1      20816.89      21534.65       357.04 o                         
  -8   8   1      14288.56      14704.54       254.72 o                         
  -7   8   1      34784.79      35179.71       506.84 o                         
  -6   8   1        272.54        234.89        63.68 o                         
  -5   8   1         60.83         11.34        52.88 o                         
  -4   8   1     108009.80     106140.91       994.70 o                         
  -3   8   1       1577.61        947.63       167.03 o                         
  -2   8   1       1532.18       1708.74       124.51 o                         
  -1   8   1      14529.72      12982.11       253.47 o                         
   0   8   1      39334.68      37195.29       836.42 o                         
   1   8   1       2884.90       2996.55       215.07 o                         
   2   8   1        919.03        830.70       139.47 o                         
   3   8   1      30472.34      28672.41       497.69 o                         
   4   8   1        638.63        411.45        53.25 o                         
   5   8   1      11663.95      10620.69       188.09 o                         
   6   8   1       9762.81       9268.26       192.03 o                         
   7   8   1      95168.88      95458.73       925.40 o                         
   8   8   1       2810.94       2746.08       228.69 o                         
   9   8   1      13162.83      13608.41       312.33 o                         
  10   8   1        460.68        191.65        98.30 o                         
  11   8   1       2854.62       2110.78       162.67 o                         
  12   8   1      37962.16      39754.64       709.95 o                         
  13   8   1        686.83        673.15       188.46 o                         
  14   8   1      14822.67      15885.77       508.21 o                         
  15   8   1       3416.77       3892.75       916.54 o                         
  16   8   1      29996.93      30629.26      1020.02 o                         
  17   8   1       2050.78       1443.83       349.86 o                         
  18   8   1       1056.89        328.44       266.09 o                         
 -18   9   1       1410.40        541.36       742.54 o                         
 -17   9   1        284.69        147.94       315.30 o                         
 -16   9   1         12.23          4.62       271.29 o                         
 -15   9   1        586.41        588.41       183.99 o                         
 -14   9   1       4635.79       4562.01       481.81 o                         
 -13   9   1       4477.83       5284.34       351.90 o                         
 -12   9   1      27241.41      29781.16       456.13 o                         
 -11   9   1       6690.72       6079.59       251.17 o                         
 -10   9   1       4082.44       4483.80       227.85 o                         
  -9   9   1       2230.81       2584.69       178.76 o                         
  -8   9   1       4675.80       5154.33       223.81 o                         
  -7   9   1       3153.01       3325.33       172.25 o                         
  -6   9   1       9627.38       9579.56       200.08 o                         
  -5   9   1        949.92        837.25        64.34 o                         
  -4   9   1        262.68        196.11        48.35 o                         
  -3   9   1       6293.87       7280.00       202.65 o                         
  -2   9   1      63962.39      63517.06      1399.73 o                         
   0   9   1      14264.81      13246.24       392.61 o                         
   1   9   1      31184.53      31678.25       496.25 o                         
   2   9   1       9836.57      10852.51       270.34 o                         
   3   9   1      10748.50       9978.12       354.12 o                         
   4   9   1      23627.21      23833.69       388.67 o                         
   5   9   1       5155.18       5539.60       141.33 o                         
   6   9   1         15.27        -30.17        60.26 o                         
   7   9   1       2066.07       1630.91       128.96 o                         
   8   9   1       1201.88        890.23       104.39 o                         
   9   9   1       1541.21       1643.98       193.39 o                         
  10   9   1       5640.69       6368.55       246.40 o                         
  11   9   1      44206.98      45559.42       666.02 o                         
  12   9   1       1072.73        780.22       189.57 o                         
  13   9   1      49519.72      49805.11       917.32 o                         
  14   9   1      16322.22      16675.50       510.89 o                         
  15   9   1      10049.19      10637.13       470.43 o                         
  16   9   1       3239.48       3565.10       569.14 o                         
  17   9   1        529.33        271.05       278.10 o                         
 -17  10   1        768.16        846.07       640.12 o                         
 -16  10   1       2183.07       1309.35       288.18 o                         
 -15  10   1         89.16       -203.94       203.94 o                         
 -14  10   1      11706.54      12160.28       492.59 o                         
 -13  10   1       2047.87       1528.21       167.47 o                         
 -12  10   1      70203.95      72576.59       870.82 o                         
 -11  10   1       9401.13      10047.92       341.32 o                         
 -10  10   1       2280.25       1656.39       132.26 o                         
  -9  10   1       7869.85       7044.25       212.98 o                         
  -8  10   1          7.53        -71.52        71.52 o                         
  -7  10   1       8424.35       8811.70       210.29 o                         
  -6  10   1      11658.45      11603.39       216.61 o                         
  -5  10   1       3373.10       3577.79       122.02 o                         
  -4  10   1        223.31        190.36        78.96 o                         
  -3  10   1      17132.82      17350.99       333.86 o                         
  -2  10   1      74927.42      72290.98      1570.43 o                         
   0  10   1      24826.15      25041.53       648.66 o                         
   1  10   1      35619.47      36789.70       643.65 o                         
   2  10   1       1068.76       1128.96       131.17 o                         
   3  10   1          6.79        -62.70        75.10 o                         
   4  10   1      43306.79      41897.18       536.94 o                         
   5  10   1      59076.99      58177.26       685.78 o                         
   6  10   1      41499.39      41275.84       514.17 o                         
   7  10   1      39500.46      39072.70       511.64 o                         
   8  10   1       2280.32       1767.86       127.31 o                         
   9  10   1       1933.03       1817.76       142.02 o                         
  10  10   1      14030.10      13170.71       338.56 o                         
  11  10   1       2700.29       2741.32       437.68 o                         
  12  10   1      94245.73      99203.11      1176.81 o                         
  13  10   1      13381.07      14753.35       465.43 o                         
  14  10   1       1326.60       1311.41       210.79 o                         
  15  10   1        147.21         95.64       178.16 o                         
  16  10   1       3872.31       2555.48       322.06 o                         
  17  10   1       1434.40        960.04       286.76 o                         
 -17  11   1         28.20       -260.88       299.70 o                         
 -16  11   1         99.69       -245.23       245.23 o                         
 -15  11   1       1845.13       1230.84       227.54 o                         
 -14  11   1       1359.72       1032.16       209.72 o                         
 -13  11   1       6092.00       5898.64       374.98 o                         
 -12  11   1       6101.33       6775.63       316.12 o                         
 -11  11   1       3095.23       3376.56       242.54 o                         
 -10  11   1        168.81         56.98       102.05 o                         
  -9  11   1      15681.46      16586.92       346.34 o                         
  -8  11   1      33480.50      33826.24       482.55 o                         
  -7  11   1      22887.39      22807.18       382.94 o                         
  -6  11   1      18849.78      19775.76       318.08 o                         
  -5  11   1      13738.05      13007.29       286.76 o                         
  -4  11   1       2573.01       2291.72       170.70 o                         
  -3  11   1      12359.16      11055.97       232.24 o                         
  -2  11   1      67580.91      65565.45      1433.87 o                         
   0  11   1     104850.59     103102.15      2389.78 o                         
   1  11   1      75359.65      74316.40      1202.50 o                         
   2  11   1      38346.23      37776.85       522.86 o                         
   3  11   1      40273.95      39916.69       685.42 o                         
   4  11   1      13318.44      11662.12       206.48 o                         
   5  11   1        174.24         70.13        57.63 o                         
   6  11   1         55.30         16.92        59.98 o                         
   7  11   1       3774.96       3678.17       209.33 o                         
   8  11   1       1585.43       1103.05       127.62 o                         
   9  11   1        114.30       -101.08       113.05 o                         
  10  11   1      10756.25      10613.86       361.08 o                         
  11  11   1      34857.73      36389.39       670.84 o                         
  12  11   1       1508.72       1849.50       277.36 o                         
  13  11   1      17409.95      18582.74       499.17 o                         
  14  11   1          8.20       -197.91       197.91 o                         
  15  11   1       3354.81       2379.30       315.78 o                         
  16  11   1       3169.69       3289.38       578.17 o                         
  17  11   1         49.32       -340.08       486.49 o                         
 -17  12   1        341.52        290.19       477.96 o                         
 -16  12   1         62.65        -36.74       236.43 o                         
 -15  12   1       3226.05       3128.37       298.55 o                         
 -14  12   1       1590.34       1367.68       224.21 o                         
 -13  12   1       6776.30       7843.94       363.14 o                         
 -12  12   1       1204.32        840.69       145.67 o                         
 -11  12   1       7133.52       7534.93       295.85 o                         
 -10  12   1       5890.62       5295.26       291.90 o                         
  -9  12   1         72.11        -95.09        95.09 o                         
  -8  12   1        395.08          2.35       117.98 o                         
  -7  12   1         17.86        -52.12        76.57 o                         
  -6  12   1       1192.98        773.50        76.93 o                         
  -5  12   1       9354.82       8910.38       291.41 o                         
  -4  12   1      19166.52      18371.76       511.53 o                         
  -3  12   1      27999.06      27645.64       531.09 o                         
   0  12   1      18671.89      18401.34       563.31 o                         
   1  12   1        398.57        501.49        89.92 o                         
   2  12   1         31.70        119.49        81.94 o                         
   3  12   1         49.13         92.33       126.31 o                         
   4  12   1      23747.42      22040.46       344.49 o                         
   5  12   1      26492.91      24600.74       428.90 o                         
   6  12   1      38484.11      38272.48       478.20 o                         
   7  12   1      16368.47      16407.27       307.31 o                         
   8  12   1       3943.31       2870.53       215.02 o                         
   9  12   1         14.43       -113.73       113.73 o                         
  10  12   1       2443.94       2196.72       193.76 o                         
  11  12   1       1308.11       1216.48       206.09 o                         
  12  12   1       7802.13       9374.34       436.69 o                         
  13  12   1       5641.88       5409.93       404.03 o                         
  14  12   1       2944.81       3149.80       749.12 o                         
  15  12   1        307.64        441.85       205.77 o                         
  16  12   1       1114.69        771.54       280.35 o                         
 -16  13   1       5140.47       4544.09       506.12 o                         
 -15  13   1         54.82        -61.01       219.78 o                         
 -14  13   1       8030.17       7650.01       501.06 o                         
 -13  13   1        367.96        131.09       155.18 o                         
 -12  13   1       3876.92       3675.98       364.18 o                         
 -11  13   1       1836.78       1865.41       189.18 o                         
 -10  13   1        119.83       -108.55       108.55 o                         
  -9  13   1      16228.71      15800.29       395.38 o                         
  -8  13   1      10193.42      10420.67       328.55 o                         
  -7  13   1       7932.05       6742.82       520.61 o                         
  -6  13   1       5250.20       5727.21       302.53 o                         
  -5  13   1       4204.65       4352.36       315.62 o                         
  -4  13   1      11461.24      10771.10       443.82 o                         
  -3  13   1       4577.97       5219.41       213.37 o                         
  -1  13   1       4805.25       5342.88       273.12 o                         
   0  13   1       7375.97       7783.87       358.47 o                         
   1  13   1       2696.15       2731.18       273.12 o                         
   2  13   1        462.97        397.36        94.32 o                         
   3  13   1       4199.86       4037.19       328.10 o                         
   4  13   1      16009.66      15272.46       598.71 o                         
   5  13   1       3033.12       3416.17       166.83 o                         
   6  13   1        962.37        819.46       111.96 o                         
   7  13   1       1619.61       1155.23       103.07 o                         
   8  13   1          0.70        -84.20        84.20 o                         
   9  13   1         48.58        -98.71        98.71 o                         
  10  13   1       1355.72        986.16       147.78 o                         
  11  13   1        222.68        159.75       137.64 o                         
  12  13   1        108.20         24.99       146.93 o                         
  13  13   1       1173.12        894.82       214.35 o                         
  14  13   1       9378.93       9415.03       555.10 o                         
  15  13   1       2002.54       1709.96       293.62 o                         
  16  13   1         82.78       -112.56       261.71 o                         
 -15  14   1       5249.24       4790.75       646.38 o                         
 -14  14   1         54.27       -228.99       432.17 o                         
 -13  14   1       3315.05       2738.19       277.23 o                         
 -12  14   1       7055.53       7168.22       348.52 o                         
 -11  14   1       8825.39       9062.51       342.94 o                         
 -10  14   1       8000.31       7494.42       280.17 o                         
  -9  14   1        376.54        183.41       106.63 o                         
  -8  14   1         34.36        -92.21        92.21 o                         
  -7  14   1       1282.00        824.84       166.96 o                         
  -6  14   1         94.72         56.46       119.50 o                         
  -5  14   1       2374.87       2560.48       341.40 o                         
  -4  14   1        111.35         51.21       136.56 o                         
  -3  14   1      22859.51      22243.09       614.52 o                         
  -2  14   1       4142.34       4216.26       273.12 o                         
  -1  14   1        952.82       1211.96       238.98 o                         
   0  14   1       3415.29       3448.12       290.19 o                         
   1  14   1       9894.16      10241.93       477.96 o                         
   2  14   1       1950.81       2103.70       204.84 o                         
   3  14   1      10140.72       9490.86       546.24 o                         
   4  14   1        519.76        345.55        98.17 o                         
   5  14   1       6441.97       6068.35       288.50 o                         
   6  14   1       5276.49       5502.40       305.26 o                         
   7  14   1       1248.92        650.18        96.26 o                         
   8  14   1       2804.74       2305.98       166.59 o                         
   9  14   1         16.39         98.50       110.51 o                         
  10  14   1        848.89        553.58       144.54 o                         
  11  14   1        511.21        185.36       139.08 o                         
  12  14   1       2344.54       2019.85       228.71 o                         
  13  14   1          8.57       -162.47       162.47 o                         
  14  14   1         14.39       -228.65       228.65 o                         
  15  14   1         55.34       -229.70       229.70 o                         
 -15  15   1        670.39        746.07       256.24 o                         
 -14  15   1       1083.78        505.26       299.34 o                         
 -13  15   1       1718.17       1185.21       194.45 o                         
 -12  15   1       6547.74       6386.00       330.72 o                         
 -11  15   1       1547.76       1218.79       153.90 o                         
 -10  15   1       5884.29       5551.84       261.48 o                         
  -9  15   1       2407.87       1906.77       150.98 o                         
  -8  15   1        439.51        373.33       171.35 o                         
  -7  15   1       4503.52       3868.80       407.79 o                         
  -6  15   1          9.52       -141.01       230.44 o                         
  -5  15   1       2662.37       2231.06       278.87 o                         
  -4  15   1       1506.01       1344.85       188.64 o                         
  -3  15   1      66526.15      66162.90      1638.71 o                         
  -2  15   1       2619.53       3157.93       290.19 o                         
  -1  15   1         13.09        204.84       136.56 o                         
   0  15   1         36.98         68.28       136.56 o                         
   1  15   1       1360.37       1058.33       204.84 o                         
   2  15   1        874.26        529.17       221.91 o                         
   3  15   1      49490.44      51738.84      1502.15 o                         
   4  15   1       6308.11       5292.70       708.40 o                         
   5  15   1        211.12         54.20       116.83 o                         
   6  15   1       7381.36       6733.68       342.72 o                         
   7  15   1      24969.80      24994.13       660.74 o                         
   8  15   1      37768.31      35893.94       924.78 o                         
   9  15   1      19088.66      19586.56       404.04 o                         
  10  15   1      10658.78      11193.00       366.75 o                         
  11  15   1          4.79       -122.82       122.82 o                         
  12  15   1       3826.80       3632.54       295.21 o                         
  13  15   1        893.18        282.23       186.28 o                         
  14  15   1       1157.39        809.73       242.22 o                         
 -14  16   1          5.09       -193.43       193.43 o                         
 -13  16   1        391.30       -216.82       216.82 o                         
 -12  16   1       3246.23       2750.41       317.72 o                         
 -11  16   1       1543.96       1134.01       139.92 o                         
 -10  16   1       7385.45       6757.48       282.78 o                         
  -9  16   1        341.24        326.06       181.82 o                         
  -8  16   1       6197.09       5850.54       582.35 o                         
  -7  16   1        367.61         85.35       155.53 o                         
  -6  16   1        550.49        301.57       159.95 o                         
  -5  16   1       3868.97       3519.29       307.61 o                         
  -4  16   1      44352.71      42581.11       889.29 o                         
  -3  16   1      52293.80      52358.19       993.11 o                         
  -2  16   1      36836.79      36753.05      1109.54 o                         
  -1  16   1      47573.45      45696.10      1229.03 o                         
   0  16   1       2757.54       2184.95       341.40 o                         
   1  16   1      19595.42      19698.65       751.08 o                         
   2  16   1      39777.66      41292.07      1280.24 o                         
   3  16   1      26447.88      25860.88       990.05 o                         
   4  16   1      17531.92      15038.26      1416.80 o                         
   5  16   1       4873.54       4825.95       781.68 o                         
   6  16   1        292.09         76.70       179.07 o                         
   7  16   1        319.82        -72.22       229.62 o                         
   8  16   1       3392.87       3445.28       571.99 o                         
   9  16   1       1624.67       1548.51       150.03 o                         
  10  16   1       1420.59       1197.26       143.83 o                         
  11  16   1        345.38        148.00       135.41 o                         
  12  16   1       1585.09       1144.03       172.44 o                         
  13  16   1      10786.57      10574.77       450.00 o                         
  14  16   1       5655.57       5763.49       483.73 o                         
 -13  17   1         45.35       -229.14       229.14 o                         
 -12  17   1        718.94        399.11       142.74 o                         
 -11  17   1        580.32        331.20       224.49 o                         
 -10  17   1       5236.56       5599.78       512.58 o                         
  -9  17   1       2430.34       2259.13       293.87 o                         
  -8  17   1       1247.17        874.72       264.58 o                         
  -7  17   1       6307.62       6445.76       938.84 o                         
  -6  17   1        325.87        201.05       159.95 o                         
  -5  17   1      22192.76      21357.29       759.61 o                         
  -4  17   1         36.57        328.60       143.34 o                         
  -3  17   1      56422.38      55182.70      1058.89 o                         
  -2  17   1      12228.41      13587.15       853.49 o                         
  -1  17   1         37.71        222.81       145.09 o                         
   0  17   1       1087.00        751.08       204.84 o                         
   1  17   1       1500.46        529.17       238.98 o                         
   2  17   1        372.40       -221.91       221.91 o                         
   3  17   1     105952.69     108530.38      2816.53 o                         
   4  17   1       3351.57       2695.03       281.07 o                         
   5  17   1       4760.34       4364.22      1331.45 o                         
   6  17   1          4.31       -142.06       142.06 o                         
   7  17   1      16181.76      17455.57       551.00 o                         
   8  17   1        968.35        793.77       275.61 o                         
   9  17   1      32817.67      35000.11       866.38 o                         
  10  17   1       1785.00       1546.54       384.07 o                         
  11  17   1        528.46        329.25       152.41 o                         
  12  17   1       5862.16       5668.33       297.77 o                         
  13  17   1        532.31        265.92       169.67 o                         
 -12  18   1       2030.37       1421.89       294.11 o                         
 -11  18   1        699.21        223.02       233.15 o                         
 -10  18   1       4433.65       4241.16       645.92 o                         
  -9  18   1       1228.30        981.73       241.97 o                         
  -8  18   1      12894.07      14061.74       699.87 o                         
  -7  18   1       2946.41       2773.42       364.92 o                         
  -6  18   1       3153.29       2867.80       344.45 o                         
  -5  18   1       5911.25       6035.94       373.22 o                         
  -4  18   1      15653.16      15551.49       500.09 o                         
  -3  18   1      22862.38      23305.99       585.55 o                         
  -2  18   1       9217.40       9505.54       359.70 o                         
  -1  18   1      11358.26      12570.95       392.14 o                         
   0  18   1       2333.81       1348.52       238.98 o                         
   1  18   1      10311.60      10361.42       614.52 o                         
   2  18   1      22019.62      21320.29       904.70 o                         
   3  18   1      14333.52      13382.79       785.22 o                         
   4  18   1       2591.53       1536.29       341.40 o                         
   5  18   1       8005.89       7587.78       387.69 o                         
   6  18   1       8234.33       8769.08       486.49 o                         
   7  18   1       1060.31       1048.63       211.55 o                         
   8  18   1       1633.50       1423.27       218.05 o                         
   9  18   1       1008.81        605.39       212.19 o                         
  10  18   1         16.55        -97.26       242.88 o                         
  11  18   1        810.62        266.93       234.99 o                         
  12  18   1       1493.40       1033.61       280.16 o                         
 -11  19   1       2315.59       1662.21       657.19 o                         
 -10  19   1        537.19        120.71       281.65 o                         
  -9  19   1          1.56         73.35       217.25 o                         
  -8  19   1        434.73        462.78       213.27 o                         
  -7  19   1         81.81         29.73       307.26 o                         
  -6  19   1       5625.41       5586.23       405.90 o                         
  -5  19   1       1308.10        855.90       184.47 o                         
  -4  19   1        280.92        349.28       155.53 o                         
  -3  19   1       7774.26       7433.84       356.71 o                         
  -2  19   1       8393.74       8498.07       359.70 o                         
  -1  19   1       1157.87        735.10       150.52 o                         
   0  19   1        729.65        246.74       131.13 o                         
   1  19   1        930.08        580.38       238.98 o                         
   2  19   1        197.52        238.98       256.05 o                         
   3  19   1       7600.80       7886.29       648.66 o                         
   4  19   1       1397.42       1113.25       264.58 o                         
   5  19   1       1350.04       1207.94       188.68 o                         
   6  19   1         16.70        -83.58       167.35 o                         
   7  19   1        224.32        136.56       198.84 o                         
   8  19   1         53.68         41.46       230.44 o                         
   9  19   1        710.90        368.55       384.07 o                         
  10  19   1       7730.71       8477.18       674.26 o                         
  11  19   1          2.27        185.92       236.46 o                         
 -10  20   1        910.98        499.58       261.86 o                         
  -9  20   1       1460.40       1016.35       266.59 o                         
  -8  20   1       3201.75       2593.33       571.84 o                         
  -7  20   1        920.96        744.10       225.55 o                         
  -6  20   1       1529.04       1216.72       217.25 o                         
  -5  20   1       4760.53       3845.68       384.07 o                         
  -4  20   1       1074.64        888.30       367.00 o                         
  -3  20   1       8639.61       8808.56       401.94 o                         
  -2  20   1          3.08       -349.93       349.93 o                         
  -1  20   1      14078.70      14447.24       597.45 o                         
   0  20   1         25.98       -196.30       196.30 o                         
   1  20   1        540.21       -204.84       238.98 o                         
   2  20   1        238.72        102.42       256.05 o                         
   3  20   1         42.18       -187.77       256.05 o                         
   4  20   1       1193.50       1092.47       341.40 o                         
   5  20   1        187.03         -8.83       160.22 o                         
   6  20   1       9368.31       9466.45       716.94 o                         
   7  20   1        157.37       -331.80       418.21 o                         
   8  20   1       6822.95       6576.87       511.22 o                         
   9  20   1        858.35        648.66       324.33 o                         
  -8  21   1         47.72       -167.25       167.25 o                         
  -7  21   1      25619.72      25685.92       811.23 o                         
  -6  21   1        345.56        388.81       213.27 o                         
  -5  21   1       2228.27       1559.89       233.36 o                         
  -4  21   1        786.85        204.84       273.12 o                         
  -3  21   1       8321.63       8270.38      1101.01 o                         
  -2  21   1       4092.73       4131.09      1058.33 o                         
  -1  21   1        494.40        460.89       221.91 o                         
   0  21   1        334.43       -221.91       221.91 o                         
   1  21   1        120.22       -204.84       256.05 o                         
   2  21   1        972.69         34.14       273.12 o                         
   3  21   1       4766.64       4421.10       614.52 o                         
   4  21   1        334.04         35.32       160.22 o                         
   5  21   1        282.50         -8.53       175.65 o                         
   6  21   1         66.48        -42.17       256.05 o                         
   7  21   1       3976.76       3093.30       367.99 o                         
   8  21   1        468.87          6.10       281.65 o                         
  -6  22   1       4675.62       6007.73       665.73 o                         
  -5  22   1       5359.38       5261.01       887.63 o                         
  -4  22   1       1027.10        732.05       208.91 o                         
  -3  22   1      14877.90      15660.57       674.26 o                         
  -2  22   1        140.54         51.21       221.91 o                         
  -1  22   1      18791.46      18246.19      1570.43 o                         
   0  22   1        313.25       -256.05       256.05 o                         
   1  22   1       2216.60       1680.75       469.42 o                         
   2  22   1        337.81          0.00       290.19 o                         
   3  22   1       4085.68       3516.40       648.66 o                         
   4  22   1        224.48         87.00       196.30 o                         
   5  22   1       2107.93       1132.15       759.61 o                         
   6  22   1        821.43        262.61       217.13 o                         
  -3  23   1       2083.67       2243.33       887.63 o                         
  -2  23   1          2.52        -77.95       176.27 o                         
  -1  23   1        145.33        128.02       349.93 o                         
   0  23   1       1215.35        712.83       213.37 o                         
   1  23   1        178.18        -51.21       273.12 o                         
   2  23   1       3195.57       1997.18       375.54 o                         
 -18   0   2       3273.54       2881.50       422.28 o                         
 -16   0   2        673.56        418.21       341.40 o                         
 -14   0   2      26060.96      25635.24       906.40 o                         
 -12   0   2      11315.42      10686.00      1203.43 o                         
 -10   0   2        748.56        269.46       167.69 o                         
  -8   0   2      16178.56      15072.48       353.09 o                         
  -6   0   2      19296.68      20814.49       372.60 o                         
  -4   0   2      25223.83      26938.23       400.56 o                         
  -2   0   2     174927.45     174888.94      2040.89 o                         
   0   0   2     460106.81     500484.91      5385.52 o                         
   2   0   2       5225.07       2728.26       119.03 o                         
   4   0   2      82241.14      72459.01      1980.11 o                         
   6   0   2      14225.66      15557.09       452.51 o                         
   8   0   2        408.83        -85.35       170.70 o                         
  10   0   2     240191.42     224076.47      5001.48 o                         
  12   0   2     179848.89     182497.44      3917.54 o                         
  14   0   2       5609.90       5625.11       582.18 o                         
  16   0   2      31670.68      33322.49      1176.72 o                         
  18   0   2       4953.83       4754.43      1101.01 o                         
 -19   1   2      10314.79      11602.83       609.48 o                         
 -18   1   2       1776.99       1411.19       256.21 o                         
 -17   1   2       6308.14       5654.40       469.08 o                         
 -16   1   2        337.01        190.05       183.99 o                         
 -15   1   2      11971.64      12040.80       498.69 o                         
 -14   1   2        247.72        236.54       158.39 o                         
 -13   1   2        693.65        591.59       163.65 o                         
 -12   1   2       6589.25       5789.66       357.25 o                         
 -11   1   2        355.90         49.89        93.84 o                         
 -10   1   2         60.57        -81.68        81.68 o                         
  -9   1   2         55.29        -77.86        77.86 o                         
  -8   1   2       4136.38       4203.46       180.88 o                         
  -7   1   2       4609.93       4441.58       167.59 o                         
  -6   1   2      31091.04      29947.20       388.84 o                         
  -5   1   2       4461.71       4555.41       130.33 o                         
  -4   1   2      17133.18      18423.74       277.36 o                         
  -3   1   2      28480.91      27992.38       292.77 o                         
  -2   1   2       6738.41       4634.51        86.65 o                         
  -1   1   2      19264.59      19089.87       217.15 o                         
   0   1   2        434.39         97.63        16.21 o                         
   1   1   2       6734.72       5629.16        85.89 o                         
   2   1   2      26846.57      31942.60       370.19 o                         
   3   1   2      35807.74      33839.87       348.63 o                         
   4   1   2     102722.66      99980.88       964.41 o                         
   5   1   2      18201.33      16011.23       277.42 o                         
   6   1   2     138406.88     133625.59      1399.28 o                         
   7   1   2       6218.45       6526.48       273.48 o                         
   8   1   2       4577.23       5462.05       272.20 o                         
   9   1   2       2658.76       2252.77       192.93 o                         
  10   1   2      94300.48      90859.10      1254.51 o                         
  11   1   2      13327.95      13462.61       655.38 o                         
  12   1   2      22825.16      24451.63       608.65 o                         
  13   1   2        324.99        297.81       167.30 o                         
  14   1   2       1624.01       1243.22       246.38 o                         
  15   1   2       1910.38       1814.77       246.04 o                         
  16   1   2       1544.21       1366.54       245.02 o                         
  17   1   2         17.46        146.67       206.26 o                         
  18   1   2       9191.90       9672.01       566.74 o                         
  19   1   2         13.83       -230.34       230.34 o                         
 -19   2   2       3858.91       4053.48       832.77 o                         
 -18   2   2      15022.63      14624.99       624.52 o                         
 -17   2   2       1631.19       1468.65       362.37 o                         
 -16   2   2      12355.30      12851.10       790.89 o                         
 -15   2   2      10489.57      10691.99       483.26 o                         
 -14   2   2       5638.84       6706.35       388.83 o                         
 -13   2   2        368.83        334.96       156.27 o                         
 -12   2   2      12078.73      12443.48       337.16 o                         
 -11   2   2      16319.34      16400.61       358.36 o                         
 -10   2   2       6493.93       5677.02       344.80 o                         
  -9   2   2      30857.38      30989.58       458.56 o                         
  -8   2   2       4378.71       4101.11       180.76 o                         
  -7   2   2       1142.28        647.44        80.83 o                         
  -6   2   2       3823.41       4204.41       150.84 o                         
  -5   2   2      14941.02      13968.77       228.38 o                         
  -4   2   2      76004.43      81209.72       808.22 o                         
  -3   2   2       2879.55       3006.62       109.54 o                         
  -2   2   2       1127.33        768.70        69.34 o                         
  -1   2   2       3631.77       2575.48        69.27 o                         
   0   2   2     123033.08     130355.23      1222.77 o                         
   1   2   2       1175.03       2113.04        69.21 o                         
   2   2   2        446.71        395.56        42.65 o                         
   3   2   2      37752.79      33786.23       426.38 o                         
   4   2   2      12344.69      11708.47       184.73 o                         
   5   2   2       1988.83       2254.71       123.25 o                         
   6   2   2      15325.85      15769.82       293.98 o                         
   7   2   2       1548.00       2096.92       151.56 o                         
   8   2   2         23.53        134.18        79.39 o                         
   9   2   2      13626.87      13098.00       369.33 o                         
  10   2   2      65815.64      66276.32       989.11 o                         
  11   2   2      28048.44      28883.78       609.92 o                         
  12   2   2      38344.43      40185.34       890.15 o                         
  13   2   2        372.38        404.68       171.71 o                         
  14   2   2          4.75       -163.03       163.13 o                         
  15   2   2       1985.02       1437.86       240.98 o                         
  16   2   2       3471.92       2677.90       288.46 o                         
  17   2   2       1485.41       1569.34       258.72 o                         
  18   2   2       2208.67       1673.13       283.50 o                         
  19   2   2       2340.28       1941.04       319.64 o                         
 -19   3   2      26443.84      28828.63       846.21 o                         
 -18   3   2       1274.90       1593.77       262.12 o                         
 -17   3   2      30491.27      32252.65       824.80 o                         
 -16   3   2       3433.47       5281.80       709.82 o                         
 -15   3   2      57669.18      58658.08      1065.28 o                         
 -14   3   2       9231.87       9940.96       439.83 o                         
 -13   3   2        748.32        674.60       150.82 o                         
 -12   3   2      35904.84      36618.33       536.15 o                         
 -11   3   2        992.69       1035.78       127.75 o                         
 -10   3   2      31205.06      31593.18       447.93 o                         
  -9   3   2       5459.37       5146.47       299.15 o                         
  -8   3   2      11167.97      10890.62       250.43 o                         
  -7   3   2        349.08        362.37        74.54 o                         
  -6   3   2      57828.83      55711.07       755.00 o                         
  -5   3   2      39122.32      39218.19       454.97 o                         
  -4   3   2      10024.17      10010.62       179.15 o                         
  -3   3   2        591.16        387.58        47.93 o                         
  -2   3   2      28361.37      26052.12       352.14 o                         
  -1   3   2       3148.04       4056.94        81.94 o                         
   0   3   2      18445.46      16186.01       211.05 o                         
   1   3   2      24282.45      27568.98       343.17 o                         
   2   3   2       2486.92       2664.79        89.63 o                         
   3   3   2       5457.83       5082.14       179.40 o                         
   4   3   2      84628.25      84184.09       825.15 o                         
   5   3   2       2513.92       2412.30       125.96 o                         
   6   3   2      22867.75      25095.44       352.19 o                         
   7   3   2       2938.72       2777.64       150.15 o                         
   8   3   2       2481.21       2874.24       164.69 o                         
   9   3   2       7320.19       7771.96       339.18 o                         
  10   3   2      13486.88      13052.91       451.80 o                         
  11   3   2      46620.43      45061.26       792.63 o                         
  12   3   2       3364.97       3290.60       523.96 o                         
  13   3   2       2855.13       2470.52       286.14 o                         
  14   3   2          5.78       -154.84       154.84 o                         
  15   3   2      13147.72      12994.08       560.54 o                         
  16   3   2       2396.94       1745.98       267.63 o                         
  17   3   2       1733.96       1434.54       261.63 o                         
  18   3   2       2100.81       1754.48       273.77 o                         
  19   3   2        148.61       -242.06       242.06 o                         
 -19   4   2        634.93        960.40       263.47 o                         
 -18   4   2      10826.24      11282.24       561.43 o                         
 -17   4   2       5403.36       5816.18       469.35 o                         
 -16   4   2      46121.78      48076.97       986.91 o                         
 -15   4   2       1866.33       1557.04       219.66 o                         
 -14   4   2        722.21        406.55       168.91 o                         
 -13   4   2        338.79        310.42       137.59 o                         
 -12   4   2      12137.03      11999.20       337.44 o                         
 -11   4   2        178.75        -87.23        87.23 o                         
 -10   4   2       3470.97       3595.52       174.33 o                         
  -9   4   2         38.36        -69.16        69.16 o                         
  -8   4   2      12539.01      12783.32       249.95 o                         
  -7   4   2      13710.21      14048.53       245.81 o                         
  -6   4   2      41410.20      41426.73       493.16 o                         
  -5   4   2      75655.96      77998.55       814.63 o                         
  -4   4   2     236316.55     244178.08      2029.63 o                         
  -3   4   2      34431.04      34637.26       407.02 o                         
  -2   4   2         15.56         29.06        34.98 o                         
  -1   4   2       2359.84       1444.40        66.01 o                         
   0   4   2      82439.62      83988.85       954.37 o                         
   1   4   2       8509.64       8818.39       145.03 o                         
   2   4   2     180381.58     172797.48      1844.79 o                         
   3   4   2      20877.14      20834.63       268.25 o                         
   4   4   2       2742.67       2300.67       106.54 o                         
   5   4   2         43.52         79.13        53.52 o                         
   6   4   2       3616.27       3503.25       145.95 o                         
   7   4   2      34784.68      33829.16       426.05 o                         
   8   4   2         38.37        169.03        68.50 o                         
   9   4   2         51.54        -56.59        85.09 o                         
  10   4   2       3727.44       3059.13       283.98 o                         
  11   4   2       5712.25       5276.38       292.11 o                         
  12   4   2       6654.55       6952.76       365.83 o                         
  13   4   2       2893.78       2656.45       293.87 o                         
  14   4   2       5920.93       5811.53       435.87 o                         
  15   4   2       6382.91       6182.60       468.13 o                         
  16   4   2      10635.30      10864.89       555.27 o                         
  17   4   2       7457.73       9455.79       545.40 o                         
  18   4   2       1106.03        963.04       261.98 o                         
 -19   5   2        958.92        297.69       232.61 o                         
 -18   5   2        701.63        837.61       234.75 o                         
 -17   5   2      13256.07      13627.28       589.73 o                         
 -16   5   2       5090.26       6532.64       514.88 o                         
 -15   5   2       2797.65       2148.43       247.50 o                         
 -14   5   2        543.09        464.14       174.93 o                         
 -13   5   2       1501.33       1430.99       171.88 o                         
 -12   5   2      41434.91      42845.98       762.55 o                         
 -11   5   2      13175.15      13478.54       287.53 o                         
 -10   5   2      41488.86      43794.99       553.87 o                         
  -9   5   2       4220.45       4473.51       183.25 o                         
  -8   5   2      23918.58      23107.46       341.98 o                         
  -7   5   2       1362.19       1298.23       152.68 o                         
  -6   5   2     171531.64     168254.08      2055.36 o                         
  -5   5   2      12029.71      11552.33       201.41 o                         
  -4   5   2     470189.59     473371.94      4149.51 o                         
  -3   5   2      51188.03      51864.03       571.54 o                         
  -2   5   2         19.44        135.73        28.67 o                         
  -1   5   2      26668.78      25222.87       316.20 o                         
   0   5   2       7298.98       7612.39       189.94 o                         
   1   5   2       2351.30       2610.11       113.19 o                         
   2   5   2      34374.47      33935.88       413.18 o                         
   3   5   2       4714.12       4957.64       110.59 o                         
   4   5   2      52662.26      52891.57       521.74 o                         
   5   5   2       1961.73       1393.47       112.86 o                         
   6   5   2      61581.65      57171.69       599.58 o                         
   7   5   2      11920.82      12372.87       240.70 o                         
   8   5   2       1714.18       1344.10       162.49 o                         
   9   5   2       4565.54       4253.84       196.68 o                         
  10   5   2      15855.54      15582.03       349.70 o                         
  11   5   2       4032.39       3517.73       421.49 o                         
  12   5   2        490.69        219.46       154.53 o                         
  13   5   2       6894.77       6620.72       446.27 o                         
  14   5   2        806.39        850.01       204.50 o                         
  15   5   2       2313.85       1490.61       255.97 o                         
  16   5   2        108.85         38.35       205.17 o                         
  17   5   2        257.28        169.41       218.16 o                         
  18   5   2       3132.38       2356.98       317.45 o                         
 -19   6   2         59.05         30.96       204.50 o                         
 -18   6   2         45.59       -200.89       209.43 o                         
 -17   6   2       1689.33       1302.70       241.45 o                         
 -16   6   2      17997.96      17175.30      1114.51 o                         
 -15   6   2       6537.56       5883.57       529.72 o                         
 -14   6   2        449.86         83.31       144.27 o                         
 -13   6   2        183.49         -7.78       130.03 o                         
 -12   6   2      16025.64      16492.05       361.23 o                         
 -11   6   2       9799.51      10111.23       261.64 o                         
 -10   6   2       2279.63       2114.07       142.91 o                         
  -9   6   2       1419.86       1156.69       120.22 o                         
  -8   6   2          7.51        -42.26        71.15 o                         
  -7   6   2      21191.59      22179.45       312.37 o                         
  -6   6   2      33066.44      33916.97       394.54 o                         
  -5   6   2        256.36         13.05        89.06 o                         
  -4   6   2     944162.88     923405.88      7997.65 o                         
  -3   6   2        129.56         73.79        39.63 o                         
  -2   6   2      71911.78      72150.95       704.09 o                         
  -1   6   2       4683.67       4114.70       196.30 o                         
   0   6   2     121854.27     119620.60      1582.64 o                         
   1   6   2        200.71         90.37        66.52 o                         
   2   6   2      41950.62      40154.60       583.93 o                         
   3   6   2      26063.34      23768.02       293.50 o                         
   4   6   2      35017.54      33580.46       366.19 o                         
   5   6   2        254.98        350.43        60.61 o                         
   6   6   2        321.46        479.17        68.95 o                         
   7   6   2      37619.41      37282.55       455.18 o                         
   8   6   2       2503.78       2166.67       197.05 o                         
   9   6   2      25571.27      25891.97       490.30 o                         
  10   6   2      13390.30      12926.90       304.89 o                         
  11   6   2       5431.93       5762.33       297.13 o                         
  12   6   2         47.90       -111.74       142.69 o                         
  13   6   2       9912.79      10623.42       443.45 o                         
  14   6   2      30348.78      32761.87       872.45 o                         
  15   6   2       1723.17       1570.99       333.81 o                         
  16   6   2      22859.47      24919.53       740.76 o                         
  17   6   2        232.75        115.37       211.96 o                         
  18   6   2       2505.65       2242.55       301.03 o                         
 -19   7   2       3991.12       3423.63      1928.90 o                         
 -18   7   2        722.20         92.70       218.70 o                         
 -17   7   2       1825.47       1134.41       213.83 o                         
 -16   7   2        668.17        100.07       214.35 o                         
 -15   7   2       9794.23       8479.89       569.14 o                         
 -14   7   2       3585.37       2694.13       246.10 o                         
 -13   7   2        335.61        -81.51       137.07 o                         
 -12   7   2       9914.60       9951.30       301.85 o                         
 -11   7   2       2949.07       3202.53       228.05 o                         
 -10   7   2      19479.01      21214.23       341.86 o                         
  -9   7   2      24856.79      24919.01       409.54 o                         
  -8   7   2      98356.95      98805.12      1045.40 o                         
  -7   7   2        467.10        339.27        67.21 o                         
  -6   7   2       9245.44       8325.93       192.07 o                         
  -5   7   2      65795.50      63473.95       655.80 o                         
  -4   7   2        480.12        499.61        55.79 o                         
  -3   7   2     290523.03     280045.25      3364.50 o                         
  -2   7   2      11444.43      12140.97       219.96 o                         
  -1   7   2       1169.00        652.98       129.77 o                         
   0   7   2        767.17        830.41       115.80 o                         
   1   7   2       8464.82       7424.95       231.60 o                         
   2   7   2      16058.05      13601.00       251.88 o                         
   3   7   2      12033.18      10166.93       189.33 o                         
   4   7   2      37264.53      39422.15       410.85 o                         
   5   7   2       3515.85       3022.73       126.93 o                         
   6   7   2         36.02        -31.01        56.45 o                         
   7   7   2        145.80         41.66        66.89 o                         
   8   7   2        763.60        427.74        83.58 o                         
   9   7   2        390.11        275.32        96.80 o                         
  10   7   2      12493.64      13220.84       307.56 o                         
  11   7   2       3355.58       2871.46       335.89 o                         
  12   7   2       1559.47        800.93       177.72 o                         
  13   7   2       4696.11       5351.49       385.06 o                         
  14   7   2       5591.59       5970.23       628.65 o                         
  15   7   2      73075.63      76293.02      1715.07 o                         
  16   7   2        464.20        689.61       222.05 o                         
  17   7   2        835.23        320.75       221.94 o                         
  18   7   2       4854.40       5515.32       637.63 o                         
 -18   8   2       1857.39        895.63       691.33 o                         
 -17   8   2         84.98         34.14       286.77 o                         
 -16   8   2        183.01         89.41       234.93 o                         
 -15   8   2       6957.04       6316.37       447.85 o                         
 -14   8   2        157.05       -124.14       124.14 o                         
 -13   8   2         51.36       -124.66       124.66 o                         
 -12   8   2        457.31        114.93       104.21 o                         
 -11   8   2      14985.71      15579.57       318.66 o                         
 -10   8   2       3972.06       4097.94       182.96 o                         
  -9   8   2       1169.51        813.16        96.15 o                         
  -8   8   2       4649.97       5109.62       180.19 o                         
  -7   8   2      15760.93      15986.73       261.91 o                         
  -6   8   2       1359.19        960.25        78.42 o                         
  -5   8   2       1769.57       1759.87       104.94 o                         
  -4   8   2      77328.85      76442.41       741.96 o                         
  -3   8   2      18736.07      16987.31       277.83 o                         
  -2   8   2      11906.34      10518.34       176.98 o                         
  -1   8   2        844.16        751.65       120.57 o                         
   0   8   2      16425.95      16355.31       258.67 o                         
   1   8   2       4951.10       4505.26       181.85 o                         
   2   8   2         56.28         87.71        58.20 o                         
   3   8   2      20467.33      18852.67       335.90 o                         
   4   8   2        546.37        340.98        52.98 o                         
   5   8   2      19212.02      20649.31       277.51 o                         
   6   8   2        694.45        550.26        71.44 o                         
   7   8   2      11231.12      10299.14       227.26 o                         
   8   8   2        418.43        337.94        83.22 o                         
   9   8   2      12280.60      12297.22       308.93 o                         
  10   8   2       9023.39      10188.04       304.05 o                         
  11   8   2       2867.58       2160.61       173.44 o                         
  12   8   2      27921.20      28286.10       575.64 o                         
  13   8   2      22787.32      23218.75       625.80 o                         
  14   8   2      30850.26      31442.81       748.05 o                         
  15   8   2        543.38        529.10       303.07 o                         
  16   8   2       5169.17       6047.17       478.20 o                         
  17   8   2       4724.79       5394.67       721.90 o                         
  18   8   2       1535.86        954.72       460.74 o                         
 -18   9   2        122.34       -370.71       631.59 o                         
 -17   9   2       1913.36        811.11       580.38 o                         
 -16   9   2       3099.52       3344.95      1092.47 o                         
 -15   9   2        527.19        392.55       230.53 o                         
 -14   9   2       2340.60       1555.86       194.02 o                         
 -13   9   2       4640.79       4029.37       241.94 o                         
 -12   9   2       4067.34       3968.02       233.10 o                         
 -11   9   2       1493.34       1156.41       109.59 o                         
 -10   9   2      19482.25      20432.19       320.16 o                         
  -9   9   2       5460.67       5456.40       201.47 o                         
  -8   9   2       8035.02       7512.74       204.91 o                         
  -7   9   2       2034.95       1573.37       161.15 o                         
  -6   9   2      22935.21      23064.22       322.16 o                         
  -5   9   2       3721.64       3138.53       116.65 o                         
  -4   9   2      23635.63      22361.82       659.02 o                         
  -3   9   2        690.61        525.07        61.58 o                         
  -2   9   2      42037.04      43403.30      1007.13 o                         
  -1   9   2     116761.23     117707.70      1821.93 o                         
   0   9   2       2228.90       2242.54       118.55 o                         
   1   9   2      16263.00      15291.42       323.13 o                         
   2   9   2       6242.97       5957.92       233.91 o                         
   3   9   2       3090.66       2180.38       138.91 o                         
   4   9   2      57587.08      53891.09       583.00 o                         
   5   9   2      36282.91      35057.88       394.69 o                         
   6   9   2      78955.77      79116.65       777.54 o                         
   7   9   2      29557.54      30654.91       400.68 o                         
   8   9   2      12528.85      13570.26       273.69 o                         
   9   9   2        922.04        601.68       107.70 o                         
  10   9   2        131.41        210.06       110.02 o                         
  11   9   2      46444.80      46719.04       686.50 o                         
  12   9   2       3905.55       4496.85       449.68 o                         
  13   9   2      13476.43      13971.74       510.31 o                         
  14   9   2       2463.65       2367.36       253.03 o                         
  15   9   2      16512.46      17754.35       778.57 o                         
  16   9   2       1887.14       1894.92       260.84 o                         
  17   9   2         61.33       -106.60       524.80 o                         
 -18  10   2         88.99       -493.13       546.24 o                         
 -17  10   2        873.99        489.24       435.28 o                         
 -16  10   2       2484.35       1976.63       326.72 o                         
 -15  10   2       2972.85       2264.63       250.25 o                         
 -14  10   2          1.04       -159.99       159.99 o                         
 -13  10   2      16062.36      16062.27       589.08 o                         
 -12  10   2       1421.80       1426.23       155.75 o                         
 -11  10   2      28569.99      29182.05       434.61 o                         
 -10  10   2        593.78        255.83        88.57 o                         
  -9  10   2       2356.44       1922.96       157.94 o                         
  -8  10   2      13629.70      13404.92       258.34 o                         
  -7  10   2      16162.81      17599.08       292.00 o                         
  -6  10   2       4090.06       4428.03       147.60 o                         
  -5  10   2      18603.49      17704.32       354.55 o                         
  -4  10   2       1224.37       1401.41       116.62 o                         
  -3  10   2      31929.52      32397.77       485.73 o                         
  -2  10   2     102809.77     100448.17      1263.28 o                         
  -1  10   2      49538.74      47757.04       806.28 o                         
   0  10   2     151470.06     151777.20      2337.42 o                         
   1  10   2      27373.55      27573.78       405.83 o                         
   2  10   2       1577.09       1377.98       147.17 o                         
   3  10   2        233.94        301.68        70.03 o                         
   4  10   2       9594.61       9254.86       237.48 o                         
   5  10   2        123.04        -47.69        60.38 o                         
   6  10   2        423.79        309.53        69.13 o                         
   7  10   2       1010.65        785.00        85.81 o                         
   8  10   2      12319.86      12611.98       266.63 o                         
   9  10   2       5514.49       4995.78       238.71 o                         
  10  10   2      34124.64      34780.68       557.68 o                         
  11  10   2       7738.40       8615.67       364.57 o                         
  12  10   2      77117.98      78073.41      1137.45 o                         
  13  10   2      13924.71      14972.62       527.38 o                         
  14  10   2        319.56        393.50       186.81 o                         
  15  10   2       2352.57       2249.30       296.62 o                         
  16  10   2       1935.59       1197.01       443.07 o                         
  17  10   2       4419.43       4860.75       793.59 o                         
 -17  11   2        354.43       -164.77       238.02 o                         
 -16  11   2         63.90        -38.85       216.89 o                         
 -15  11   2        811.34        568.94       204.50 o                         
 -14  11   2       1382.80       1038.08       207.84 o                         
 -13  11   2       1787.15       1375.74       166.65 o                         
 -12  11   2      14232.59      14359.77       385.60 o                         
 -11  11   2       1448.29       1216.08       134.23 o                         
 -10  11   2        109.51          0.36        88.72 o                         
  -9  11   2        244.91         91.46       100.91 o                         
  -8  11   2        536.42        355.98       107.79 o                         
  -7  11   2       9840.60       8819.85       373.30 o                         
  -6  11   2       3618.11       3236.49       188.80 o                         
  -5  11   2       4298.76       3997.19       175.50 o                         
  -4  11   2       1416.46       1248.64       256.05 o                         
  -3  11   2      50682.16      49421.96       855.97 o                         
  -2  11   2     183149.94     180161.81      3311.56 o                         
  -1  11   2     167948.28     164808.36      2517.31 o                         
   0  11   2       4556.76       4810.36       208.91 o                         
   1  11   2       9536.48       9575.09       258.46 o                         
   2  11   2       3653.31       3166.51       197.91 o                         
   3  11   2       8450.19       8213.71       287.73 o                         
   4  11   2       1068.79        808.19        66.25 o                         
   5  11   2      21273.10      22149.85       321.68 o                         
   6  11   2      16107.50      17267.12       302.49 o                         
   7  11   2      15646.82      15232.87       308.37 o                         
   8  11   2       1877.25       1518.49       132.24 o                         
   9  11   2       4991.59       5449.94       249.39 o                         
  10  11   2      36146.43      37028.56       581.81 o                         
  11  11   2      24997.57      27267.42       516.74 o                         
  12  11   2       2439.14       1983.34       179.49 o                         
  13  11   2      11586.77      12293.86       485.83 o                         
  14  11   2       3484.55       2992.38       330.15 o                         
  15  11   2         88.88        -40.77       193.66 o                         
  16  11   2       1442.40       1278.98       286.76 o                         
 -17  12   2      10246.00       9863.14      1229.03 o                         
 -16  12   2         68.27        100.18       238.02 o                         
 -15  12   2       1440.13        698.27       208.89 o                         
 -14  12   2         35.09       -138.58       194.64 o                         
 -13  12   2       2995.10       2822.12       285.00 o                         
 -12  12   2        154.34         69.05       124.04 o                         
 -11  12   2        591.39        445.76       121.74 o                         
 -10  12   2      17539.18      17106.36       346.43 o                         
  -9  12   2      50969.89      51201.71       668.60 o                         
  -8  12   2      69395.26      70742.65       888.84 o                         
  -7  12   2      19718.49      19493.87       431.86 o                         
  -6  12   2       4520.94       4319.04       257.42 o                         
  -5  12   2       6367.11       6093.57       258.05 o                         
  -4  12   2      23710.95      22310.35       716.94 o                         
  -3  12   2       4567.85       4271.01       307.26 o                         
  -2  12   2       7914.43       7459.54       358.47 o                         
  -1  12   2      42056.15      40675.56       707.25 o                         
   0  12   2      45754.05      45585.31       797.17 o                         
   1  12   2          8.93        -36.77        77.76 o                         
   2  12   2       7821.22       7508.54       674.26 o                         
   3  12   2         19.52       -119.89       120.80 o                         
   4  12   2       4064.57       4360.25       261.71 o                         
   5  12   2        391.46        158.18        59.49 o                         
   6  12   2        142.56        -44.46        74.30 o                         
   7  12   2       6075.42       6168.15       221.04 o                         
   8  12   2       9562.28      10299.05       318.19 o                         
   9  12   2      19725.09      20565.38       536.38 o                         
  10  12   2       1388.67       1693.81       326.35 o                         
  11  12   2      15468.26      16349.08       511.39 o                         
  12  12   2      14752.48      16582.06       533.57 o                         
  13  12   2       1528.46       1225.32       214.73 o                         
  14  12   2       3393.35       3201.43       637.91 o                         
  15  12   2       7590.12       8180.01       930.24 o                         
  16  12   2       1971.09       1145.98       306.16 o                         
 -16  13   2       6190.78       6875.56       551.05 o                         
 -15  13   2       3456.71       3976.26       427.90 o                         
 -14  13   2       9729.58      11483.21       723.08 o                         
 -13  13   2       3044.24       2390.62       208.13 o                         
 -12  13   2      12171.62      13076.84       414.83 o                         
 -11  13   2       6463.03       6558.52       313.11 o                         
 -10  13   2       2611.37       2137.58       202.87 o                         
  -9  13   2         75.88        -46.77       106.21 o                         
  -8  13   2        526.24        299.19       127.22 o                         
  -7  13   2      31320.20      30293.49      1608.88 o                         
  -6  13   2         34.54        149.36       179.23 o                         
  -5  13   2        488.85        392.61       170.70 o                         
  -4  13   2       3387.92       3652.96       324.33 o                         
  -3  13   2        172.77         81.41        77.76 o                         
  -2  13   2      33782.01      34668.95       955.91 o                         
  -1  13   2      17992.67      17872.18       614.52 o                         
   0  13   2      10732.61      11040.71       303.38 o                         
   1  13   2         28.22        157.90        94.32 o                         
   2  13   2       4883.83       4802.11       691.33 o                         
   3  13   2      14623.17      14996.34       545.00 o                         
   4  13   2       7427.14       6035.09       497.69 o                         
   5  13   2       9752.63       9259.69       304.26 o                         
   6  13   2      18876.43      18438.99       306.42 o                         
   7  13   2       6998.42       6847.32       202.15 o                         
   8  13   2        500.28        309.51       101.77 o                         
   9  13   2      14822.13      14874.50       513.14 o                         
  10  13   2       4480.33       4976.99       337.94 o                         
  11  13   2          2.03         82.02       153.64 o                         
  12  13   2         79.28       -125.63       170.71 o                         
  13  13   2        160.82         31.63       210.99 o                         
  14  13   2         56.38       -130.28       224.69 o                         
  15  13   2       1489.40       1338.43       316.20 o                         
 -16  14   2       2946.44       1792.34       477.96 o                         
 -15  14   2        145.52         -6.58       228.60 o                         
 -14  14   2         39.54          7.74       324.07 o                         
 -13  14   2       4838.83       5361.05       342.74 o                         
 -12  14   2       1891.50       1486.02       176.13 o                         
 -11  14   2       4192.62       4042.92       259.37 o                         
 -10  14   2      12525.27      12782.23       337.16 o                         
  -9  14   2       3226.43       3064.55       187.48 o                         
  -8  14   2       2297.14       1890.74       203.53 o                         
  -7  14   2        322.67        203.86       435.28 o                         
  -6  14   2       2212.47       1877.69       375.54 o                         
  -5  14   2          3.77         34.14       153.63 o                         
  -4  14   2       5639.51       4574.73       358.47 o                         
  -3  14   2        518.03        631.59       153.63 o                         
  -2  14   2       1165.25       1399.73       256.05 o                         
  -1  14   2       5451.55       5325.81       375.54 o                         
   0  14   2       1351.70        768.15       187.77 o                         
   1  14   2      11141.36      11781.52       340.16 o                         
   2  14   2         69.31       -170.70       170.70 o                         
   3  14   2      12856.19      12208.21       516.44 o                         
   4  14   2         66.71        -34.14       159.95 o                         
   5  14   2        109.74        129.93        88.33 o                         
   6  14   2       7063.73       5967.58       333.35 o                         
   7  14   2      22262.38      22321.54       393.43 o                         
   8  14   2      20946.33      21302.86       411.85 o                         
   9  14   2        200.65        147.46       117.47 o                         
  10  14   2       2173.76       2224.46       275.04 o                         
  11  14   2        394.67         39.52       151.25 o                         
  12  14   2        904.93        924.16       176.34 o                         
  13  14   2       7087.89       7905.67       467.89 o                         
  14  14   2        782.56        289.86       358.16 o                         
  15  14   2       4030.21       2511.86       334.50 o                         
 -15  15   2       4017.55       3428.50       547.79 o                         
 -14  15   2       2512.01       1765.70       340.22 o                         
 -13  15   2       7132.20       7363.95       422.65 o                         
 -12  15   2       3401.65       3027.55       347.14 o                         
 -11  15   2      12602.30      13423.34       407.33 o                         
 -10  15   2       2085.36       1608.75       137.03 o                         
  -9  15   2       7358.26       6426.24       187.80 o                         
  -8  15   2       1121.25        667.19       201.52 o                         
  -7  15   2        506.14        473.84       174.71 o                         
  -6  15   2      14393.64      14150.94       665.73 o                         
  -5  15   2       7179.86       6998.66       460.89 o                         
  -4  15   2       2193.23       1843.55       324.33 o                         
  -3  15   2      10432.78      10344.35       477.96 o                         
  -2  15   2      40917.76      41309.14      1143.68 o                         
  -1  15   2        233.60        102.42       153.63 o                         
   0  15   2         19.57        119.49       170.70 o                         
   1  15   2       2756.61       2628.76       409.68 o                         
   2  15   2       8797.51       9268.95       580.38 o                         
   3  15   2       4644.75       5189.25       512.10 o                         
   4  15   2       4058.76       4712.48       430.61 o                         
   5  15   2       1108.53        822.70       110.20 o                         
   6  15   2       6732.62       6267.05       336.67 o                         
   7  15   2       6541.15       6442.36       517.84 o                         
   8  15   2        323.83        517.31       106.94 o                         
   9  15   2      25739.63      26436.18       488.82 o                         
  10  15   2       4229.31       4471.45       295.43 o                         
  11  15   2        234.53          1.29       144.70 o                         
  12  15   2       3675.27       3820.44       339.37 o                         
  13  15   2       3604.50       3353.91       505.08 o                         
  14  15   2       6733.27       7240.30       526.77 o                         
 -14  16   2        383.55       -189.62       189.62 o                         
 -13  16   2        273.24         -8.63       147.42 o                         
 -12  16   2       4460.08       4125.60       422.16 o                         
 -11  16   2       6992.45       7519.33       272.97 o                         
 -10  16   2         21.63       -157.36       157.36 o                         
  -9  16   2        641.50        398.66       226.67 o                         
  -8  16   2       8643.45       8391.81       478.75 o                         
  -7  16   2       1283.03        995.71       204.84 o                         
  -6  16   2        391.37        269.96       162.61 o                         
  -5  16   2        690.98        631.59       204.84 o                         
  -4  16   2      21800.60      22962.74       519.98 o                         
  -3  16   2       8461.62       8842.20       460.89 o                         
  -2  16   2       5338.72       5359.95       392.61 o                         
  -1  16   2        530.23        358.47       187.77 o                         
   0  16   2       2905.06       2219.09       392.61 o                         
   1  16   2       5821.84       4864.92       512.10 o                         
   2  16   2      28441.41      26611.96      1007.12 o                         
   3  16   2      13248.31      13434.00       768.15 o                         
   4  16   2      16656.13      17189.38       870.56 o                         
   5  16   2        445.72        171.58       136.11 o                         
   6  16   2      23554.56      23156.80       589.53 o                         
   7  16   2      13611.92      14304.73       506.57 o                         
   8  16   2      82702.79      84361.66      1725.51 o                         
   9  16   2       3088.96       3897.23       274.94 o                         
  10  16   2       7048.05       7724.15       409.00 o                         
  11  16   2         19.62        -70.47       142.40 o                         
  12  16   2        962.39        386.14       160.26 o                         
  13  16   2       6341.48       7250.30       423.17 o                         
 -13  17   2        386.69       -105.32       136.89 o                         
 -12  17   2       2543.85       2164.99       185.95 o                         
 -11  17   2       2860.72       2224.62       282.86 o                         
 -10  17   2         47.60        -56.97       162.96 o                         
  -9  17   2      15812.66      16237.34       554.89 o                         
  -8  17   2       1692.01       1573.00       237.80 o                         
  -7  17   2       8238.93       8393.77      1075.40 o                         
  -6  17   2        857.95        507.24       290.19 o                         
  -5  17   2      10970.16      11023.11       465.76 o                         
  -4  17   2       8038.72       8176.48       512.10 o                         
  -3  17   2      28089.79      29206.59       921.77 o                         
  -2  17   2      40464.45      40284.95      1160.75 o                         
  -1  17   2       2265.88       1792.34       375.54 o                         
   0  17   2       3340.69       2219.09       409.68 o                         
   1  17   2       9717.53       8056.99       597.45 o                         
   2  17   2      23397.91      22976.07       955.91 o                         
   3  17   2       8667.04       7903.36       682.80 o                         
   4  17   2       2833.10       3311.56       580.38 o                         
   5  17   2         49.94       -122.75       122.75 o                         
   6  17   2       2342.05       2146.46       243.81 o                         
   7  17   2      10804.49      12430.67       494.39 o                         
   8  17   2        383.88        328.69       278.87 o                         
   9  17   2       5139.20       6852.22       555.44 o                         
  10  17   2       4474.27       4771.13       480.42 o                         
  11  17   2         31.75       -125.66       125.66 o                         
  12  17   2      11392.35      12010.91       422.71 o                         
  13  17   2      10193.14      11296.64       580.38 o                         
 -12  18   2         68.29       -121.51       460.89 o                         
 -11  18   2         20.98       -245.81       245.81 o                         
 -10  18   2        448.80         34.14       512.10 o                         
  -9  18   2        228.34        191.45       185.17 o                         
  -8  18   2        357.83        133.97       198.88 o                         
  -7  18   2       2477.16       2498.19       716.94 o                         
  -6  18   2          0.68       -113.94       113.94 o                         
  -5  18   2        237.31        254.74       155.53 o                         
  -4  18   2      15530.84      16097.66      1024.19 o                         
  -3  18   2      13522.64      13780.29       439.45 o                         
  -2  18   2       1256.25       1376.69       546.24 o                         
  -1  18   2        263.96        314.09       113.62 o                         
   0  18   2        324.63       -170.70       204.84 o                         
   1  18   2       7449.91       6537.77       580.38 o                         
   2  18   2      11834.49      12529.30       751.08 o                         
   3  18   2       2609.22       1655.78       341.40 o                         
   4  18   2       7760.87       7459.54       699.87 o                         
   5  18   2        600.47        306.08       196.30 o                         
   6  18   2       2130.75       2223.08       418.21 o                         
   7  18   2       1460.31       1315.29       273.81 o                         
   8  18   2      21390.56      23494.36       838.33 o                         
   9  18   2        781.71        314.24       252.63 o                         
  10  18   2        386.38        736.05       276.52 o                         
  11  18   2          1.34       -255.65       255.65 o                         
  12  18   2       1304.30       1151.47       160.70 o                         
 -11  19   2         48.64       -264.58       264.58 o                         
 -10  19   2       1085.50        403.33       520.63 o                         
  -9  19   2       6632.22       6850.45       443.40 o                         
  -8  19   2       1044.22        567.10       213.27 o                         
  -7  19   2       6018.30       6123.35       356.97 o                         
  -6  19   2       4671.82       4739.38       286.56 o                         
  -5  19   2        236.17          1.90       367.00 o                         
  -4  19   2         11.83       -144.84       144.84 o                         
  -3  19   2       4460.41       5159.91       325.23 o                         
  -2  19   2       1323.72       1106.68       170.70 o                         
  -1  19   2       2739.32       2381.03       254.29 o                         
   0  19   2       6294.59       6042.74       529.17 o                         
   1  19   2        519.31        204.84       238.98 o                         
   2  19   2        972.30        734.01       273.12 o                         
   3  19   2        266.34         85.35       273.12 o                         
   4  19   2        801.44        443.82       307.26 o                         
   5  19   2      11474.59      11146.32       452.18 o                         
   6  19   2       1573.61        730.51       186.06 o                         
   7  19   2       8135.62       8030.61       486.16 o                         
   8  19   2        763.18        754.68       208.30 o                         
   9  19   2       2562.11       1846.65       401.14 o                         
  10  19   2       1556.01       1234.72       401.14 o                         
 -10  20   2         25.44       -224.20       224.20 o                         
  -9  20   2        340.52         76.79       158.47 o                         
  -8  20   2       8124.40       8082.34       412.34 o                         
  -7  20   2        317.80        170.98       201.24 o                         
  -6  20   2       6002.38       5702.64       486.49 o                         
  -5  20   2        517.22        147.94       213.37 o                         
  -4  20   2       4130.89       3513.47       460.89 o                         
  -3  20   2      15270.29      14488.73       682.80 o                         
  -2  20   2        272.48         81.94       150.52 o                         
  -1  20   2        119.36       -152.92       503.56 o                         
   0  20   2        484.98        238.98       238.98 o                         
   1  20   2       3744.53       2833.60       512.10 o                         
   2  20   2        153.71       -238.98       238.98 o                         
   3  20   2        356.48        -68.28       256.05 o                         
   4  20   2       3067.38       2167.88       409.68 o                         
   5  20   2          1.40         -4.71       151.05 o                         
   6  20   2        900.61        515.51       198.84 o                         
   7  20   2        290.28        223.81       201.62 o                         
   8  20   2         17.69       -204.84       204.84 o                         
   9  20   2       1732.15       1160.75       358.47 o                         
  -8  21   2        357.56        239.91       353.84 o                         
  -7  21   2       3260.38       2436.12       904.70 o                         
  -6  21   2       7378.03       7325.68       478.75 o                         
  -5  21   2       3124.34       2105.77       426.75 o                         
  -4  21   2       4208.64       3950.43       904.70 o                         
  -3  21   2        434.11        134.28       179.85 o                         
  -2  21   2      79325.64      80112.62      2611.69 o                         
  -1  21   2       1216.14        333.99       623.05 o                         
   0  21   2      11400.87      10651.61       682.80 o                         
   1  21   2        473.81       -153.63       256.05 o                         
   2  21   2       1092.61        802.28       307.26 o                         
   3  21   2       1278.93       1194.89       341.40 o                         
   4  21   2       7577.85       7374.19       768.15 o                         
   5  21   2       3019.04       3525.80       699.87 o                         
   6  21   2        126.92       -175.65       175.65 o                         
   7  21   2       1483.63        698.28       242.88 o                         
   8  21   2        486.23         85.35       307.26 o                         
  -6  22   2      34753.88      37593.05      1135.15 o                         
  -5  22   2       1858.02       1388.59       341.40 o                         
  -4  22   2       6375.68       6370.42       785.22 o                         
  -3  22   2       8897.92       9997.40      1672.85 o                         
  -2  22   2         25.44        392.61       238.98 o                         
  -1  22   2       2145.64       2067.87      1246.10 o                         
   0  22   2       1279.29        927.54       392.61 o                         
   1  22   2       3832.96       3584.68       580.38 o                         
   2  22   2       4382.92       4404.03       648.66 o                         
   3  22   2        339.79        187.77       307.26 o                         
   4  22   2       7061.57       6776.75       802.28 o                         
   5  22   2        481.29        102.42       375.54 o                         
  -3  23   2         15.69         87.00       186.80 o                         
  -2  23   2      24516.36      25065.16      1621.64 o                         
  -1  23   2         50.07        -76.81       168.98 o                         
   0  23   2       9776.47      10033.80       434.52 o                         
   1  23   2        276.00        102.42       273.12 o                         
   2  23   2        191.47        290.19       324.33 o                         
 -19   0   3       4995.98       4998.56      1408.27 o                         
 -17   0   3       1431.89        959.71       319.90 o                         
 -15   0   3        757.89        597.45       256.05 o                         
 -13   0   3      11129.30      12111.48       619.25 o                         
 -11   0   3       1771.39       1852.68       240.50 o                         
  -9   0   3      82061.42      85831.03      1372.84 o                         
  -7   0   3      12581.91      11395.16       284.00 o                         
  -5   0   3      67706.56      66379.06       977.33 o                         
  -3   0   3        924.53       1401.66        97.92 o                         
  -1   0   3      50061.95      50399.88       580.85 o                         
   1   0   3      27650.19      23004.39       312.35 o                         
   3   0   3     216800.58     227532.98      3184.49 o                         
   5   0   3     121280.05     125641.04      2551.95 o                         
   7   0   3      47221.49      47021.83       975.68 o                         
   9   0   3      94879.12      90555.77      2321.51 o                         
  11   0   3      81973.20      85366.52      2321.51 o                         
  13   0   3       3407.38       3725.87       508.34 o                         
  15   0   3       3825.00       4730.07      1587.50 o                         
  17   0   3       6134.63       7916.83       998.59 o                         
 -20   1   3       5645.88       7683.49       604.56 o                         
 -19   1   3       9826.08      10606.36       689.87 o                         
 -18   1   3          4.85         23.03       201.93 o                         
 -17   1   3       1620.72       1180.77       246.79 o                         
 -16   1   3        730.38        356.71       189.23 o                         
 -15   1   3       6141.77       7665.52       430.50 o                         
 -14   1   3       2228.30       2401.69       326.20 o                         
 -13   1   3      32238.76      32842.40       712.03 o                         
 -12   1   3       3996.03       4930.43       372.04 o                         
 -11   1   3       3077.74       2597.63       186.88 o                         
 -10   1   3      32556.04      34433.11       510.23 o                         
  -9   1   3      19615.00      19131.97       345.88 o                         
  -8   1   3      37191.38      37033.18       491.80 o                         
  -7   1   3        275.86        144.10        68.03 o                         
  -6   1   3         50.19         99.19        53.85 o                         
  -5   1   3      55825.43      55511.29       599.27 o                         
  -4   1   3       2308.73       2191.61        91.94 o                         
  -3   1   3         96.11        166.07        40.91 o                         
  -2   1   3       3204.74       4765.11        92.93 o                         
  -1   1   3      65431.68      75707.92       640.35 o                         
   0   1   3       6370.58       5943.95        89.93 o                         
   1   1   3       7074.32       6532.90       105.26 o                         
   2   1   3       1588.97       1706.97        90.79 o                         
   3   1   3      19277.11      20994.44       286.27 o                         
   4   1   3          4.35         10.56        53.57 o                         
   5   1   3        858.06       1203.66       115.25 o                         
   6   1   3       3997.56       3486.63       171.87 o                         
   7   1   3       2238.09       2291.59       152.04 o                         
   8   1   3       1556.08       1196.47       109.39 o                         
   9   1   3      49262.00      47214.02      1019.88 o                         
  10   1   3      27366.39      27995.62       808.94 o                         
  11   1   3     352502.69     347120.16      4408.52 o                         
  12   1   3       3000.30       4009.65       384.36 o                         
  13   1   3       6113.09       6463.78       395.57 o                         
  14   1   3       2730.09       2044.57       234.44 o                         
  15   1   3      28322.48      31175.74       784.31 o                         
  16   1   3        109.43        190.44       238.99 o                         
  17   1   3      11184.12      12309.63       641.24 o                         
  18   1   3        102.98        -72.47       225.43 o                         
 -19   2   3       3441.52       3952.05       537.22 o                         
 -18   2   3       2172.01       1604.51       265.00 o                         
 -17   2   3          0.50       -205.61       214.58 o                         
 -16   2   3      29811.70      31193.34       771.18 o                         
 -15   2   3        565.34        573.61       192.18 o                         
 -14   2   3       2995.06       3248.48       297.22 o                         
 -13   2   3       8608.69       8718.58       480.45 o                         
 -12   2   3       1339.64        845.03       137.12 o                         
 -11   2   3      23220.30      21959.45       410.32 o                         
 -10   2   3       4471.89       3725.78       204.95 o                         
  -9   2   3      10170.40       9169.67       298.99 o                         
  -8   2   3       4166.17       4846.25       186.98 o                         
  -7   2   3       1148.36       1397.31       143.77 o                         
  -6   2   3      30316.59      31487.11       403.57 o                         
  -5   2   3      33992.84      32561.21       369.82 o                         
  -4   2   3     109952.39     113246.13      1004.69 o                         
  -3   2   3      67697.51      71005.26       686.94 o                         
  -2   2   3        488.89        647.77        47.38 o                         
  -1   2   3          6.52         90.60        31.97 o                         
   0   2   3       1086.65       1552.61        62.11 o                         
   1   2   3          0.44        162.05        40.30 o                         
   2   2   3      16743.39      13396.94       195.16 o                         
   3   2   3     290709.97     282137.81      2502.27 o                         
   4   2   3       1186.13       2006.05       118.96 o                         
   5   2   3     108270.21     104004.59      1023.43 o                         
   6   2   3       3438.48       4414.96       181.08 o                         
   7   2   3      10554.31       8427.28       237.44 o                         
   8   2   3       3863.82       3834.84       271.02 o                         
   9   2   3       6476.29       6382.00       280.88 o                         
  10   2   3      16754.98      16915.45       542.28 o                         
  11   2   3      23507.13      23461.16       558.89 o                         
  12   2   3      44927.58      42170.42       930.44 o                         
  13   2   3          4.09        -82.65       167.25 o                         
  14   2   3        476.94        288.13       185.83 o                         
  15   2   3       1408.29       1316.98       239.81 o                         
  16   2   3       1750.58       1494.20       256.29 o                         
  17   2   3       6573.07       6188.50       628.28 o                         
  18   2   3        206.95       -173.87       223.15 o                         
 -19   3   3      16150.39      17949.58       693.93 o                         
 -18   3   3         91.57        -22.72       201.42 o                         
 -17   3   3      11115.71      10983.53       544.45 o                         
 -16   3   3       5427.52       5402.96       534.55 o                         
 -15   3   3       3538.51       4018.79       461.07 o                         
 -14   3   3      11103.68      11648.39       458.51 o                         
 -13   3   3      18535.66      18651.21       458.03 o                         
 -12   3   3       1769.12       1402.27       151.47 o                         
 -11   3   3       1660.14       1476.55       153.95 o                         
 -10   3   3      34236.47      34801.20       513.69 o                         
  -9   3   3      10608.00      10433.64       258.41 o                         
  -8   3   3        674.23        616.37        85.39 o                         
  -7   3   3      15940.84      16229.09       284.10 o                         
  -6   3   3     118876.18     124487.88      1133.05 o                         
  -5   3   3     216879.73     225861.89      2439.47 o                         
  -4   3   3       7217.23       7344.45       266.57 o                         
  -3   3   3      14571.66      14359.59       200.84 o                         
  -2   3   3        622.02        575.87        44.90 o                         
  -1   3   3      11842.98      13485.16       158.60 o                         
   0   3   3       7214.87       6223.96        95.39 o                         
   1   3   3      91322.70      86315.04       857.81 o                         
   2   3   3        528.83        295.14        50.99 o                         
   3   3   3     131012.32     133569.03      1343.92 o                         
   4   3   3       1892.05       2128.28       159.91 o                         
   5   3   3          0.57        -59.93        59.93 o                         
   6   3   3      17247.43      15321.54       273.14 o                         
   7   3   3        730.00        732.89        95.21 o                         
   8   3   3       8170.49       7677.01       348.58 o                         
   9   3   3        593.02        475.57        99.27 o                         
  10   3   3       6765.75       6472.77       313.41 o                         
  11   3   3      21668.06      20063.82       706.54 o                         
  12   3   3        899.91        575.03       184.93 o                         
  13   3   3        203.20        -40.38       169.96 o                         
  14   3   3       1136.28        815.60       215.32 o                         
  15   3   3       2246.49       1130.03       237.70 o                         
  16   3   3       1868.42       1534.95       258.04 o                         
  17   3   3       1851.66       1850.79       275.19 o                         
  18   3   3       1882.60       1225.66       275.02 o                         
 -19   4   3        124.14        328.32       231.24 o                         
 -18   4   3        475.05        358.26       222.64 o                         
 -17   4   3        567.50        436.88       217.16 o                         
 -16   4   3      49477.33      50381.41      1002.36 o                         
 -15   4   3       2916.30       2532.05       263.71 o                         
 -14   4   3        371.02        485.46       170.91 o                         
 -13   4   3      27688.28      27528.22       558.58 o                         
 -12   4   3       1166.65       1240.14       143.01 o                         
 -11   4   3      36162.11      35972.74       471.27 o                         
 -10   4   3        207.37          3.84        76.79 o                         
  -9   4   3      13462.52      13335.05       288.55 o                         
  -8   4   3         24.13        188.01        72.92 o                         
  -7   4   3      42059.67      41653.34       517.06 o                         
  -6   4   3       4988.63       5539.75       157.21 o                         
  -5   4   3     305425.25     321071.75      2722.05 o                         
  -4   4   3       6152.76       6811.58       164.13 o                         
  -3   4   3       7543.85       7680.79       143.07 o                         
  -2   4   3       3060.62       2733.38        76.41 o                         
  -1   4   3        237.87        301.67        48.61 o                         
   0   4   3      26359.07      27072.75       339.37 o                         
   1   4   3     150393.08     139240.33      1496.50 o                         
   2   4   3      35867.42      34816.04       381.69 o                         
   3   4   3      21791.09      21513.22       267.63 o                         
   4   4   3          1.11        -23.46        50.23 o                         
   5   4   3      11251.05      10428.70       277.36 o                         
   6   4   3       5350.36       5377.62       178.64 o                         
   7   4   3     103681.86     105250.23      1100.99 o                         
   8   4   3      16124.61      16463.38       324.56 o                         
   9   4   3         63.54         15.21        77.59 o                         
  10   4   3       2698.70       2000.80       218.86 o                         
  11   4   3       1512.59        861.10       145.91 o                         
  12   4   3      16094.09      17692.95       592.57 o                         
  13   4   3        598.68        641.25       235.64 o                         
  14   4   3          4.32       -189.12       189.12 o                         
  15   4   3        306.31       -134.76       217.34 o                         
  16   4   3       2662.22       2192.56       279.16 o                         
  17   4   3        586.30        613.81       233.13 o                         
  18   4   3       2937.67       2054.85       368.98 o                         
 -19   5   3        445.46        227.80       202.79 o                         
 -18   5   3        765.96        828.17       233.00 o                         
 -17   5   3       6466.94       6726.45       528.55 o                         
 -16   5   3       2222.39       1796.93       636.99 o                         
 -15   5   3       2059.88       1346.05       219.66 o                         
 -14   5   3          0.38        -36.06       130.34 o                         
 -13   5   3      12005.79      11061.78       379.48 o                         
 -12   5   3          2.50        -96.57        96.57 o                         
 -11   5   3       1147.72        967.22       103.29 o                         
 -10   5   3        609.49        453.30        92.26 o                         
  -9   5   3       5404.55       5532.55       192.63 o                         
  -8   5   3        751.68        906.74        78.61 o                         
  -7   5   3       3369.47       3400.67       138.45 o                         
  -6   5   3     155130.22     161819.33      1343.11 o                         
  -5   5   3     517045.59     537107.31      4165.24 o                         
  -4   5   3      35500.73      35563.63       372.10 o                         
  -3   5   3     320203.47     331833.66      2715.94 o                         
  -2   5   3      24329.83      23633.89       313.04 o                         
  -1   5   3     148506.56     142667.97      1256.40 o                         
   0   5   3      32544.77      31576.94       431.85 o                         
   1   5   3      23379.34      25695.07       315.35 o                         
   2   5   3       3536.62       3686.36        86.27 o                         
   3   5   3      12751.74      12477.17       181.48 o                         
   4   5   3       4648.53       4244.13       132.28 o                         
   5   5   3         16.39         99.09        58.75 o                         
   6   5   3      46992.98      43722.51       497.93 o                         
   7   5   3      34371.73      34008.16       477.15 o                         
   8   5   3      61692.75      61049.43       736.34 o                         
   9   5   3       1741.69       1122.12       118.37 o                         
  10   5   3       2065.16       1838.26       166.41 o                         
  11   5   3      28988.49      28037.04       613.92 o                         
  12   5   3        352.43        166.57       148.65 o                         
  13   5   3          8.86         60.96       181.85 o                         
  14   5   3         53.58       -194.18       206.71 o                         
  15   5   3       6196.98       6258.54       650.45 o                         
  16   5   3         25.59       -195.82       206.60 o                         
  17   5   3          2.94       -202.75       202.75 o                         
  18   5   3       3921.62       3874.07       605.87 o                         
 -19   6   3          7.76       -178.17       223.26 o                         
 -18   6   3       2045.61       1546.06       229.59 o                         
 -17   6   3        140.33       -179.77       179.77 o                         
 -16   6   3        313.31       -217.10       217.10 o                         
 -15   6   3        186.83       -219.28       219.28 o                         
 -14   6   3       3403.90       2629.82       227.28 o                         
 -13   6   3       5584.65       5495.72       314.07 o                         
 -12   6   3       7734.49       7397.65       267.25 o                         
 -11   6   3      42064.74      42364.07       528.33 o                         
 -10   6   3       9816.78      10391.76       254.85 o                         
  -9   6   3      84918.14      88846.49       845.17 o                         
  -8   6   3      10420.28      10195.21       207.31 o                         
  -7   6   3      46753.35      49606.38       504.59 o                         
  -6   6   3       5428.80       5567.82       146.13 o                         
  -5   6   3     180921.33     178929.36      1537.96 o                         
  -4   6   3     269065.19     277480.44      2471.61 o                         
  -3   6   3       2796.06       2591.83        90.98 o                         
  -2   6   3      32103.06      34464.82       416.73 o                         
  -1   6   3         21.09         33.36        34.49 o                         
   0   6   3        460.96        274.49        51.80 o                         
   1   6   3      38063.78      37916.77       505.43 o                         
   2   6   3       2625.35       3440.21       117.78 o                         
   3   6   3      80076.19      79930.41       817.80 o                         
   4   6   3       2303.16       1866.36       112.71 o                         
   5   6   3      18104.12      18569.11       268.84 o                         
   6   6   3      31897.73      31327.18       393.81 o                         
   7   6   3      45970.49      44462.56       520.26 o                         
   8   6   3      43029.02      42273.98       523.66 o                         
   9   6   3         80.98        -54.99        78.77 o                         
  10   6   3         88.31        -10.14        90.62 o                         
  11   6   3      11918.67      11812.89       379.89 o                         
  12   6   3       4787.64       5015.54       341.03 o                         
  13   6   3       1895.53       1578.81       248.00 o                         
  14   6   3      36316.89      36218.18       994.76 o                         
  15   6   3       1252.38        995.04       554.06 o                         
  16   6   3       8282.86       9743.82       541.27 o                         
  17   6   3       1172.86       1075.03       247.40 o                         
  18   6   3        652.70        716.72       259.57 o                         
 -19   7   3       1480.19        294.46       810.82 o                         
 -18   7   3         22.35       -278.18       309.46 o                         
 -17   7   3       1466.03        511.25       224.49 o                         
 -16   7   3       1067.12        754.35       221.74 o                         
 -15   7   3       1516.91        884.61       189.94 o                         
 -14   7   3       3555.92       3063.24       267.35 o                         
 -13   7   3      14073.46      12938.23       419.16 o                         
 -12   7   3       1539.03        641.73       116.04 o                         
 -11   7   3        160.51         17.18        80.84 o                         
 -10   7   3        336.48        329.57        82.24 o                         
  -9   7   3       2347.94       2320.31       198.39 o                         
  -8   7   3        285.54        263.89        69.81 o                         
  -7   7   3        268.67        253.21        60.69 o                         
  -6   7   3        135.73         61.28        57.64 o                         
  -5   7   3     235654.77     236173.39      2140.15 o                         
  -4   7   3       3844.17       4516.33       126.32 o                         
  -3   7   3      99964.43      99024.95      1264.21 o                         
  -2   7   3      12903.92      13474.50       210.14 o                         
  -1   7   3      42257.18      44733.62       655.00 o                         
   0   7   3      34152.11      32778.14       595.11 o                         
   1   7   3     107774.09     104119.62      1221.67 o                         
   2   7   3      16465.73      15381.86       285.42 o                         
   3   7   3      31970.75      30802.43       344.94 o                         
   4   7   3      14321.05      14013.20       291.62 o                         
   5   7   3         87.79        150.90        56.42 o                         
   6   7   3       1504.59       1538.54       156.17 o                         
   7   7   3      10898.68      10203.82       229.00 o                         
   8   7   3       7095.05       6735.96       211.10 o                         
   9   7   3       3604.02       3356.67       189.89 o                         
  10   7   3      15012.18      14340.57       376.48 o                         
  11   7   3       4030.86       4056.30       285.35 o                         
  12   7   3       3916.96       3322.73       305.51 o                         
  13   7   3       4898.35       5235.62       416.39 o                         
  14   7   3          1.97       -203.07       203.07 o                         
  15   7   3      10568.99      11506.95      1316.09 o                         
  16   7   3       6147.04       6063.73       487.08 o                         
  17   7   3        473.58        249.64       298.12 o                         
  18   7   3         13.44        -51.11       236.22 o                         
 -18   8   3       2327.07       1586.84       391.56 o                         
 -17   8   3        413.77        251.95       375.54 o                         
 -16   8   3       7605.68       7195.36       554.77 o                         
 -15   8   3       3407.45       3501.77       324.08 o                         
 -14   8   3       5778.94       5316.57       324.34 o                         
 -13   8   3        732.18        212.79       125.26 o                         
 -12   8   3          5.31        -93.00        93.00 o                         
 -11   8   3      18245.70      18892.57       321.67 o                         
 -10   8   3         13.37        -75.34        75.34 o                         
  -9   8   3      19695.05      20151.17       350.01 o                         
  -8   8   3      20044.43      20495.22       316.91 o                         
  -7   8   3       6510.65       7240.46       184.65 o                         
  -6   8   3        309.43        329.20        61.49 o                         
  -5   8   3        529.50        420.69        59.81 o                         
  -4   8   3      30783.67      31658.86       354.89 o                         
  -3   8   3        882.14        807.95        89.85 o                         
  -2   8   3       8357.67       7913.36       159.57 o                         
  -1   8   3      25021.80      23432.65       397.74 o                         
   0   8   3      14395.66      14080.70       295.02 o                         
   1   8   3       4077.62       3934.88       147.83 o                         
   2   8   3      11154.92       9782.16       228.12 o                         
   3   8   3       9985.08       8570.42       285.87 o                         
   4   8   3        162.13        150.91        49.10 o                         
   5   8   3      22456.90      22236.65       295.45 o                         
   6   8   3        504.38        215.53        68.22 o                         
   7   8   3        284.51        117.04        76.80 o                         
   8   8   3        289.00        113.56        76.95 o                         
   9   8   3       3338.34       2967.42       190.60 o                         
  10   8   3       7837.99       7836.38       305.84 o                         
  11   8   3       3809.41       2857.35       263.54 o                         
  12   8   3       6767.41       7294.10       397.48 o                         
  13   8   3        262.82        188.20       187.25 o                         
  14   8   3       8615.54       8566.66       620.18 o                         
  15   8   3       1863.79       1774.21       398.57 o                         
  16   8   3       5199.22       5945.58       478.62 o                         
  17   8   3       4154.13       5823.98       533.12 o                         
 -18   9   3       1971.22       1021.61       768.15 o                         
 -17   9   3       6356.78       5959.15      1706.99 o                         
 -16   9   3       2240.28       1856.84       302.65 o                         
 -15   9   3       9696.97      10418.41       573.13 o                         
 -14   9   3          3.24       -127.19       127.19 o                         
 -13   9   3       1726.25       1357.47       149.62 o                         
 -12   9   3       5283.08       5335.71       239.91 o                         
 -11   9   3       3810.62       3513.91       205.49 o                         
 -10   9   3       7751.56       8004.87       366.95 o                         
  -9   9   3         81.72          6.69        70.24 o                         
  -8   9   3       4128.66       4681.38       175.87 o                         
  -7   9   3      26657.79      28376.99       365.74 o                         
  -6   9   3      12656.94      11584.70       216.61 o                         
  -5   9   3          5.09        -45.86        45.86 o                         
  -4   9   3       2516.86       2620.34       147.17 o                         
  -3   9   3       8864.00       9079.22       166.13 o                         
  -2   9   3       6089.24       5798.61       130.25 o                         
  -1   9   3      48636.66      50612.78       772.36 o                         
   0   9   3       3003.69       3272.85       170.44 o                         
   1   9   3         43.40         55.99        91.41 o                         
   2   9   3        176.17        122.88        66.57 o                         
   3   9   3      36196.22      35177.77       618.42 o                         
   4   9   3       3116.51       2642.86       116.00 o                         
   5   9   3        718.28        628.30        67.80 o                         
   6   9   3          8.14        -60.76        60.76 o                         
   7   9   3       4840.99       4990.12       183.55 o                         
   8   9   3         78.88         78.95        80.90 o                         
   9   9   3       3318.62       3560.36       202.60 o                         
  10   9   3        422.54        498.37       131.75 o                         
  11   9   3      30982.51      32647.63       561.91 o                         
  12   9   3       8040.95       8171.38       548.44 o                         
  13   9   3      11538.63      12363.91       495.56 o                         
  14   9   3        177.43       -159.06       182.46 o                         
  15   9   3        247.12        193.72       223.98 o                         
  16   9   3       6391.58       6895.49       507.78 o                         
  17   9   3       1963.08       1510.93       436.10 o                         
 -18  10   3        210.06       -192.42       597.45 o                         
 -17  10   3         58.01       -141.44       286.77 o                         
 -16  10   3         52.98         38.10       225.27 o                         
 -15  10   3         81.87        132.17       178.29 o                         
 -14  10   3         95.61       -160.08       160.08 o                         
 -13  10   3       5958.68       5448.66       306.59 o                         
 -12  10   3       2374.40       2025.78       190.02 o                         
 -11  10   3       1658.82       1036.75       107.09 o                         
 -10  10   3          5.34        -98.75        98.75 o                         
  -9  10   3        337.95        124.45        93.87 o                         
  -8  10   3         42.59         -4.88        72.73 o                         
  -7  10   3       1999.36       1921.39       128.18 o                         
  -6  10   3      24944.77      26007.85       386.78 o                         
  -5  10   3      37335.90      35615.11      1016.76 o                         
  -4  10   3       4799.56       4627.33       176.85 o                         
  -3  10   3      16065.41      15514.15       450.88 o                         
  -2  10   3     115477.35     112029.86      1420.52 o                         
  -1  10   3      72211.61      72111.42       958.67 o                         
   0  10   3     110425.94     112062.56      1309.39 o                         
   1  10   3      11540.88      10768.83       287.17 o                         
   2  10   3       9720.72       9452.47       341.23 o                         
   3  10   3         17.34         -0.03        71.72 o                         
   4  10   3      26007.11      25877.07       339.91 o                         
   5  10   3       3032.92       3079.42       129.35 o                         
   6  10   3      20409.35      19881.38       295.32 o                         
   7  10   3      17481.50      15573.73       279.78 o                         
   8  10   3       6368.11       6050.76       215.73 o                         
   9  10   3      32188.36      31898.35       676.28 o                         
  10  10   3          4.08        -97.79       128.87 o                         
  11  10   3       2332.83       2063.60       421.07 o                         
  12  10   3      14894.81      14391.98       692.34 o                         
  13  10   3       7069.56       7729.46       434.54 o                         
  14  10   3       1301.69        892.33       211.83 o                         
  15  10   3        129.18        -72.76       218.95 o                         
  16  10   3        235.36         42.95       225.94 o                         
  17  10   3       5508.76       7752.09       669.82 o                         
 -17  11   3         14.70       -231.47       231.47 o                         
 -16  11   3       5332.92       6048.27       446.86 o                         
 -15  11   3       2500.87       1754.50       236.59 o                         
 -14  11   3      12641.06      12859.29       485.07 o                         
 -13  11   3        155.19         55.28       133.18 o                         
 -12  11   3      10591.97      10377.21       365.35 o                         
 -11  11   3         17.05        -94.67       102.47 o                         
 -10  11   3       1849.26       1253.26       134.98 o                         
  -9  11   3      56997.94      56914.23       843.03 o                         
  -8  11   3      65657.91      65319.71       688.93 o                         
  -7  11   3      41913.45      41214.59       655.34 o                         
  -6  11   3      13492.41      13287.60       241.91 o                         
  -5  11   3      12721.37      12785.95       373.59 o                         
  -4  11   3       1207.07        991.32       201.47 o                         
  -3  11   3       3207.98       3077.74       191.99 o                         
  -2  11   3      15661.54      14265.23       354.69 o                         
  -1  11   3      86888.81      86901.93      1416.78 o                         
   0  11   3        167.66        144.75        82.40 o                         
   1  11   3       1409.27       1217.26       142.07 o                         
   2  11   3      14152.45      13611.79       356.79 o                         
   3  11   3      12205.37      12055.64       426.24 o                         
   4  11   3       2951.12       3142.79       125.26 o                         
   5  11   3       4122.69       3649.50       156.24 o                         
   6  11   3       2071.36       2066.09       153.95 o                         
   7  11   3      13025.79      12926.90       259.00 o                         
   8  11   3      16967.04      16562.50       312.03 o                         
   9  11   3       2217.94       2446.95       169.46 o                         
  10  11   3      64937.89      66085.51       915.27 o                         
  11  11   3      48435.11      49105.97       778.39 o                         
  12  11   3      12241.90      12680.61       569.90 o                         
  13  11   3         58.33         38.65       172.67 o                         
  14  11   3       2755.24       2446.84       317.83 o                         
  15  11   3       4130.37       3466.85       529.72 o                         
  16  11   3       7596.09       8394.68       892.32 o                         
 -17  12   3       2826.72       2264.04       451.09 o                         
 -16  12   3       6267.19       5692.74       871.05 o                         
 -15  12   3       2653.96       2271.28       297.19 o                         
 -14  12   3        945.32        681.78       189.47 o                         
 -13  12   3       6884.30       6760.95       322.82 o                         
 -12  12   3       8219.41       8882.47       321.81 o                         
 -11  12   3       7918.65       8390.00       279.79 o                         
 -10  12   3         81.65        -82.89       103.96 o                         
  -9  12   3       3572.60       3609.87       251.86 o                         
  -8  12   3      72947.66      72230.68       820.74 o                         
  -7  12   3       6277.88       6529.08       193.75 o                         
  -6  12   3      25737.25      25474.94       546.12 o                         
  -5  12   3         53.05       -136.56       136.56 o                         
  -4  12   3      20883.74      21332.17       785.21 o                         
  -3  12   3      51814.84      51097.98      1092.18 o                         
  -2  12   3      75730.24      75781.17      1249.05 o                         
  -1  12   3      45561.21      46487.88       833.62 o                         
   0  12   3      12026.36      11846.60       340.05 o                         
   1  12   3        142.46         81.35        84.28 o                         
   2  12   3       3736.59       3560.97       521.48 o                         
   3  12   3        794.62        593.23       174.00 o                         
   4  12   3      25746.87      24583.61       471.14 o                         
   5  12   3        209.39          8.92        66.23 o                         
   6  12   3       4105.74       3679.41       183.39 o                         
   7  12   3       5273.52       5926.47       287.54 o                         
   8  12   3       1846.10       1355.85       128.45 o                         
   9  12   3      56876.29      57175.30       735.47 o                         
  10  12   3        411.91        290.67       254.29 o                         
  11  12   3      16289.89      16856.76       949.96 o                         
  12  12   3       3369.66       3810.44       581.70 o                         
  13  12   3        709.42        642.99       189.91 o                         
  14  12   3       2818.53       2610.50       260.84 o                         
  15  12   3        484.10         72.04       208.29 o                         
  16  12   3       1633.04       1393.14       335.08 o                         
 -16  13   3        851.14        141.26       246.97 o                         
 -15  13   3          1.95       -253.13       253.13 o                         
 -14  13   3       4461.89       3941.58       442.21 o                         
 -13  13   3          4.18         39.97       144.81 o                         
 -12  13   3       1079.76       1089.84       165.61 o                         
 -11  13   3       9241.13       9507.20       319.59 o                         
 -10  13   3      23480.85      24003.73       437.03 o                         
  -9  13   3      44621.47      44238.11       651.27 o                         
  -8  13   3      26431.88      24774.93       507.63 o                         
  -7  13   3      49611.70      51366.26      2014.25 o                         
  -6  13   3       2779.21       3516.40       426.75 o                         
  -5  13   3        340.27          0.00       170.70 o                         
  -4  13   3         19.63          0.00       153.63 o                         
  -3  13   3        214.31        102.42       136.56 o                         
  -2  13   3       5291.44       4504.12       401.14 o                         
  -1  13   3       2901.15       3236.67       332.86 o                         
   0  13   3       3034.14       3263.88       230.44 o                         
   1  13   3       4903.13       5189.25       426.75 o                         
   2  13   3       1096.46        536.01       247.51 o                         
   3  13   3       6309.46       5680.75       802.28 o                         
   4  13   3       1934.31       1580.08       192.61 o                         
   5  13   3       1047.03        904.86        74.43 o                         
   6  13   3      11246.21      10221.81       245.10 o                         
   7  13   3       1477.74       1230.34       147.98 o                         
   8  13   3       4132.33       4324.47       230.01 o                         
   9  13   3       1054.03       1082.92       168.04 o                         
  10  13   3      29423.74      32263.19       702.19 o                         
  11  13   3       1153.56        730.07       182.22 o                         
  12  13   3          3.71        -49.56       169.91 o                         
  13  13   3       1735.48        951.87       657.19 o                         
  14  13   3       8628.70       9605.99      1587.50 o                         
  15  13   3       3357.10       2007.32       435.28 o                         
 -16  14   3      15526.60      15504.28       681.36 o                         
 -15  14   3       8924.77       8682.99       543.37 o                         
 -14  14   3       1377.46        847.07       323.39 o                         
 -13  14   3       6125.20       6360.57       355.70 o                         
 -12  14   3      16806.07      18658.45       465.76 o                         
 -11  14   3       3773.32       3450.93       245.78 o                         
 -10  14   3       5269.58       5391.88       242.94 o                         
  -9  14   3        165.37         31.61        91.31 o                         
  -8  14   3      26799.19      25346.91      1408.64 o                         
  -7  14   3      18569.31      17530.78       802.28 o                         
  -6  14   3      11382.03      12034.27       631.59 o                         
  -5  14   3       8431.55       8244.76       512.10 o                         
  -4  14   3       6690.11       6805.14       286.68 o                         
  -3  14   3        986.50        904.70       187.77 o                         
  -2  14   3        598.48        443.82       153.63 o                         
  -1  14   3      13101.62      12922.60       358.47 o                         
   0  14   3       3205.85       3397.95       401.14 o                         
   1  14   3      15214.33      16096.91       716.94 o                         
   2  14   3       4928.07       4799.91       385.50 o                         
   3  14   3       7810.83       7477.90       503.56 o                         
   4  14   3        658.69        694.85       204.13 o                         
   5  14   3       2125.60       1762.00       158.62 o                         
   6  14   3       1430.83       1264.71       152.68 o                         
   7  14   3      10821.56      10268.71       323.17 o                         
   8  14   3      30178.84      30260.93       521.58 o                         
   9  14   3          0.13        117.93       142.33 o                         
  10  14   3        586.82        641.31       202.90 o                         
  11  14   3        357.40        196.50       184.15 o                         
  12  14   3        994.27        650.41       231.33 o                         
  13  14   3       3619.72       2802.93      1024.19 o                         
  14  14   3         32.69       -246.89       303.62 o                         
  15  14   3       1233.66        997.75       288.18 o                         
 -15  15   3        191.69        -65.36       217.95 o                         
 -14  15   3        557.27        246.82       205.54 o                         
 -13  15   3       3454.85       3124.38       334.63 o                         
 -12  15   3       1034.02       1068.20       151.12 o                         
 -11  15   3       2572.40       2422.10       198.21 o                         
 -10  15   3        221.67         51.56        89.27 o                         
  -9  15   3       1809.40       1430.01       188.46 o                         
  -8  15   3        904.52        309.70       281.65 o                         
  -7  15   3       3017.23       1963.04       324.33 o                         
  -6  15   3      40146.25      40899.46      1280.24 o                         
  -5  15   3       3851.26       3450.65       288.93 o                         
  -4  15   3       3262.42       3359.42       241.97 o                         
  -3  15   3       1350.52       1246.10       204.84 o                         
  -2  15   3       1017.56        699.87       187.77 o                         
  -1  15   3      15441.02      15943.28       665.73 o                         
   0  15   3      35981.31      35283.46      1109.54 o                         
   1  15   3       2521.04       1570.43       273.12 o                         
   2  15   3      10618.94       9559.14       631.59 o                         
   3  15   3        776.58       1059.98       208.91 o                         
   4  15   3       4835.85       4769.46       452.35 o                         
   5  15   3       1266.52        877.66       111.55 o                         
   6  15   3      20399.73      20317.97       773.64 o                         
   7  15   3      67956.62      66079.47      1638.46 o                         
   8  15   3       6122.06       6586.27       366.73 o                         
   9  15   3      31343.51      32168.84       689.69 o                         
  10  15   3       1936.46       1710.10       211.89 o                         
  11  15   3        435.15        226.23       158.38 o                         
  12  15   3        298.23          8.08       236.53 o                         
  13  15   3        357.52        324.01       261.60 o                         
  14  15   3       1953.82       1642.16       292.71 o                         
 -14  16   3          0.84         69.47       191.22 o                         
 -13  16   3        451.45        -31.90       138.70 o                         
 -12  16   3       2798.10       2337.98       274.77 o                         
 -11  16   3        490.68        439.82       105.99 o                         
 -10  16   3      21462.40      23456.51       619.10 o                         
  -9  16   3        526.06        276.05       171.85 o                         
  -8  16   3        203.67        102.52       161.87 o                         
  -7  16   3       6403.55       5342.88       563.31 o                         
  -6  16   3        382.16         68.28       221.91 o                         
  -5  16   3      14721.06      15372.76       682.79 o                         
  -4  16   3       6579.17       6623.12       477.96 o                         
  -3  16   3      31788.69      31596.37       990.05 o                         
  -2  16   3      11146.95      11351.48       546.24 o                         
  -1  16   3       9834.47      10327.28       563.31 o                         
   0  16   3        362.20        273.12       221.91 o                         
   1  16   3       4608.18       3499.33       495.03 o                         
   2  16   3        313.53       -238.98       238.98 o                         
   3  16   3       3530.29       3072.58       546.24 o                         
   4  16   3        982.77        921.87       233.29 o                         
   5  16   3        622.72        377.72       133.05 o                         
   6  16   3       2728.65       2527.41       396.68 o                         
   7  16   3          9.09       -102.42       341.40 o                         
   8  16   3      50012.09      49056.54      1297.54 o                         
   9  16   3      12545.34      13782.16       559.80 o                         
  10  16   3       3039.69       3301.79       364.65 o                         
  11  16   3        605.56        436.90       161.71 o                         
  12  16   3       5469.77       5656.38       396.68 o                         
  13  16   3      21981.90      24035.25       733.54 o                         
 -13  17   3       4075.03       3864.90       335.28 o                         
 -12  17   3          2.57       -225.27       225.27 o                         
 -11  17   3       8630.25       8558.22       938.84 o                         
 -10  17   3        553.77        308.16       195.53 o                         
  -9  17   3          3.44        126.40       175.20 o                         
  -8  17   3         28.92       -149.67       149.67 o                         
  -7  17   3      14844.38      15442.27       449.91 o                         
  -6  17   3       6099.93       6163.82      1254.64 o                         
  -5  17   3       1799.24       1506.40       172.23 o                         
  -4  17   3       3211.35       2970.16       426.75 o                         
  -3  17   3       6896.83       6640.19       477.96 o                         
  -2  17   3       7248.20       7220.56       477.96 o                         
  -1  17   3       2374.21       2014.25       409.68 o                         
   0  17   3       6249.35       5513.57       512.10 o                         
   1  17   3       9228.19       8193.55       631.59 o                         
   2  17   3       8019.52       7049.87       648.66 o                         
   3  17   3      20291.78      20995.97       972.98 o                         
   4  17   3        586.24        273.12       290.19 o                         
   5  17   3        587.10        285.10       102.56 o                         
   6  17   3        215.97         28.37       144.31 o                         
   7  17   3      56899.45      59597.75      1611.79 o                         
   8  17   3        857.76        825.50       298.87 o                         
   9  17   3      26489.54      26088.87      2295.94 o                         
  10  17   3        168.87         47.78       121.02 o                         
  11  17   3       1087.21        708.41       160.01 o                         
  12  17   3       9195.85       9274.51       644.66 o                         
 -12  18   3        341.79       -418.21       418.21 o                         
 -11  18   3       3841.49       4061.09      1118.08 o                         
 -10  18   3       2006.56       1045.29       225.79 o                         
  -9  18   3       1823.85       1837.65       229.55 o                         
  -8  18   3      11556.53      12437.56       399.12 o                         
  -7  18   3         42.28         15.35       137.27 o                         
  -6  18   3       3327.66       2716.00       450.18 o                         
  -5  18   3         97.03        -85.35       204.84 o                         
  -4  18   3       3935.75       3994.35       460.89 o                         
  -3  18   3        965.05       1041.26       221.91 o                         
  -2  18   3          1.37        102.42       187.77 o                         
  -1  18   3        182.67        153.63       204.84 o                         
   0  18   3         47.80        -68.28       221.91 o                         
   1  18   3       4876.12       3823.66       546.24 o                         
   2  18   3       3457.03       2321.51       375.54 o                         
   3  18   3       6146.44       6111.02       648.66 o                         
   4  18   3        729.02        238.98       307.26 o                         
   5  18   3       1991.43       1393.88       213.37 o                         
   6  18   3        299.09        380.31       159.10 o                         
   7  18   3       1927.18       2479.72       310.88 o                         
   8  18   3       1103.40       1266.05       221.60 o                         
   9  18   3       4000.92       4143.33       972.98 o                         
  10  18   3          0.81       -315.79       315.79 o                         
  11  18   3        823.48        527.36       129.53 o                         
 -11  19   3       1382.65        389.06       365.29 o                         
 -10  19   3       3270.55       2742.00       296.21 o                         
  -9  19   3        940.06        624.17       169.61 o                         
  -8  19   3        582.21        332.59       145.14 o                         
  -7  19   3       1711.22       1000.10       170.44 o                         
  -6  19   3       2883.54       2312.97       512.10 o                         
  -5  19   3         43.34       -136.56       156.91 o                         
  -4  19   3       4338.33       4571.96       350.04 o                         
  -3  19   3         21.29        -51.21       204.84 o                         
  -2  19   3       7243.46       7322.98       529.17 o                         
  -1  19   3         42.48        307.26       204.84 o                         
   0  19   3       8182.77       7664.38       597.45 o                         
   1  19   3          9.64         51.21       238.98 o                         
   2  19   3       7094.96       7186.42       648.66 o                         
   3  19   3         17.29       -238.98       256.05 o                         
   4  19   3          4.99       -136.56       273.12 o                         
   5  19   3       5649.30       6422.66       460.89 o                         
   6  19   3       1510.12       1113.75       273.12 o                         
   7  19   3       2954.35       2809.43       299.74 o                         
   8  19   3       1059.60        848.05       248.05 o                         
   9  19   3        285.51        -62.71       250.34 o                         
  10  19   3       4356.00       4044.53       870.56 o                         
 -10  20   3       1782.63        937.55       223.93 o                         
  -9  20   3        123.24          9.93       156.27 o                         
  -8  20   3       3228.75       3297.81       327.69 o                         
  -7  20   3       2242.21       2244.79       443.82 o                         
  -6  20   3         46.33        136.56       181.05 o                         
  -5  20   3        328.33       -103.60       281.65 o                         
  -4  20   3       1950.73       1224.27       210.97 o                         
  -3  20   3      62252.77      64674.44      3209.14 o                         
  -2  20   3       4499.39       4978.26       921.77 o                         
  -1  20   3      42770.10      42230.91      1331.45 o                         
   0  20   3          9.90        102.42       238.98 o                         
   1  20   3       2837.15       3277.42       529.17 o                         
   2  20   3       1341.13       1109.54       324.33 o                         
   3  20   3       2732.20       1911.83       392.61 o                         
   4  20   3       4539.58       3687.10       665.73 o                         
   5  20   3        118.76        140.54       162.50 o                         
   6  20   3       4332.25       4156.55      1041.26 o                         
   7  20   3        202.48         10.43       201.62 o                         
   8  20   3       2203.84       1868.77       307.38 o                         
   9  20   3       1424.52       1028.48       614.52 o                         
  -8  21   3        173.57        100.56       190.90 o                         
  -7  21   3      31804.07      33586.59      1028.35 o                         
  -6  21   3          0.99         63.62       238.98 o                         
  -5  21   3        112.26       -294.74       452.35 o                         
  -4  21   3      14506.59      14214.31       561.17 o                         
  -3  21   3        675.77        671.25       401.14 o                         
  -2  21   3      22585.21      22037.44      2910.42 o                         
  -1  21   3       6067.59       6126.24      1416.80 o                         
   0  21   3        334.21        785.22       290.19 o                         
   1  21   3       1355.74       1348.52       324.33 o                         
   2  21   3        245.07        307.26       290.19 o                         
   3  21   3      16797.54      16472.45       972.98 o                         
   4  21   3       1124.55       1126.61       375.54 o                         
   5  21   3      22462.85      22380.76      1331.45 o                         
   6  21   3       3038.10       2942.48       452.35 o                         
   7  21   3        807.43        454.06       227.25 o                         
  -6  22   3      14846.27      16141.07       643.65 o                         
  -5  22   3       6558.76       7092.73       475.74 o                         
  -4  22   3        352.79       -187.77       187.77 o                         
  -3  22   3      53071.55      55294.81      2432.46 o                         
  -2  22   3       1305.20       1867.62      1305.85 o                         
  -1  22   3      35276.46      36386.85      1860.62 o                         
   0  22   3         12.00         34.14       256.05 o                         
   1  22   3         50.19       -187.77       273.12 o                         
   2  22   3        269.54        324.33       307.26 o                         
   3  22   3      11185.05      12290.32       904.70 o                         
   4  22   3       2004.90       1468.01       426.75 o                         
   5  22   3       2891.90       3226.39       810.82 o                         
  -2  23   3       2668.81       4182.12       563.31 o                         
  -1  23   3       2445.83       2298.77      1015.66 o                         
   0  23   3        799.72       1109.54       307.26 o                         
   1  23   3          0.10       -238.98       273.12 o                         
 -20   0   4       3941.54       5120.02      1075.40 o                         
 -18   0   4       2949.74       2687.25       410.03 o                         
 -16   0   4      17825.22      17534.59       819.35 o                         
 -14   0   4      33714.98      34304.30      1029.04 o                         
 -12   0   4       1785.65       1960.64       262.27 o                         
 -10   0   4       1359.18       1457.15       170.64 o                         
  -8   0   4      39086.93      39573.46       727.01 o                         
  -6   0   4      18802.48      17827.02       351.03 o                         
  -4   0   4     162120.41     166486.52      2381.08 o                         
  -2   0   4      13909.00      18847.33       327.83 o                         
   0   0   4      10472.19      11468.63       222.83 o                         
   2   0   4       6488.71       5185.31       186.73 o                         
   4   0   4       3722.68       3136.58       190.37 o                         
   6   0   4      10310.66       9159.70       571.84 o                         
   8   0   4       6655.23       6283.39       350.04 o                         
  10   0   4     239550.59     221942.73      5018.55 o                         
  12   0   4      83468.47      84547.17      2389.78 o                         
  14   0   4      13446.83      13172.42       753.51 o                         
  16   0   4      17069.77      20353.05       971.82 o                         
  18   0   4       3756.69       4112.26       972.98 o                         
 -20   1   4       8525.60      10589.97       636.99 o                         
 -19   1   4       9451.65      10059.70       576.38 o                         
 -18   1   4        566.50        649.10       224.89 o                         
 -17   1   4        641.89        466.66       219.28 o                         
 -16   1   4        249.98        138.41       182.43 o                         
 -15   1   4       5437.51       6418.93       406.79 o                         
 -14   1   4       6753.32       6598.38       377.62 o                         
 -13   1   4       8068.74       7928.91       379.57 o                         
 -12   1   4      28689.18      28464.24       643.12 o                         
 -11   1   4          3.65        130.87       100.86 o                         
 -10   1   4      82031.95      81937.22       942.72 o                         
  -9   1   4       7562.09       7012.21       227.19 o                         
  -8   1   4      65914.76      67001.82       763.89 o                         
  -7   1   4      20012.52      19150.78       266.16 o                         
  -6   1   4       3592.58       3500.36       115.87 o                         
  -5   1   4      58745.27      59749.37       549.68 o                         
  -4   1   4      30056.95      30479.43       333.14 o                         
  -3   1   4         61.75         10.55        45.94 o                         
  -2   1   4      37406.71      40599.71       432.74 o                         
  -1   1   4       5522.11       4377.26        89.21 o                         
   0   1   4       1539.72        980.31        89.52 o                         
   1   1   4      34914.76      31843.90       385.50 o                         
   2   1   4        187.64        447.91        48.33 o                         
   3   1   4       1663.88       1005.53        68.17 o                         
   4   1   4     101266.91      92758.27       909.77 o                         
   5   1   4       1750.91       1447.27       115.78 o                         
   6   1   4      86590.06      82512.51       944.71 o                         
   7   1   4         80.03        256.72        73.12 o                         
   8   1   4        396.38        489.21        83.65 o                         
   9   1   4         88.55        -73.75        84.17 o                         
  10   1   4      55080.53      54754.14       981.33 o                         
  11   1   4      27990.41      28645.66      1800.87 o                         
  12   1   4        163.55        177.42       341.40 o                         
  13   1   4       6701.32       7504.10       467.12 o                         
  14   1   4       6095.01       6760.94       435.87 o                         
  15   1   4         87.79       -204.50       204.50 o                         
  16   1   4       8981.46      10802.33       551.91 o                         
  17   1   4       1341.25       1519.63       268.02 o                         
  18   1   4      10309.37      11926.64       616.09 o                         
 -20   2   4      11931.38      13504.64       774.74 o                         
 -19   2   4       2178.74       1961.97       284.65 o                         
 -18   2   4        442.69        304.91       216.34 o                         
 -17   2   4       2415.76       1854.66       524.80 o                         
 -16   2   4       5730.56       6243.08       459.57 o                         
 -15   2   4       6347.23       7187.44       421.86 o                         
 -14   2   4      10643.63      11559.00       447.56 o                         
 -13   2   4       1074.27       1470.16       266.09 o                         
 -12   2   4      14988.86      14843.36       359.60 o                         
 -11   2   4      38367.06      40295.59       582.69 o                         
 -10   2   4       3447.02       4004.07       207.11 o                         
  -9   2   4     142296.86     141946.56      1455.78 o                         
  -8   2   4      14347.52      13468.54       250.90 o                         
  -7   2   4        421.45        300.06        67.38 o                         
  -6   2   4       6606.80       7009.21       163.96 o                         
  -5   2   4      27408.47      27298.14       321.72 o                         
  -4   2   4        382.80        378.20        51.26 o                         
  -3   2   4       9163.34      10823.82       171.76 o                         
  -2   2   4       2231.72       1547.32        90.32 o                         
  -1   2   4         89.89         90.64        38.96 o                         
   0   2   4       1637.75       1269.40        75.87 o                         
   1   2   4         15.49        247.75        43.30 o                         
   2   2   4       8389.11       9137.10       216.31 o                         
   3   2   4      27361.09      26973.04       335.83 o                         
   4   2   4        169.90        355.02        62.33 o                         
   5   2   4       8168.92       7826.53       184.17 o                         
   6   2   4       2234.42       2306.11       149.11 o                         
   7   2   4      14985.11      14211.69       304.52 o                         
   8   2   4       1055.04        808.85        92.67 o                         
   9   2   4      35770.06      33246.36       638.92 o                         
  10   2   4      82491.80      79007.91      1108.22 o                         
  11   2   4       1949.42       1950.71       223.24 o                         
  12   2   4      12996.91      13544.44       542.91 o                         
  13   2   4       9056.43       9094.48       496.53 o                         
  14   2   4       8227.32       8518.83       515.77 o                         
  15   2   4         25.22       -183.09       190.57 o                         
  16   2   4       8603.66       7980.23       513.35 o                         
  17   2   4         64.93        219.72       227.32 o                         
  18   2   4         95.99       -185.18       229.14 o                         
 -19   3   4      29574.29      31068.18       765.78 o                         
 -18   3   4        464.24        205.95       209.33 o                         
 -17   3   4       9600.27       8699.92       603.64 o                         
 -16   3   4        703.63       -188.78       219.57 o                         
 -15   3   4       7982.13       8056.70       519.87 o                         
 -14   3   4       5234.41       5917.30       373.62 o                         
 -13   3   4        189.63         29.30       138.76 o                         
 -12   3   4      14478.55      15404.50       363.13 o                         
 -11   3   4      21028.22      22016.49       410.24 o                         
 -10   3   4       3808.56       3609.15       226.64 o                         
  -9   3   4      17166.73      17170.67       299.09 o                         
  -8   3   4      36989.21      36679.79       451.37 o                         
  -7   3   4        115.76         23.96        62.94 o                         
  -6   3   4      36872.20      38338.47       429.23 o                         
  -5   3   4     131587.50     142520.98      1293.46 o                         
  -4   3   4       6219.15       6121.71       134.21 o                         
  -3   3   4     113752.50     116039.87      1052.93 o                         
  -2   3   4      34717.61      35094.24       359.28 o                         
  -1   3   4      50074.14      49868.48       475.83 o                         
   0   3   4      93043.02      94741.51       861.36 o                         
   1   3   4       1081.69       1708.94        89.35 o                         
   2   3   4     122286.60     117836.59      1182.64 o                         
   3   3   4       4939.08       4195.90       144.34 o                         
   4   3   4      21474.09      20918.02       299.29 o                         
   5   3   4       9691.79       9547.05       211.73 o                         
   6   3   4      48178.98      48911.31       604.72 o                         
   7   3   4      18054.88      16347.80       329.31 o                         
   8   3   4      26670.42      26682.93       500.61 o                         
   9   3   4          0.49        -86.01        86.01 o                         
  10   3   4       4124.52       4139.01       245.09 o                         
  11   3   4      44060.34      44718.04       811.16 o                         
  12   3   4         59.56        242.31       175.86 o                         
  13   3   4       1419.09        831.80       217.86 o                         
  14   3   4       5511.62       4888.41       466.00 o                         
  15   3   4       2650.88       1943.08       268.13 o                         
  16   3   4       4017.75       3188.20       524.80 o                         
  17   3   4       3351.14       3355.66       507.96 o                         
  18   3   4       2064.18       2011.72       310.39 o                         
 -19   4   4         18.22        181.95       197.57 o                         
 -18   4   4       1327.60        881.02       215.26 o                         
 -17   4   4        597.82       -119.79       248.85 o                         
 -16   4   4        106.90       -241.03       358.57 o                         
 -15   4   4       6188.70       5471.82       398.01 o                         
 -14   4   4       3231.96       2339.90       221.37 o                         
 -13   4   4       4297.57       4359.91       262.04 o                         
 -12   4   4       6847.50       7104.58       276.95 o                         
 -11   4   4       1302.17       1331.85       115.55 o                         
 -10   4   4       1783.23       1260.55       106.38 o                         
  -9   4   4      29857.32      29293.41       373.76 o                         
  -8   4   4         26.40         38.89        65.04 o                         
  -7   4   4      24454.50      25555.97       340.44 o                         
  -6   4   4     154759.59     157315.64      1677.51 o                         
  -5   4   4     281758.97     294393.50      2500.34 o                         
  -4   4   4     233516.11     241114.22      2181.67 o                         
  -3   4   4      13791.14      14925.05       201.49 o                         
  -2   4   4      37882.29      40032.14       398.12 o                         
  -1   4   4      20618.81      19437.62       215.40 o                         
   0   4   4     124020.75     124351.93      1212.67 o                         
   1   4   4       2542.76       2740.22       120.85 o                         
   2   4   4      70380.07      67654.12       844.35 o                         
   3   4   4       5419.01       5204.29       152.08 o                         
   4   4   4       2133.95       2083.56       135.22 o                         
   5   4   4        157.77        211.02        74.18 o                         
   6   4   4      45696.54      43172.38       578.48 o                         
   7   4   4      21283.24      23557.85       409.24 o                         
   8   4   4      40465.90      37901.75       567.69 o                         
   9   4   4       2631.72       2489.17       201.70 o                         
  10   4   4       2790.53       2789.67       235.57 o                         
  11   4   4        749.84        739.53       163.37 o                         
  12   4   4      11406.70      12057.27       522.63 o                         
  13   4   4       7981.06       8807.19       503.79 o                         
  14   4   4       5386.86       5056.92       471.14 o                         
  15   4   4        664.44        255.62       231.75 o                         
  16   4   4        419.97        133.58       218.41 o                         
  17   4   4       6041.95       7673.55       529.81 o                         
  18   4   4         12.47       -106.02       240.51 o                         
 -19   5   4       1014.98        833.33       275.95 o                         
 -18   5   4       1518.58        620.69       240.33 o                         
 -17   5   4       9200.48       8613.02       595.01 o                         
 -16   5   4       4081.43       3039.43       310.97 o                         
 -15   5   4       5092.47       4832.91       347.08 o                         
 -14   5   4        536.29        183.20       128.45 o                         
 -13   5   4       2333.23       1883.44       191.80 o                         
 -12   5   4      27889.13      27587.08       393.14 o                         
 -11   5   4       5205.91       5436.32       228.31 o                         
 -10   5   4      38489.85      38206.11       466.41 o                         
  -9   5   4       1626.82       1165.11        96.49 o                         
  -8   5   4        580.53        677.45        77.18 o                         
  -7   5   4       2779.70       2412.14       134.74 o                         
  -6   5   4     237443.23     235912.06      2047.41 o                         
  -5   5   4      62652.42      68715.47       714.24 o                         
  -4   5   4     101779.82     106491.82      1020.33 o                         
  -3   5   4      17008.34      17244.37       240.12 o                         
  -2   5   4         98.92         81.62        29.96 o                         
  -1   5   4       4804.00       4577.14       102.83 o                         
   0   5   4       7221.17       7423.64       151.42 o                         
   1   5   4       3767.75       3378.49       111.96 o                         
   2   5   4      72763.82      71447.99       820.94 o                         
   3   5   4         11.24         -0.85        44.99 o                         
   4   5   4        874.04        922.39        80.92 o                         
   5   5   4      31675.95      29687.74       427.91 o                         
   6   5   4     314142.56     306859.91      3025.34 o                         
   7   5   4     129540.80     126085.54      1293.66 o                         
   8   5   4      29605.30      29918.90       467.19 o                         
   9   5   4      17719.44      17777.55       380.31 o                         
  10   5   4      10126.03       9227.85       296.44 o                         
  11   5   4       2724.60       2566.50       247.28 o                         
  12   5   4        187.85        185.41       181.11 o                         
  13   5   4       1654.49       1801.99       259.98 o                         
  14   5   4       4355.54       2924.49       322.06 o                         
  15   5   4        311.57       -217.86       217.86 o                         
  16   5   4        655.21        247.42       213.58 o                         
  17   5   4        372.11        163.96       222.06 o                         
  18   5   4          2.12       -233.47       233.47 o                         
 -19   6   4        192.74        112.63       252.85 o                         
 -18   6   4       3153.50       2449.98       292.00 o                         
 -17   6   4         93.76       -193.67       193.67 o                         
 -16   6   4       3555.65       2824.89       517.35 o                         
 -15   6   4        641.11         77.72       190.85 o                         
 -14   6   4      11478.90      10859.86       407.22 o                         
 -13   6   4       6578.51       7061.89       310.09 o                         
 -12   6   4       4031.65       3923.64       214.01 o                         
 -11   6   4       2965.49       2464.90       156.86 o                         
 -10   6   4      19364.64      19895.38       336.26 o                         
  -9   6   4          1.81        -64.36        64.36 o                         
  -8   6   4      16800.79      17792.70       266.30 o                         
  -7   6   4       2642.75       2318.60       122.97 o                         
  -6   6   4      95493.31      98524.23       914.19 o                         
  -5   6   4     166388.25     168585.59      1455.89 o                         
  -4   6   4     343627.72     347257.91      3021.48 o                         
  -3   6   4       2268.12       2092.82        96.70 o                         
  -2   6   4       9393.23      10561.37       168.00 o                         
  -1   6   4       4040.86       4587.87        99.21 o                         
   0   6   4      90681.30      85499.70       877.19 o                         
   1   6   4      47883.49      46757.37       841.25 o                         
   2   6   4      28434.46      28317.92       312.66 o                         
   3   6   4         48.85        154.02        47.74 o                         
   4   6   4       1517.80       2185.51       114.21 o                         
   5   6   4        208.85        202.64        65.46 o                         
   6   6   4      28091.51      27314.41       371.65 o                         
   7   6   4       8411.92       9106.32       254.49 o                         
   8   6   4      64633.53      62013.98       755.81 o                         
   9   6   4       8071.52       7538.84       261.15 o                         
  10   6   4      11193.50      10669.46       340.64 o                         
  11   6   4       1995.07       1462.54       187.80 o                         
  12   6   4      10573.82      10761.19       505.08 o                         
  13   6   4       2107.99       1120.26       236.75 o                         
  14   6   4         48.90       -212.06       212.06 o                         
  15   6   4       3135.44       1941.06       303.74 o                         
  16   6   4         91.22         55.23       205.21 o                         
  17   6   4         48.01         25.22       226.19 o                         
  18   6   4         74.68        107.10       266.34 o                         
 -19   7   4       5165.98       4647.45      1058.33 o                         
 -18   7   4        593.36        322.46       270.30 o                         
 -17   7   4          0.17       -106.54       194.86 o                         
 -16   7   4        346.12        271.31       195.22 o                         
 -15   7   4       3953.00       3322.94       286.99 o                         
 -14   7   4        501.32        -50.82       166.61 o                         
 -13   7   4      20171.13      19185.45       408.12 o                         
 -12   7   4        763.69        176.48       104.27 o                         
 -11   7   4       1922.54       1358.53       111.15 o                         
 -10   7   4       2958.01       3054.50       167.60 o                         
  -9   7   4       3943.98       4373.17       167.14 o                         
  -8   7   4      42970.52      42699.79       528.24 o                         
  -7   7   4         42.61         77.75        52.77 o                         
  -6   7   4      36951.22      37876.15       427.96 o                         
  -5   7   4      61331.38      61842.06       601.84 o                         
  -4   7   4       3113.53       2907.21       160.31 o                         
  -3   7   4      42526.93      44354.59       638.68 o                         
  -2   7   4        692.71        428.15        54.99 o                         
  -1   7   4       1722.22       2071.76       110.82 o                         
   0   7   4      25130.52      22964.29       487.84 o                         
   1   7   4      28705.43      27281.93       414.93 o                         
   2   7   4      79603.95      71504.98       779.90 o                         
   3   7   4      35596.83      34266.02       366.22 o                         
   4   7   4       3660.84       3599.71       129.02 o                         
   5   7   4      21444.68      21764.93       440.17 o                         
   6   7   4     115618.97     113253.91      1073.50 o                         
   7   7   4      35635.41      36420.97       466.17 o                         
   8   7   4       3308.79       3831.28       205.91 o                         
   9   7   4       3630.69       3506.20       218.15 o                         
  10   7   4       4376.10       4549.95       369.65 o                         
  11   7   4          0.88        -23.52       129.64 o                         
  12   7   4        136.75        -48.72       153.27 o                         
  13   7   4      10099.45       9636.78       669.70 o                         
  14   7   4       2040.59       1426.06       279.87 o                         
  15   7   4      10446.32      10169.09       604.59 o                         
  16   7   4       5290.99       4192.43       634.10 o                         
  17   7   4       1004.24        731.07       376.97 o                         
 -18   8   4       7112.04       7241.81       742.08 o                         
 -17   8   4        599.45        256.05       299.19 o                         
 -16   8   4      12078.30      13506.81       934.50 o                         
 -15   8   4        249.25        146.73       159.63 o                         
 -14   8   4      18058.71      19051.27       458.07 o                         
 -13   8   4       6123.94       5325.96       338.47 o                         
 -12   8   4        641.54        201.20       104.19 o                         
 -11   8   4       1488.50       1062.98       112.61 o                         
 -10   8   4       2929.37       2925.87       157.99 o                         
  -9   8   4      18589.31      19399.01       299.52 o                         
  -8   8   4       1153.25        858.89        87.35 o                         
  -7   8   4        362.58        350.99        69.48 o                         
  -6   8   4       3127.91       2991.56       129.47 o                         
  -5   8   4       1783.47       1738.93       101.77 o                         
  -4   8   4      19321.29      18884.14       251.95 o                         
  -3   8   4       1450.52       1535.03       114.58 o                         
  -2   8   4       2480.07       2406.74       109.69 o                         
  -1   8   4      28297.12      28704.41       509.61 o                         
   0   8   4       3144.25       2379.74       128.81 o                         
   1   8   4      13461.14      15066.23       281.35 o                         
   2   8   4      48475.39      46723.81       646.21 o                         
   3   8   4       6442.85       6328.55       135.14 o                         
   4   8   4       6936.79       7185.05       156.55 o                         
   5   8   4        431.72        285.46        68.42 o                         
   6   8   4       6077.74       5659.66       179.82 o                         
   7   8   4        906.16        736.73        89.00 o                         
   8   8   4        336.89        311.28        86.38 o                         
   9   8   4        424.79        468.73       108.56 o                         
  10   8   4          3.23        -33.44       115.48 o                         
  11   8   4         11.10       -150.94       150.94 o                         
  12   8   4        513.60         49.99       199.57 o                         
  13   8   4        204.73         40.07       177.98 o                         
  14   8   4         40.36         22.71       222.65 o                         
  15   8   4       4346.49       3847.73       444.13 o                         
  16   8   4        292.16         71.24       241.48 o                         
  17   8   4       1354.19        727.14       388.80 o                         
 -18   9   4       2319.96       1506.20       418.21 o                         
 -17   9   4         12.77       -265.24       265.24 o                         
 -16   9   4          1.02         10.12       219.54 o                         
 -15   9   4       2484.35       1858.50       238.52 o                         
 -14   9   4         36.76       -130.21       130.21 o                         
 -13   9   4        277.34       -113.76       113.76 o                         
 -12   9   4        984.31        597.65       113.55 o                         
 -11   9   4       5548.37       5251.85       314.80 o                         
 -10   9   4      11308.71      11457.48       260.67 o                         
  -9   9   4          1.05         -1.10        66.99 o                         
  -8   9   4         16.97        -15.56        67.58 o                         
  -7   9   4       2494.27       2852.34       140.98 o                         
  -6   9   4      26064.12      25530.79       323.66 o                         
  -5   9   4         48.60        109.18        44.61 o                         
  -4   9   4        462.41        339.44        77.61 o                         
  -3   9   4      33034.39      31707.93       418.36 o                         
  -2   9   4      18426.15      18162.04       267.63 o                         
  -1   9   4      79917.77      79331.48      1126.14 o                         
   0   9   4      12555.28      11401.31       431.57 o                         
   1   9   4       2699.41       2485.52       141.32 o                         
   2   9   4      24167.42      25210.90       414.35 o                         
   3   9   4       9518.23       9040.20       330.55 o                         
   4   9   4      26861.91      25965.02       310.57 o                         
   5   9   4       9066.70       7961.84       180.26 o                         
   6   9   4       4484.04       4415.71       165.25 o                         
   7   9   4        667.00        704.96        89.57 o                         
   8   9   4        145.03          4.63        81.30 o                         
   9   9   4       3943.29       4205.13       228.63 o                         
  10   9   4       5749.49       6033.63       302.53 o                         
  11   9   4        544.48        220.19       172.09 o                         
  12   9   4       2301.04       1212.23       223.40 o                         
  13   9   4       3078.21       2203.90       246.94 o                         
  14   9   4         13.02         46.83       216.98 o                         
  15   9   4        364.36        288.42       231.15 o                         
  16   9   4       4073.02       4581.73       541.51 o                         
  17   9   4       2589.49       1792.50       367.11 o                         
 -18  10   4       1387.85        790.47       361.88 o                         
 -17  10   4       9953.62      10537.17       633.05 o                         
 -16  10   4      12851.38      12898.93       636.36 o                         
 -15  10   4      14208.52      15548.78       546.47 o                         
 -14  10   4       3608.08       2626.82       277.85 o                         
 -13  10   4       7650.40       7221.15       330.07 o                         
 -12  10   4       4636.54       5556.68       275.25 o                         
 -11  10   4       5360.14       4595.99       246.65 o                         
 -10  10   4        134.49       -116.80       116.80 o                         
  -9  10   4       6538.67       6224.96       219.38 o                         
  -8  10   4      27189.61      26302.22       367.92 o                         
  -7  10   4      12120.33      12164.41       226.60 o                         
  -6  10   4       1482.94       1744.07       107.18 o                         
  -5  10   4       4243.66       4007.66       189.38 o                         
  -4  10   4      27571.95      27441.06       461.78 o                         
  -3  10   4        258.70        321.02        61.58 o                         
  -2  10   4       8588.97       8525.91       281.92 o                         
  -1  10   4       5907.47       5690.29       245.46 o                         
   0  10   4       4884.59       5096.48       213.43 o                         
   1  10   4       1853.28       1611.41       124.02 o                         
   2  10   4      13910.45      12818.72       276.50 o                         
   3  10   4      27139.36      27972.64       466.43 o                         
   4  10   4      14749.69      14314.78       212.52 o                         
   5  10   4      11859.60      11484.14       211.45 o                         
   6  10   4        200.45        234.28        72.38 o                         
   7  10   4       4239.01       4100.23       183.97 o                         
   8  10   4      23843.33      23595.07       379.70 o                         
   9  10   4      37038.52      36872.86       518.13 o                         
  10  10   4      39247.67      38672.21       650.29 o                         
  11  10   4      19052.44      18847.84       539.90 o                         
  12  10   4      14142.74      14983.87       514.51 o                         
  13  10   4        854.98        682.89       203.95 o                         
  14  10   4       3962.96       4000.97       503.17 o                         
  15  10   4       6449.42       7887.08       548.59 o                         
  16  10   4       2417.77       2145.19       327.39 o                         
 -17  11   4       2025.21       1097.73       289.25 o                         
 -16  11   4        951.56        739.43       215.05 o                         
 -15  11   4        937.32        336.92       193.51 o                         
 -14  11   4       8204.00       8535.77       429.00 o                         
 -13  11   4       5451.47       4966.93       282.13 o                         
 -12  11   4       3945.93       3235.58       229.15 o                         
 -11  11   4         19.27       -111.96       111.96 o                         
 -10  11   4      10603.32      10636.18       310.33 o                         
  -9  11   4      39779.59      40513.61       512.58 o                         
  -8  11   4      10240.52      10505.86       265.35 o                         
  -7  11   4      52357.59      51511.59       560.80 o                         
  -6  11   4      14068.21      14353.96       272.55 o                         
  -5  11   4         39.48         30.73        74.03 o                         
  -4  11   4       9708.43      10312.89       222.83 o                         
  -3  11   4      31195.70      31518.30       527.62 o                         
  -2  11   4      79818.95      77241.42      1040.42 o                         
  -1  11   4      80996.29      83666.41      1399.63 o                         
   0  11   4      11019.57      10729.01       291.12 o                         
   1  11   4       8808.98       9923.41       363.48 o                         
   2  11   4        410.65        195.87        72.57 o                         
   3  11   4       8914.06       8447.35       384.36 o                         
   4  11   4       5107.66       5409.71       156.45 o                         
   5  11   4       4876.84       5035.30       154.56 o                         
   6  11   4      12368.43      12331.80       236.45 o                         
   7  11   4       2668.98       2997.38       176.58 o                         
   8  11   4      29917.18      31707.96       450.66 o                         
   9  11   4      11383.87      11894.51       305.35 o                         
  10  11   4      66116.86      68783.81       977.24 o                         
  11  11   4       1120.95        862.09       216.82 o                         
  12  11   4        414.99       -156.91       208.48 o                         
  13  11   4       4462.54       4100.77       724.37 o                         
  14  11   4       1158.30        934.61       238.99 o                         
  15  11   4       5992.04       6396.68       829.89 o                         
  16  11   4       1754.98       1102.31       298.41 o                         
 -17  12   4         78.03       -311.58       311.58 o                         
 -16  12   4        153.05       -117.53       226.08 o                         
 -15  12   4       7651.53       7857.85       527.67 o                         
 -14  12   4        120.73       -182.69       189.17 o                         
 -13  12   4       5122.26       5353.12       329.53 o                         
 -12  12   4       2656.57       1951.90       164.21 o                         
 -11  12   4       3650.14       3151.16       319.35 o                         
 -10  12   4       8450.48       7991.99       275.02 o                         
  -9  12   4      57226.65      59010.37      1025.49 o                         
  -8  12   4     131841.75     133985.48      1403.36 o                         
  -7  12   4       1231.00       1403.93       104.46 o                         
  -6  12   4      12585.81      13874.36       432.52 o                         
  -5  12   4       3261.59       2970.16       375.54 o                         
  -4  12   4       4837.82       5081.08       256.14 o                         
  -3  12   4       8393.30       8247.12       184.66 o                         
  -2  12   4       2217.67       2601.65       196.70 o                         
  -1  12   4       5114.79       5232.43       203.93 o                         
   0  12   4         23.09        -25.60       110.95 o                         
   1  12   4         40.08        231.92       114.32 o                         
   2  12   4      15719.08      14728.16       405.62 o                         
   3  12   4      41342.43      37669.50       575.04 o                         
   4  12   4      31104.83      29524.86       478.39 o                         
   5  12   4      12692.34      12834.00       255.05 o                         
   6  12   4       2376.91       1451.30       116.48 o                         
   7  12   4       2143.96       1877.78       167.26 o                         
   8  12   4       4098.83       3949.74       207.34 o                         
   9  12   4      62779.80      62579.33       743.06 o                         
  10  12   4      15649.04      16823.80       437.89 o                         
  11  12   4      34841.68      35207.33       720.86 o                         
  12  12   4       3519.91       3187.26       517.40 o                         
  13  12   4        931.21        485.61       195.27 o                         
  14  12   4       8691.35       8537.48       481.97 o                         
  15  12   4      10098.02      11020.93       723.70 o                         
 -16  13   4       4263.21       3005.06       406.19 o                         
 -15  13   4          3.15       -187.55       204.64 o                         
 -14  13   4       5667.42       5697.98       453.29 o                         
 -13  13   4      13445.80      14053.54       441.65 o                         
 -12  13   4       4067.00       4438.49       301.96 o                         
 -11  13   4       6568.71       6533.92       301.45 o                         
 -10  13   4         78.92        153.31       111.80 o                         
  -9  13   4      28000.71      26920.96       471.64 o                         
  -8  13   4      14114.33      14860.37       299.84 o                         
  -7  13   4      96374.41      99023.77      1988.64 o                         
  -6  13   4       5838.63       5581.85       495.03 o                         
  -5  13   4       4402.53       4350.12       276.83 o                         
  -4  13   4       6791.61       6870.48       223.89 o                         
  -3  13   4      12329.07      13126.75       364.45 o                         
  -2  13   4       3465.13       3919.42       307.26 o                         
  -1  13   4       8847.90       9064.11       495.03 o                         
   0  13   4      14790.96      14492.34       648.66 o                         
   1  13   4       3336.59       2853.96       315.61 o                         
   2  13   4        289.43        146.31       375.54 o                         
   3  13   4       9586.31       9240.26       552.49 o                         
   4  13   4         26.31         63.44        57.80 o                         
   5  13   4       6709.69       6347.01       191.05 o                         
   6  13   4        505.14        227.96        87.91 o                         
   7  13   4        969.09       1042.70       114.76 o                         
   8  13   4       3224.05       2519.61       196.94 o                         
   9  13   4          2.10        150.87       123.58 o                         
  10  13   4      27497.37      28926.62       651.42 o                         
  11  13   4       5268.53       4984.13       357.59 o                         
  12  13   4       3845.47       2662.32       349.86 o                         
  13  13   4          0.17       -246.81       246.81 o                         
  14  13   4        560.77        121.54       309.32 o                         
  15  13   4       2026.52       1584.31       404.15 o                         
 -16  14   4       1417.93        482.48       257.03 o                         
 -15  14   4       2799.37       1565.51       267.83 o                         
 -14  14   4       2231.40       2096.09       461.87 o                         
 -13  14   4       1087.82        898.21       166.37 o                         
 -12  14   4       2183.22       1962.91       191.38 o                         
 -11  14   4        625.59        363.81       117.97 o                         
 -10  14   4      13622.66      13821.12       342.08 o                         
  -9  14   4       7647.23       7004.28       224.01 o                         
  -8  14   4      10670.88      10044.62       536.75 o                         
  -7  14   4      47238.27      47906.23      1425.34 o                         
  -6  14   4        958.27        550.50       167.69 o                         
  -5  14   4      18463.58      18991.05       503.08 o                         
  -4  14   4       3537.72       3260.72       768.15 o                         
  -3  14   4       1662.08       1860.62       341.40 o                         
  -2  14   4       2909.58       3072.58       358.47 o                         
  -1  14   4      13371.18      12768.28       597.45 o                         
   0  14   4       7295.03       7220.56       512.10 o                         
   1  14   4      10526.20      10515.05       614.52 o                         
   2  14   4      11818.05      11214.48       515.24 o                         
   3  14   4       1850.53       1539.62       228.38 o                         
   4  14   4       3535.23       3112.35       324.57 o                         
   5  14   4        151.89         46.65        63.46 o                         
   6  14   4      15526.50      14751.14       345.09 o                         
   7  14   4       2184.82       1880.71       206.24 o                         
   8  14   4      16161.21      16126.37       398.63 o                         
   9  14   4      12522.38      13969.44       425.65 o                         
  10  14   4       1334.57        843.77       209.45 o                         
  11  14   4        869.50        731.03       212.39 o                         
  12  14   4       2117.32       1601.17       347.26 o                         
  13  14   4       3943.85       4213.86       879.10 o                         
  14  14   4        326.97       -244.07       317.94 o                         
 -15  15   4        313.59        -27.61       217.69 o                         
 -14  15   4       3531.89       3153.41       360.38 o                         
 -13  15   4       3499.27       3353.09       285.80 o                         
 -12  15   4        480.50        720.34       135.82 o                         
 -11  15   4       1671.05       1298.79       139.71 o                         
 -10  15   4       1148.72        944.53       103.27 o                         
  -9  15   4       3151.23       2374.87       486.49 o                         
  -8  15   4       7838.59       6780.97       483.39 o                         
  -7  15   4      15035.65      14674.50       451.32 o                         
  -6  15   4      91518.68      93361.84      1640.14 o                         
  -5  15   4       2385.17       2380.03       477.96 o                         
  -4  15   4       2835.23       2901.88       409.68 o                         
  -3  15   4        604.20        682.80       204.84 o                         
  -2  15   4       4689.24       5155.11       443.82 o                         
  -1  15   4       8400.46       8808.06       546.24 o                         
   0  15   4       4609.04       4574.73       477.96 o                         
   1  15   4      23140.85      21559.28       887.63 o                         
   2  15   4       9003.11       9031.46       486.06 o                         
   3  15   4       3475.57       3335.78      1220.50 o                         
   4  15   4       3586.07       3772.28       442.21 o                         
   5  15   4       2399.12       2320.71       177.16 o                         
   6  15   4         19.80        -72.30        72.30 o                         
   7  15   4      35892.74      35784.51      1078.92 o                         
   8  15   4       2763.99       2831.93       343.77 o                         
   9  15   4      25216.11      27725.40       699.32 o                         
  10  15   4       3903.50       4919.08       412.03 o                         
  11  15   4       2076.77       2362.66       412.04 o                         
  12  15   4       7672.88       8308.47       725.47 o                         
  13  15   4       1495.34       1036.11       355.27 o                         
  14  15   4       6995.75       7528.43       560.12 o                         
 -14  16   4       7634.37       7703.15       431.40 o                         
 -13  16   4         55.81        113.18       144.81 o                         
 -12  16   4      11425.93      12794.61       343.52 o                         
 -11  16   4       3643.99       3636.91      1203.43 o                         
 -10  16   4       2490.94       2432.22       273.69 o                         
  -9  16   4       1563.33       1013.55       245.46 o                         
  -8  16   4      12668.09      13543.07       465.43 o                         
  -7  16   4      29565.06      28422.80       629.93 o                         
  -6  16   4       5020.67       4505.35       347.55 o                         
  -5  16   4      28614.34      29689.41       660.09 o                         
  -4  16   4       4489.56       5735.48       477.96 o                         
  -3  16   4        802.97        699.87       204.84 o                         
  -2  16   4       4550.88       5667.20       460.89 o                         
  -1  16   4      13163.55      13451.07       665.73 o                         
   0  16   4        414.59        187.77       221.91 o                         
   1  16   4       6033.67       6008.60       580.38 o                         
   2  16   4       3662.30       3157.93       529.17 o                         
   3  16   4       4092.16       3962.18       442.21 o                         
   4  16   4      14810.49      15848.44       687.68 o                         
   5  16   4       1702.14       1858.48       177.91 o                         
   6  16   4      12226.46      11877.22       707.12 o                         
   7  16   4       2884.49       2847.26       318.08 o                         
   8  16   4      68317.39      69542.94      1812.76 o                         
   9  16   4        496.15        620.93       157.07 o                         
  10  16   4         84.04        140.74       141.83 o                         
  11  16   4         98.63        145.05       159.79 o                         
  12  16   4         51.93         62.09       205.54 o                         
  13  16   4        361.66        156.51       230.50 o                         
 -13  17   4        318.13        256.00       185.06 o                         
 -12  17   4      11392.27      11448.12       714.46 o                         
 -11  17   4          0.07       -146.97       324.33 o                         
 -10  17   4       1570.20       1408.77       192.40 o                         
  -9  17   4       8606.48       8783.43       381.89 o                         
  -8  17   4          2.13       -133.90       151.87 o                         
  -7  17   4       6637.79       5948.04       342.64 o                         
  -6  17   4      32209.85      32958.94       862.03 o                         
  -5  17   4        256.09        324.33       221.91 o                         
  -4  17   4         14.63        170.70       204.84 o                         
  -3  17   4        789.96       1041.26       238.98 o                         
  -2  17   4      13009.11      14628.90       682.80 o                         
  -1  17   4        184.42        170.70       221.91 o                         
   0  17   4        135.42       -153.63       221.91 o                         
   1  17   4      11378.93       9849.33       699.87 o                         
   2  17   4       2108.43       1331.45       324.33 o                         
   3  17   4       1138.29        921.77       324.33 o                         
   4  17   4       2588.85       2051.00       298.87 o                         
   5  17   4        947.53        453.61       112.34 o                         
   6  17   4        420.96        104.54       142.90 o                         
   7  17   4      14905.70      15536.54       680.65 o                         
   8  17   4      13937.30      14332.44      1189.45 o                         
   9  17   4       4625.61       4998.29       392.67 o                         
  10  17   4       5276.69       5181.91       396.68 o                         
  11  17   4       2269.95       1990.33       263.93 o                         
  12  17   4      14037.33      15543.00       661.65 o                         
 -12  18   4      13238.38      11579.78       597.50 o                         
 -11  18   4       9498.57       9391.76       857.77 o                         
 -10  18   4       8721.48       8378.71       490.30 o                         
  -9  18   4        800.86        571.45       159.27 o                         
  -8  18   4       2068.94       1428.18       168.63 o                         
  -7  18   4        274.78        -46.48       166.07 o                         
  -6  18   4       1969.57       2323.25       298.72 o                         
  -5  18   4         32.59        136.56       238.98 o                         
  -4  18   4          4.59       -204.84       204.84 o                         
  -3  18   4       1933.00       2167.88       426.75 o                         
  -2  18   4        795.86        597.45       221.91 o                         
  -1  18   4       2534.96       2611.69       443.82 o                         
   0  18   4       2352.60       1809.41       324.33 o                         
   1  18   4       6195.69       5274.60       597.45 o                         
   2  18   4          4.75       -256.05       256.05 o                         
   3  18   4        578.67        153.63       290.19 o                         
   4  18   4       1456.51        665.73       324.33 o                         
   5  18   4        417.16        252.21       107.63 o                         
   6  18   4      15513.55      16927.41       538.50 o                         
   7  18   4       1699.19       1497.46       425.38 o                         
   8  18   4      15811.28      18077.28      1348.52 o                         
   9  18   4       2756.54       1933.22       312.47 o                         
  10  18   4         15.19       -267.96       503.56 o                         
  11  18   4         92.53       -117.78       137.68 o                         
 -11  19   4       5993.30       3094.23       417.82 o                         
 -10  19   4        205.11        -26.89       189.71 o                         
  -9  19   4       5551.45       5018.67       336.65 o                         
  -8  19   4        907.62        651.33       168.31 o                         
  -7  19   4       6415.98       6826.06       303.09 o                         
  -6  19   4        370.89        307.26       256.05 o                         
  -5  19   4         22.41       -136.56       221.91 o                         
  -4  19   4       2583.62       3089.65       477.96 o                         
  -3  19   4        535.25        904.70       256.05 o                         
  -2  19   4      14482.72      15345.83       734.01 o                         
  -1  19   4       2365.55       2475.13       460.89 o                         
   0  19   4       2906.76       3413.98       512.10 o                         
   1  19   4       3850.12       3823.66       580.38 o                         
   2  19   4         70.80       -256.05       256.05 o                         
   3  19   4       7183.52       6759.68       699.87 o                         
   4  19   4         91.59       -290.19       290.19 o                         
   5  19   4       1681.79       1597.62       262.27 o                         
   6  19   4       1229.56       1030.54       315.32 o                         
   7  19   4        227.64       -116.76       177.64 o                         
   8  19   4        290.19        158.51       239.96 o                         
   9  19   4        361.83       -245.57       245.57 o                         
  10  19   4        875.43        354.92       298.72 o                         
 -10  20   4       2529.07       1641.97       245.98 o                         
  -9  20   4       1390.28       1201.29       182.76 o                         
  -8  20   4       7082.42       7282.33       522.33 o                         
  -7  20   4       1994.25       1145.16       201.73 o                         
  -6  20   4        668.09        419.53       163.51 o                         
  -5  20   4          8.48       -162.61       162.61 o                         
  -4  20   4       2485.08       1365.59       324.33 o                         
  -3  20   4      12949.28      13690.05       751.08 o                         
  -2  20   4      11992.71      13963.17       751.08 o                         
  -1  20   4       1449.29       2714.11       495.03 o                         
   0  20   4        389.36        631.59       273.12 o                         
   1  20   4        278.73         68.28       256.05 o                         
   2  20   4       6734.15       6930.38       699.87 o                         
   3  20   4        105.77       -102.42       307.26 o                         
   4  20   4      28951.52      28523.79      1297.31 o                         
   5  20   4       1173.88        597.45       375.54 o                         
   6  20   4       5817.91       6223.17       434.26 o                         
   7  20   4         79.96       -129.14       247.18 o                         
   8  20   4       3124.70       1869.14       309.64 o                         
  -8  21   4       1405.20       1390.66       259.38 o                         
  -7  21   4       1535.99       1386.49       272.69 o                         
  -6  21   4       6854.08       7673.73       485.01 o                         
  -5  21   4        166.36       -181.05       181.05 o                         
  -4  21   4      24240.98      24458.16       930.31 o                         
  -3  21   4       3331.46       2853.88       371.85 o                         
  -2  21   4      80319.02      80602.79      3772.44 o                         
  -1  21   4       2234.55       3345.70       546.24 o                         
   0  21   4      12500.72      12682.93       768.15 o                         
   1  21   4       1216.31       1058.33       341.40 o                         
   2  21   4       4212.79       4267.47       682.80 o                         
   3  21   4        712.56        716.94       358.47 o                         
   4  21   4       6380.92       6606.05       836.42 o                         
   5  21   4       4115.16       4591.80       785.22 o                         
   6  21   4        978.90        463.58       206.42 o                         
   7  21   4       2065.07       1399.73       307.26 o                         
  -6  22   4       3484.27       3941.87       414.11 o                         
  -5  22   4       3816.26       4369.58       819.35 o                         
  -4  22   4       2683.28       2230.43       349.93 o                         
  -3  22   4      14256.39      10651.61       734.01 o                         
  -2  22   4       4922.19       5113.98      1339.99 o                         
  -1  22   4        875.75       2662.90       563.31 o                         
   0  22   4        212.63         85.35       273.12 o                         
   1  22   4        517.62        495.03       307.26 o                         
   2  22   4      14599.32      17069.89      1024.19 o                         
   3  22   4        966.97        597.45       392.61 o                         
   4  22   4      47111.52      47198.25      1809.41 o                         
   5  22   4       2426.04       1945.97       495.03 o                         
  -2  23   4      33225.41      37125.15      1741.13 o                         
  -1  23   4        197.07        307.26       290.19 o                         
   0  23   4       3342.73       3840.73       631.59 o                         
 -19   0   5       3322.75       2406.25       430.02 o                         
 -17   0   5       3211.62       2785.87       393.40 o                         
 -15   0   5      18754.69      20648.80       828.49 o                         
 -13   0   5      56281.69      55902.96      1340.25 o                         
 -11   0   5      92845.88      92869.59      1475.45 o                         
  -9   0   5     361612.84     364158.28      4867.25 o                         
  -7   0   5         83.01        -16.71        71.47 o                         
  -5   0   5      36172.11      38642.27       709.58 o                         
  -3   0   5      18049.50      18610.64       427.35 o                         
  -1   0   5      49785.70      51763.54       717.73 o                         
   1   0   5      12265.18       9697.30       232.71 o                         
   3   0   5        724.30        342.08        85.01 o                         
   5   0   5      14759.21      15983.75       387.07 o                         
   7   0   5      66002.33      66815.30      1306.24 o                         
   9   0   5      34020.74      34547.63       880.14 o                         
  11   0   5       8109.74       9798.12       768.15 o                         
  13   0   5       1157.69       1160.75       358.47 o                         
  15   0   5      11388.68      12301.22       789.04 o                         
  17   0   5      15009.03      17736.97      1468.01 o                         
 -20   1   5       1604.85       1150.42       244.21 o                         
 -19   1   5        537.75         79.32       210.07 o                         
 -18   1   5        159.74        121.66       200.98 o                         
 -17   1   5      22204.37      23181.21       948.49 o                         
 -16   1   5       4951.90       4976.09       566.68 o                         
 -15   1   5      20853.16      21758.52       604.56 o                         
 -14   1   5       4317.84       4999.63       549.43 o                         
 -13   1   5        565.14        342.90       149.98 o                         
 -12   1   5       1390.63       1104.98       139.44 o                         
 -11   1   5       4520.90       4116.26       219.54 o                         
 -10   1   5     125098.19     120717.34      1292.75 o                         
  -9   1   5      60677.05      62504.96       684.98 o                         
  -8   1   5      32841.62      33911.94       381.32 o                         
  -7   1   5       7327.67       6697.58       167.95 o                         
  -6   1   5       1995.83       1909.03       113.57 o                         
  -5   1   5      69571.91      72568.39       654.53 o                         
  -4   1   5       8158.03       9605.42       162.98 o                         
  -3   1   5     365086.50     385414.78      4578.10 o                         
  -2   1   5      10603.70      12727.88       161.81 o                         
  -1   1   5      12585.28      13111.37       171.13 o                         
   0   1   5       8862.60       9879.67       139.77 o                         
   1   1   5       1275.54       1011.37        63.42 o                         
   2   1   5      70889.90      77154.45       690.73 o                         
   3   1   5       9356.61      11202.53       187.50 o                         
   4   1   5        426.07        316.55        59.71 o                         
   5   1   5       2128.80       1693.61       120.11 o                         
   6   1   5        334.98        337.47        77.37 o                         
   7   1   5      20296.93      19036.29       363.03 o                         
   8   1   5       2214.87       2229.53       173.10 o                         
   9   1   5      24717.31      24872.23       463.57 o                         
  10   1   5        316.35         68.85       170.76 o                         
  11   1   5      85641.28      89023.19      2577.55 o                         
  12   1   5        107.51        110.95       193.12 o                         
  13   1   5        782.20        680.17       235.14 o                         
  14   1   5          1.25       -192.90       192.90 o                         
  15   1   5      10209.38      10278.32       539.70 o                         
  16   1   5         72.92         70.54       211.42 o                         
  17   1   5        517.44        445.70       247.76 o                         
  18   1   5        622.51        246.11       247.85 o                         
 -20   2   5      32244.20      31946.74       945.03 o                         
 -19   2   5        108.45       -192.44       192.44 o                         
 -18   2   5       1448.57       1217.65       224.36 o                         
 -17   2   5        347.93       -229.14       229.14 o                         
 -16   2   5        760.82        441.36       286.51 o                         
 -15   2   5      10859.79      11355.19       475.49 o                         
 -14   2   5         39.75        -65.87       141.35 o                         
 -13   2   5      13950.91      14255.45       453.71 o                         
 -12   2   5       9605.87       8835.65       289.17 o                         
 -11   2   5      10938.33      11341.74       276.96 o                         
 -10   2   5       4115.22       4124.46       191.77 o                         
  -9   2   5     263286.16     258714.22      2123.19 o                         
  -8   2   5      37961.05      40704.54       484.85 o                         
  -7   2   5       5298.86       5285.44       163.04 o                         
  -6   2   5      27714.18      26951.64       313.15 o                         
  -5   2   5          1.74        -49.19        49.19 o                         
  -4   2   5      49842.90      53173.46       595.33 o                         
  -3   2   5       1279.73       1631.34        92.55 o                         
  -2   2   5       7904.95       9176.77       146.82 o                         
  -1   2   5        598.25        172.92        42.65 o                         
   0   2   5       9178.48       9567.42       144.32 o                         
   1   2   5        337.24        391.45        48.71 o                         
   2   2   5       7290.83       8182.10       160.55 o                         
   3   2   5       1499.37       1237.45       104.03 o                         
   4   2   5        232.45        298.38        59.49 o                         
   5   2   5       5072.88       5944.25       182.02 o                         
   6   2   5        137.78         35.97        67.11 o                         
   7   2   5         96.21        189.93        80.66 o                         
   8   2   5       1611.62       1468.63       127.25 o                         
   9   2   5        842.11        788.11       136.57 o                         
  10   2   5      16996.52      16464.20       443.46 o                         
  11   2   5       5295.61       5126.63       353.70 o                         
  12   2   5       9490.40       9795.07       542.76 o                         
  13   2   5       4002.94       3661.05       533.00 o                         
  14   2   5         61.05       -185.46       185.46 o                         
  15   2   5      11957.47      12515.59       731.47 o                         
  16   2   5       4940.13       4681.45       546.97 o                         
  17   2   5       2797.52       2301.76       308.75 o                         
  18   2   5       1604.77        910.50       274.50 o                         
 -20   3   5       2248.30       1678.01       317.34 o                         
 -19   3   5       1630.16       1045.42       278.03 o                         
 -18   3   5          1.06       -172.30       172.30 o                         
 -17   3   5       2795.43       1709.28       311.36 o                         
 -16   3   5       6808.88       6102.31       733.13 o                         
 -15   3   5       2741.19       1959.26       205.90 o                         
 -14   3   5       4055.88       4289.92       357.25 o                         
 -13   3   5       2449.47       2063.96       317.40 o                         
 -12   3   5         44.04        -83.77        83.77 o                         
 -11   3   5         17.47        -74.27        74.27 o                         
 -10   3   5     216434.69     215102.12      1813.21 o                         
  -9   3   5      17738.25      17771.87       306.10 o                         
  -8   3   5      22613.42      23835.54       341.09 o                         
  -7   3   5      33033.39      33948.67       410.51 o                         
  -6   3   5      41460.52      42573.28       496.83 o                         
  -5   3   5      11899.22      13536.39       230.40 o                         
  -4   3   5        697.37        468.93        58.93 o                         
  -3   3   5      47427.51      48373.60       491.46 o                         
  -2   3   5       3150.16       3433.16       105.70 o                         
  -1   3   5     362292.53     370306.81      3191.58 o                         
   0   3   5       9498.58       8574.33       142.12 o                         
   1   3   5      72864.23      72252.25       687.82 o                         
   2   3   5       1245.79       1040.68        75.07 o                         
   3   3   5        906.98        836.28        68.03 o                         
   4   3   5        149.50         75.29        58.09 o                         
   5   3   5      11404.91      12228.73       244.35 o                         
   6   3   5       2876.76       3286.42       169.95 o                         
   7   3   5      68264.35      67750.59       839.50 o                         
   8   3   5        179.26        273.08        89.68 o                         
   9   3   5       9892.27      10128.81       334.16 o                         
  10   3   5          6.72        -73.71       101.48 o                         
  11   3   5       4378.03       4007.59       334.79 o                         
  12   3   5       2267.19       2092.53       249.87 o                         
  13   3   5      11737.26      12512.22       561.09 o                         
  14   3   5        684.65        552.03       222.65 o                         
  15   3   5      14668.11      14316.28       667.99 o                         
  16   3   5        248.09        570.02       222.05 o                         
  17   3   5        267.10        208.59       261.17 o                         
  18   3   5       7441.91       7641.59       592.29 o                         
 -19   4   5       5619.60       5366.63       542.58 o                         
 -18   4   5         39.53       -202.42       202.42 o                         
 -17   4   5        619.43        -87.77       205.31 o                         
 -16   4   5       8724.58       9259.58       714.27 o                         
 -15   4   5       2294.71       1654.11       202.73 o                         
 -14   4   5       4554.92       4781.32       317.71 o                         
 -13   4   5       4239.40       3909.90       254.02 o                         
 -12   4   5        296.87        264.73       141.86 o                         
 -11   4   5       3714.64       3393.71       258.03 o                         
 -10   4   5         26.84        -62.96        75.75 o                         
  -9   4   5       2880.25       3344.69       169.38 o                         
  -8   4   5      13001.45      13830.89       253.68 o                         
  -7   4   5      18588.21      17913.18       276.82 o                         
  -6   4   5     113482.95     116361.91      1073.73 o                         
  -5   4   5     120133.56     124899.20      1200.32 o                         
  -4   4   5      58014.39      59201.81       595.50 o                         
  -3   4   5      17942.84      18175.05       237.36 o                         
  -2   4   5          0.91         60.71        41.22 o                         
  -1   4   5      55722.68      55368.05       531.15 o                         
   0   4   5        189.43        231.02        41.99 o                         
   1   4   5      98657.86      92647.60      1124.73 o                         
   2   4   5      11630.51      11720.85       209.46 o                         
   3   4   5      24191.47      24178.82       344.26 o                         
   4   4   5       2236.55       2105.29       148.55 o                         
   5   4   5     130248.51     124034.29      1324.16 o                         
   6   4   5       9856.54       8904.69       253.32 o                         
   7   4   5     170180.50     170130.42      2144.50 o                         
   8   4   5      35735.49      35094.45       618.42 o                         
   9   4   5        386.27        309.35       112.01 o                         
  10   4   5          3.50        -53.27       101.42 o                         
  11   4   5       2292.80       1859.42       175.09 o                         
  12   4   5        173.58        133.15       181.11 o                         
  13   4   5       3571.30       4301.55       427.38 o                         
  14   4   5         11.21       -202.13       202.13 o                         
  15   4   5       1993.41       1123.46       274.15 o                         
  16   4   5       2040.58       1945.23       475.31 o                         
  17   4   5       2684.65       2107.09       291.91 o                         
  18   4   5       1947.04       1652.57       305.56 o                         
 -19   5   5        575.35        644.52       246.37 o                         
 -18   5   5         12.07       -195.73       195.73 o                         
 -17   5   5       7565.80       7432.44       571.17 o                         
 -16   5   5        569.09       -172.96       185.12 o                         
 -15   5   5       2211.41       1760.44       223.77 o                         
 -14   5   5        803.53        779.79       160.27 o                         
 -13   5   5      10855.64      10703.26       335.29 o                         
 -12   5   5       3815.84       3687.14       196.39 o                         
 -11   5   5          0.97        -38.04        83.25 o                         
 -10   5   5       8501.95       9050.31       237.46 o                         
  -9   5   5       1708.78       1472.28       108.60 o                         
  -8   5   5       9289.53       9013.84       206.16 o                         
  -7   5   5       5146.02       4792.50       156.81 o                         
  -6   5   5     119756.20     118580.63      1092.06 o                         
  -5   5   5     315017.94     323150.22      2918.53 o                         
  -4   5   5      19987.73      21125.50       298.18 o                         
  -3   5   5      10950.60      11959.36       179.84 o                         
  -2   5   5        246.88        119.03        38.28 o                         
  -1   5   5      95975.84      96025.00      1294.92 o                         
   0   5   5       6829.82       6399.88       134.01 o                         
   1   5   5       6275.76       7760.51       154.81 o                         
   2   5   5         54.01         77.51        49.08 o                         
   3   5   5        653.80        484.14       119.64 o                         
   4   5   5       7812.87       8302.41       211.39 o                         
   5   5   5      11459.34      10671.55       257.60 o                         
   6   5   5       9647.38      10405.01       284.49 o                         
   7   5   5     171509.83     163711.22      1741.10 o                         
   8   5   5       1235.10        675.83       113.90 o                         
   9   5   5       1222.01        922.35       118.37 o                         
  10   5   5      10267.66      10774.36       348.99 o                         
  11   5   5      37922.98      39896.93       680.39 o                         
  12   5   5       2656.62       2264.05       258.65 o                         
  13   5   5      11213.00      12160.02       571.28 o                         
  14   5   5       1567.92        985.69       261.71 o                         
  15   5   5          8.22       -297.44       297.44 o                         
  16   5   5        213.78         53.92       231.63 o                         
  17   5   5         57.82         24.61       231.88 o                         
 -19   6   5        163.24         48.34       258.13 o                         
 -18   6   5       2660.10       2101.07       274.80 o                         
 -17   6   5       1419.21       1185.78       280.71 o                         
 -16   6   5          6.53       -179.77       179.77 o                         
 -15   6   5       1172.73        511.41       171.88 o                         
 -14   6   5      10856.70       9764.58       356.87 o                         
 -13   6   5       5160.71       5053.14       267.65 o                         
 -12   6   5        548.04        461.78       100.65 o                         
 -11   6   5       3297.79       3038.67       217.71 o                         
 -10   6   5       3265.06       3210.37       167.83 o                         
  -9   6   5       8234.68       7993.61       198.69 o                         
  -8   6   5      14653.35      14056.18       252.31 o                         
  -7   6   5      11085.50      10371.49       203.77 o                         
  -6   6   5         18.33        -15.07        63.68 o                         
  -5   6   5      43672.91      43763.20       532.65 o                         
  -4   6   5      12074.60      13736.77       230.41 o                         
  -3   6   5      29215.22      33445.38       331.00 o                         
  -2   6   5      21038.66      22347.94       288.59 o                         
  -1   6   5      22623.29      21699.19       383.74 o                         
   0   6   5      26682.24      23589.17       640.55 o                         
   1   6   5      77209.75      74680.92      1456.05 o                         
   2   6   5       4729.02       4584.95       137.75 o                         
   3   6   5       9173.54       9378.88       201.68 o                         
   4   6   5      25529.92      25203.98       374.95 o                         
   5   6   5     331005.22     322614.19      3162.90 o                         
   6   6   5      75240.18      75470.87       895.88 o                         
   7   6   5     230425.38     230727.52      2216.08 o                         
   8   6   5      32556.66      30741.56       526.54 o                         
   9   6   5       2864.65       2594.54       185.76 o                         
  10   6   5        573.83        394.44       131.06 o                         
  11   6   5       5649.31       5500.31       310.99 o                         
  12   6   5       2508.05       2074.45       253.59 o                         
  13   6   5       3979.27       3429.66       483.14 o                         
  14   6   5       1791.54       1293.90       277.14 o                         
  15   6   5       5214.64       4449.43       777.89 o                         
  16   6   5       1875.83       1010.38       275.07 o                         
  17   6   5       1333.83        867.88       288.27 o                         
 -19   7   5       2716.88       2319.73       446.88 o                         
 -18   7   5        490.57       -254.50       342.36 o                         
 -17   7   5      11239.41      11187.47       617.00 o                         
 -16   7   5        371.42        -63.21       178.93 o                         
 -15   7   5      17783.97      18085.17       509.52 o                         
 -14   7   5      18931.69      19964.09       467.79 o                         
 -13   7   5      15359.50      15937.90       375.03 o                         
 -12   7   5      33089.41      31858.85       459.72 o                         
 -11   7   5        477.28        233.33        88.55 o                         
 -10   7   5       5138.97       5633.68       193.87 o                         
  -9   7   5      31640.77      32444.84       404.43 o                         
  -8   7   5      19319.37      21273.42       323.33 o                         
  -7   7   5       1081.64        981.51        81.77 o                         
  -6   7   5        544.93        427.63        65.04 o                         
  -5   7   5      59578.27      60839.68       918.61 o                         
  -4   7   5      27027.43      27850.96       323.89 o                         
  -3   7   5       1728.84       1581.13       125.31 o                         
  -2   7   5       3900.17       2816.16        97.33 o                         
  -1   7   5      20466.41      19868.87       239.20 o                         
   0   7   5      10933.07      11273.86       190.00 o                         
   1   7   5      13494.17      12407.54       216.43 o                         
   2   7   5       5846.47       5343.14       120.95 o                         
   3   7   5       1316.28       1288.95        84.96 o                         
   4   7   5       7553.93       7221.33       187.25 o                         
   5   7   5       8237.64       8944.62       226.04 o                         
   6   7   5      14367.38      14532.21       298.64 o                         
   7   7   5      85574.82      82252.47       923.53 o                         
   8   7   5        778.04       1104.90       114.37 o                         
   9   7   5       2994.47       2701.78       200.03 o                         
  10   7   5       2690.39       2022.81       172.24 o                         
  11   7   5      30894.02      33171.84       623.56 o                         
  12   7   5        642.01        323.25       177.13 o                         
  13   7   5       7861.99       7126.67       496.90 o                         
  14   7   5       3977.87       2283.58       311.59 o                         
  15   7   5         79.64       -126.15       320.30 o                         
  16   7   5       1127.95        998.67       272.28 o                         
  17   7   5          0.49       -152.86       226.91 o                         
 -18   8   5        130.21         18.44       367.00 o                         
 -17   8   5       3401.57       3391.85      1135.15 o                         
 -16   8   5       2290.85       1932.65       253.91 o                         
 -15   8   5         51.41       -170.91       170.91 o                         
 -14   8   5      15568.22      15296.63       413.72 o                         
 -13   8   5       9941.86      10178.88       328.28 o                         
 -12   8   5       7838.89       7625.58       257.33 o                         
 -11   8   5      13187.42      12164.55       280.40 o                         
 -10   8   5       4217.30       5042.36       191.70 o                         
  -9   8   5        642.13        673.06        79.89 o                         
  -8   8   5      33780.43      35543.12       446.48 o                         
  -7   8   5        312.48        219.82        67.27 o                         
  -6   8   5       1001.49        915.54        74.23 o                         
  -5   8   5          5.58        -49.05        49.05 o                         
  -4   8   5      12394.01      11778.91       221.28 o                         
  -3   8   5         81.16         -8.53        54.99 o                         
  -2   8   5       7109.90       6316.79       138.38 o                         
  -1   8   5      24285.71      21834.12       252.70 o                         
   0   8   5      11319.37      10468.71       231.49 o                         
   1   8   5      40863.79      40097.37       679.96 o                         
   2   8   5      33014.06      31454.90       609.13 o                         
   3   8   5      39444.42      40990.29       432.11 o                         
   4   8   5        285.89        229.72        56.60 o                         
   5   8   5        465.52        403.22        69.85 o                         
   6   8   5      10462.83      10233.00       281.12 o                         
   7   8   5       2374.03       2414.22       197.21 o                         
   8   8   5        139.60        -85.23        86.82 o                         
   9   8   5         86.34        -23.03        98.03 o                         
  10   8   5         31.94        -60.10       120.34 o                         
  11   8   5       1516.87        946.21       164.38 o                         
  12   8   5        248.46       -156.32       171.39 o                         
  13   8   5        208.73       -213.22       213.22 o                         
  14   8   5        495.94        150.33       227.92 o                         
  15   8   5      11696.59      12168.76       628.36 o                         
  16   8   5         22.30       -163.83       247.05 o                         
  17   8   5       4208.66       2626.37       647.99 o                         
 -18   9   5       3671.64       3644.79      1468.01 o                         
 -17   9   5      16359.77      18480.68       942.26 o                         
 -16   9   5       3997.54       4624.62       587.73 o                         
 -15   9   5       3986.08       4017.42       426.24 o                         
 -14   9   5       2914.29       2063.48       211.12 o                         
 -13   9   5        290.26       -130.50       130.50 o                         
 -12   9   5        165.27        -96.59        96.59 o                         
 -11   9   5      13135.68      11966.81       309.97 o                         
 -10   9   5      49958.64      50381.05       671.45 o                         
  -9   9   5       2449.59       2513.09       157.52 o                         
  -8   9   5         78.51        145.36        73.31 o                         
  -7   9   5       2105.38       1642.44       110.89 o                         
  -6   9   5      11730.87      11925.74       251.92 o                         
  -5   9   5       8168.91       7711.95       245.56 o                         
  -4   9   5      17930.85      18110.11       316.82 o                         
  -3   9   5      17409.41      17206.65       281.52 o                         
  -2   9   5      10704.71      10526.16       198.29 o                         
  -1   9   5      13399.09      13445.99       249.42 o                         
   0   9   5      11403.50       9166.93       215.99 o                         
   1   9   5       2030.15       2231.54       154.30 o                         
   2   9   5      17380.95      15770.82       322.52 o                         
   3   9   5      18443.97      17104.68       227.14 o                         
   4   9   5      22748.49      22234.98       292.14 o                         
   5   9   5       1554.97       1350.64       101.67 o                         
   6   9   5      10381.28      10428.67       227.55 o                         
   7   9   5        817.15        651.49        98.98 o                         
   8   9   5       4160.72       4020.35       222.77 o                         
   9   9   5        651.54        946.72       137.07 o                         
  10   9   5       1215.60        912.69       155.16 o                         
  11   9   5       4027.29       4445.28       320.20 o                         
  12   9   5       1313.69        779.47       206.52 o                         
  13   9   5       5841.93       5415.21       407.41 o                         
  14   9   5       1339.71        743.37       248.45 o                         
  15   9   5       2616.42       2160.53       348.31 o                         
  16   9   5       1148.03       1092.15       285.15 o                         
 -18  10   5          3.71         51.21       358.47 o                         
 -17  10   5       1577.47       2012.78       426.14 o                         
 -16  10   5        464.26        466.64       238.59 o                         
 -15  10   5        773.82        469.67       224.21 o                         
 -14  10   5      15855.47      17447.19       601.68 o                         
 -13  10   5         17.21       -133.81       133.81 o                         
 -12  10   5        301.82        -47.49       111.21 o                         
 -11  10   5      20472.21      19688.57       377.38 o                         
 -10  10   5      16294.77      16898.37       334.06 o                         
  -9  10   5      54343.36      54214.52       875.98 o                         
  -8  10   5      27343.60      27535.15       379.26 o                         
  -7  10   5       3041.26       2602.95       134.66 o                         
  -6  10   5       6158.12       6037.56       146.94 o                         
  -5  10   5      19506.81      20764.38       366.74 o                         
  -4  10   5      10732.21      10979.37       243.98 o                         
  -3  10   5       9564.61       8239.96       185.25 o                         
  -2  10   5      33809.55      30936.56       520.42 o                         
  -1  10   5      27009.49      26279.43       480.19 o                         
   0  10   5      15641.17      15092.19       450.19 o                         
   1  10   5       4290.11       3913.94       170.59 o                         
   2  10   5      19944.19      20532.41       401.60 o                         
   3  10   5      17918.38      17281.00       267.19 o                         
   4  10   5       2913.55       3659.10       131.38 o                         
   5  10   5      14925.35      15110.91       249.08 o                         
   6  10   5       8215.49       8207.10       206.55 o                         
   7  10   5        117.32         80.70        82.47 o                         
   8  10   5      18469.68      17463.47       362.86 o                         
   9  10   5      84882.15      85984.58      1091.66 o                         
  10  10   5      25167.29      25578.06       531.20 o                         
  11  10   5       1677.35        895.38       280.72 o                         
  12  10   5       1852.53       1188.61       208.12 o                         
  13  10   5        870.87        994.72       204.15 o                         
  14  10   5      11156.56      12411.66       608.79 o                         
  15  10   5        328.60        -86.94       298.11 o                         
  16  10   5       7226.71       7389.40       588.74 o                         
 -17  11   5       2168.16       2205.86       407.27 o                         
 -16  11   5      11856.42      12405.87      1002.78 o                         
 -15  11   5       5195.15       4884.13       469.97 o                         
 -14  11   5       6656.86       6437.24       402.13 o                         
 -13  11   5       3561.47       2891.27       242.41 o                         
 -12  11   5       1690.59       1057.12       151.41 o                         
 -11  11   5        748.65        331.13       120.38 o                         
 -10  11   5          3.17        -79.42       104.72 o                         
  -9  11   5      58032.76      59975.85       702.49 o                         
  -8  11   5       2219.15       2371.40       175.14 o                         
  -7  11   5      37137.77      36244.42       622.16 o                         
  -6  11   5       8205.04       8625.22       254.58 o                         
  -5  11   5       3298.94       3098.80       172.32 o                         
  -4  11   5       5613.17       5235.48       171.29 o                         
  -3  11   5        223.29        137.02        57.44 o                         
  -2  11   5       8508.33       8706.70       306.20 o                         
  -1  11   5       1670.80       1688.90       160.35 o                         
   0  11   5         57.23          6.51       102.12 o                         
   1  11   5       2879.48       2433.59       149.42 o                         
   2  11   5      76153.36      74615.61       974.73 o                         
   3  11   5      49731.62      48547.41       776.11 o                         
   4  11   5      71283.18      69231.21       755.42 o                         
   5  11   5       7491.26       7746.83       185.31 o                         
   6  11   5         31.59        -30.63        70.85 o                         
   7  11   5      10223.45      10754.77       253.81 o                         
   8  11   5      36091.06      36229.37       497.27 o                         
   9  11   5       1740.83       1875.89       349.39 o                         
  10  11   5      48858.83      49544.68       777.19 o                         
  11  11   5      16221.46      17071.46       463.38 o                         
  12  11   5        168.26        -25.98       234.06 o                         
  13  11   5       1253.71        930.56       214.68 o                         
  14  11   5        926.75        497.03       253.77 o                         
  15  11   5       2612.13       2368.92       335.80 o                         
  16  11   5        652.10        647.57       276.56 o                         
 -17  12   5          2.77       -235.16       235.16 o                         
 -16  12   5        760.74        514.71       246.97 o                         
 -15  12   5       1430.82        827.38       242.97 o                         
 -14  12   5       9673.87      10633.90       537.07 o                         
 -13  12   5      18495.66      18849.23       559.55 o                         
 -12  12   5       9312.17       9132.25       325.65 o                         
 -11  12   5         41.84       -108.67       108.67 o                         
 -10  12   5      12606.20      13137.71       515.29 o                         
  -9  12   5      26028.32      27166.72       475.85 o                         
  -8  12   5     119346.33     117738.73      1622.58 o                         
  -7  12   5        897.59        793.28       103.23 o                         
  -6  12   5       3675.29       3625.35       249.54 o                         
  -5  12   5       1458.83       1224.99       130.35 o                         
  -4  12   5       2694.24       2944.97       178.08 o                         
  -3  12   5       2203.66       2526.34       341.40 o                         
  -2  12   5       4584.68       4881.99       392.61 o                         
  -1  12   5      17445.31      17308.87       699.87 o                         
   0  12   5        506.44        315.75        97.57 o                         
   1  12   5       2421.76       2285.86       294.06 o                         
   2  12   5        853.95        863.45       128.53 o                         
   3  12   5      33655.68      32563.65       541.96 o                         
   4  12   5       5640.51       5322.67       172.23 o                         
   5  12   5        790.25        526.84        86.39 o                         
   6  12   5       3718.89       3194.96       164.92 o                         
   7  12   5       1728.78       1531.40       165.54 o                         
   8  12   5        326.18        109.90        99.10 o                         
   9  12   5      77370.65      78782.45      1025.79 o                         
  10  12   5      42847.43      44669.29       726.39 o                         
  11  12   5      17211.78      17804.47       533.92 o                         
  12  12   5       1219.51        775.54       195.61 o                         
  13  12   5          1.12        -63.52       181.47 o                         
  14  12   5       4284.67       4813.89       431.12 o                         
  15  12   5        138.44         96.60       217.25 o                         
 -16  13   5       1751.19        807.99       270.15 o                         
 -15  13   5        306.70       -194.89       198.93 o                         
 -14  13   5       1651.79       1642.02       244.49 o                         
 -13  13   5       1358.89       1080.35       199.57 o                         
 -12  13   5       4326.85       3922.34       278.43 o                         
 -11  13   5       4518.26       4399.11       259.54 o                         
 -10  13   5      12252.34      11684.98       331.84 o                         
  -9  13   5      40410.44      41482.63       644.22 o                         
  -8  13   5       1172.02       1004.45       148.60 o                         
  -7  13   5      20609.61      21610.46       524.36 o                         
  -6  13   5      26645.14      28680.19       575.15 o                         
  -5  13   5       3860.55       3609.52       274.48 o                         
  -4  13   5         29.27         27.84        79.56 o                         
  -3  13   5       2900.29       3328.63       392.61 o                         
  -2  13   5      18804.69      19032.93       734.01 o                         
  -1  13   5       2260.93       2065.46       375.54 o                         
   0  13   5      17257.48      17340.83       548.30 o                         
   1  13   5      20169.82      19627.46       938.84 o                         
   2  13   5      28813.78      26975.11       588.61 o                         
   3  13   5      41879.27      40578.96       619.33 o                         
   4  13   5       8297.33       8927.50       301.54 o                         
   5  13   5       1510.23       1391.17       117.54 o                         
   6  13   5       6020.54       6126.39       226.22 o                         
   7  13   5         40.68         69.96        99.44 o                         
   8  13   5      17398.57      18203.14       340.62 o                         
   9  13   5        392.09        394.06       132.90 o                         
  10  13   5      23377.02      24011.21       513.30 o                         
  11  13   5        166.37        124.08       170.65 o                         
  12  13   5       1573.16       1477.35       303.28 o                         
  13  13   5       7427.81       7856.64       757.46 o                         
  14  13   5       5943.81       6694.74       614.80 o                         
  15  13   5       3060.99       2428.24       341.90 o                         
 -16  14   5       4007.41       3655.92       423.16 o                         
 -15  14   5       3508.13       2355.55       288.51 o                         
 -14  14   5       4729.09       4732.40       424.43 o                         
 -13  14   5       3510.24       2898.55       281.92 o                         
 -12  14   5      11103.58      12001.30       484.90 o                         
 -11  14   5        516.20        558.79       129.65 o                         
 -10  14   5        237.01        101.81       106.94 o                         
  -9  14   5       1270.10        818.01       225.55 o                         
  -8  14   5      56365.25      60903.37      1045.04 o                         
  -7  14   5      60705.21      61252.22      1019.85 o                         
  -6  14   5       2122.06       2449.44       261.01 o                         
  -5  14   5      47037.21      49341.26       950.00 o                         
  -4  14   5       8379.86       8739.78       318.80 o                         
  -3  14   5      18115.57      18691.53       751.08 o                         
  -2  14   5        738.52        716.94       204.84 o                         
  -1  14   5        708.52        460.89       204.84 o                         
   0  14   5      11812.19      12034.27       665.73 o                         
   1  14   5       1760.25       1521.53       205.19 o                         
   2  14   5       9508.66       9645.05      1041.26 o                         
   3  14   5       2092.06       1691.79       240.50 o                         
   4  14   5       1620.85       1136.19       118.53 o                         
   5  14   5       1002.42        797.41       100.13 o                         
   6  14   5       3831.99       3904.71       223.12 o                         
   7  14   5       1642.75        923.19       135.79 o                         
   8  14   5       8211.96       8394.92       327.89 o                         
   9  14   5        718.10        483.04       156.27 o                         
  10  14   5       3235.99       3603.74       447.07 o                         
  11  14   5       5240.71       5631.82       708.40 o                         
  12  14   5       1388.92        520.79       418.21 o                         
  13  14   5       2100.08       1468.96       469.42 o                         
  14  14   5        148.45       -339.60       443.82 o                         
 -15  15   5        490.03        -45.85       212.30 o                         
 -14  15   5        374.95         98.54       193.00 o                         
 -13  15   5       4372.15       4173.07       312.68 o                         
 -12  15   5        216.29        228.63       160.15 o                         
 -11  15   5       7383.15       7275.37       271.07 o                         
 -10  15   5       6105.77       7254.03       523.20 o                         
  -9  15   5          1.42        -87.55       161.87 o                         
  -8  15   5      11513.00      11563.19       441.35 o                         
  -7  15   5       7170.90       7842.42       420.73 o                         
  -6  15   5      92628.76      94534.24      1428.03 o                         
  -5  15   5        547.28        488.63       143.34 o                         
  -4  15   5        422.38        290.19       204.84 o                         
  -3  15   5       8719.12       9268.95       563.31 o                         
  -2  15   5      25535.04      27499.60       955.91 o                         
  -1  15   5      16116.19      17086.96       768.15 o                         
   0  15   5      17939.44      18401.34       819.35 o                         
   1  15   5       6342.74       6503.63       580.38 o                         
   2  15   5       2312.49       1472.63       228.38 o                         
   3  15   5       2959.47       3421.32       415.24 o                         
   4  15   5       2307.04       1754.86       264.72 o                         
   5  15   5       4470.90       3726.67       252.73 o                         
   6  15   5       1348.00        831.90       121.35 o                         
   7  15   5      24613.49      25232.05       621.07 o                         
   8  15   5       2757.64       1871.27       344.59 o                         
   9  15   5      12048.76      13422.83       656.14 o                         
  10  15   5          3.31         26.82       239.96 o                         
  11  15   5       1453.38        985.15       309.46 o                         
  12  15   5       3979.52       4168.62      1186.36 o                         
  13  15   5        155.45        368.54       375.54 o                         
 -14  16   5       3537.34       3555.60       308.37 o                         
 -13  16   5       2581.19       2669.95       236.53 o                         
 -12  16   5          6.18         34.33        98.12 o                         
 -11  16   5        349.88        294.61       204.15 o                         
 -10  16   5         79.08         11.79       173.40 o                         
  -9  16   5        728.00        231.04       163.87 o                         
  -8  16   5       3957.63       3549.24       337.87 o                         
  -7  16   5      63075.16      65328.95      1079.31 o                         
  -6  16   5       1164.48        740.00       152.11 o                         
  -5  16   5      34238.02      35993.38      1229.03 o                         
  -4  16   5       6327.82       7835.08       546.24 o                         
  -3  16   5       2158.24       2594.62       426.75 o                         
  -2  16   5       5842.20       6213.44       512.10 o                         
  -1  16   5      13443.26      14219.22       699.87 o                         
   0  16   5       8247.34       9081.18       631.59 o                         
   1  16   5       1055.06       1109.54       290.19 o                         
   2  16   5      10923.03      11151.88       546.71 o                         
   3  16   5       4910.90       5331.82       478.75 o                         
   4  16   5       1691.31       1146.57       486.49 o                         
   5  16   5       9412.64      10409.98       336.78 o                         
   6  16   5      20590.49      20641.90       480.27 o                         
   7  16   5        116.55        -91.07        91.07 o                         
   8  16   5      22734.65      23076.90       752.94 o                         
   9  16   5      17941.53      17528.98       454.41 o                         
  10  16   5         62.07        -50.47       168.52 o                         
  11  16   5        310.76        213.72       287.76 o                         
  12  16   5       1960.18       1190.15       249.42 o                         
  13  16   5      12083.75      14257.62       693.33 o                         
 -13  17   5      22011.30      24710.98       954.58 o                         
 -12  17   5      12770.94      13981.77       591.65 o                         
 -11  17   5      24751.11      27427.74       733.64 o                         
 -10  17   5       5675.64       5947.58       405.71 o                         
  -9  17   5       1214.71        822.51       183.93 o                         
  -8  17   5        771.77        185.14       165.22 o                         
  -7  17   5      15600.83      16349.62       614.79 o                         
  -6  17   5       9223.23       9527.20       363.40 o                         
  -5  17   5        407.94        170.70       221.91 o                         
  -4  17   5       3282.76       4130.91       495.03 o                         
  -3  17   5        586.87        392.61       221.91 o                         
  -2  17   5        840.38       1143.68       256.05 o                         
  -1  17   5       2513.46       2304.44       460.89 o                         
   0  17   5        720.96        546.24       273.12 o                         
   1  17   5       1186.19       1348.52       324.33 o                         
   2  17   5         64.47       -238.98       238.98 o                         
   3  17   5       7618.04       7711.42       536.75 o                         
   4  17   5       1196.63        812.04       250.04 o                         
   5  17   5       3602.73       3174.62       431.17 o                         
   6  17   5         99.84        -98.37       208.13 o                         
   7  17   5      29650.81      29990.05       840.16 o                         
   8  17   5       1343.32       1083.33       116.87 o                         
   9  17   5       1450.83       1209.65       169.69 o                         
  10  17   5       5489.08       5016.45       354.55 o                         
  11  17   5        352.32       -133.76       186.64 o                         
  12  17   5        168.98       -204.01       204.01 o                         
 -12  18   5      20205.35      22085.62       962.26 o                         
 -11  18   5       5299.96       6495.48       738.39 o                         
 -10  18   5       1092.11       1104.78       188.05 o                         
  -9  18   5       1281.74        841.15       191.78 o                         
  -8  18   5       9753.61      10073.55       415.50 o                         
  -7  18   5       9418.70       9313.85       377.56 o                         
  -6  18   5       7966.03       8638.21       512.10 o                         
  -5  18   5       9559.00      11778.22       699.87 o                         
  -4  18   5        345.40        409.68       238.98 o                         
  -3  18   5        279.24         51.21       221.91 o                         
  -2  18   5        173.06        136.56       238.98 o                         
  -1  18   5       5336.83       6093.95       546.24 o                         
   0  18   5       7557.59       8671.50       665.73 o                         
   1  18   5        207.59        307.26       273.12 o                         
   2  18   5       9387.16       8620.30       734.01 o                         
   3  18   5       2858.08       2321.51       409.68 o                         
   4  18   5        467.37         74.84       307.26 o                         
   5  18   5        187.17        -77.12       133.05 o                         
   6  18   5       1250.23        963.78       150.20 o                         
   7  18   5        998.92        845.42       149.77 o                         
   8  18   5        619.22        342.62       239.96 o                         
   9  18   5       2635.28       1365.59       597.45 o                         
  10  18   5        359.87        217.78       144.01 o                         
  11  18   5       2947.51       2683.41       431.32 o                         
 -11  19   5      11453.43      11007.26       924.72 o                         
 -10  19   5        350.63          3.39       165.61 o                         
  -9  19   5       1405.57       1116.27       174.74 o                         
  -8  19   5        916.33        815.09       174.25 o                         
  -7  19   5        191.42         39.83       198.88 o                         
  -6  19   5       6493.03       5929.58       451.55 o                         
  -5  19   5       1161.51        443.82       193.12 o                         
  -4  19   5       1272.49        768.15       273.12 o                         
  -3  19   5         29.26       -221.91       221.91 o                         
  -2  19   5         97.24        375.54       238.98 o                         
  -1  19   5         64.59        273.12       238.98 o                         
   0  19   5       2462.32       2662.90       529.17 o                         
   1  19   5       2167.60       1399.73       341.40 o                         
   2  19   5          8.88        -85.35       290.19 o                         
   3  19   5       9425.55       9576.21       819.35 o                         
   4  19   5         98.99        -17.07       307.26 o                         
   5  19   5       6015.46       5991.38       485.42 o                         
   6  19   5         23.25        140.02       170.06 o                         
   7  19   5        358.99        330.73       219.56 o                         
   8  19   5          3.48       -174.86       230.04 o                         
   9  19   5        140.23       -460.89       460.89 o                         
 -10  20   5        854.42        229.68       214.35 o                         
  -9  20   5         13.82       -145.44       145.44 o                         
  -8  20   5       5041.59       4942.10       317.67 o                         
  -7  20   5       2329.15       2122.69       339.39 o                         
  -6  20   5        824.57         34.14       341.40 o                         
  -5  20   5       4209.14       4279.01       410.39 o                         
  -4  20   5       3896.08       2423.92       375.54 o                         
  -3  20   5      29913.53      30998.92      1160.75 o                         
  -2  20   5       6274.11       7561.96       631.59 o                         
  -1  20   5      10717.85      10600.40       716.94 o                         
   0  20   5        338.77         51.21       256.05 o                         
   1  20   5          2.90        -68.28       273.12 o                         
   2  20   5       1382.51        614.52       341.40 o                         
   3  20   5       1967.17       1194.89       392.61 o                         
   4  20   5        580.16        563.31       375.54 o                         
   5  20   5       1245.21        950.81       193.19 o                         
   6  20   5        869.01        652.01       192.27 o                         
   7  20   5        594.73        364.82       225.70 o                         
   8  20   5         75.95       -119.49       477.96 o                         
  -8  21   5        360.93        231.54       191.78 o                         
  -7  21   5       4765.71       4168.76       387.07 o                         
  -6  21   5        447.34        188.57       293.52 o                         
  -5  21   5        905.74        486.49       217.26 o                         
  -4  21   5         27.91        261.74       198.88 o                         
  -3  21   5       2378.78       2833.60       580.38 o                         
  -2  21   5       6341.50       8552.02       682.80 o                         
  -1  21   5       5620.81       6896.24       648.66 o                         
   0  21   5        253.36        324.33       256.05 o                         
   1  21   5       3081.70       3874.87       648.66 o                         
   2  21   5        643.45        341.40       341.40 o                         
   3  21   5      52381.49      52677.69      1894.76 o                         
   4  21   5       1529.27       1536.29       443.82 o                         
   5  21   5      27632.13      28198.33      1630.18 o                         
   6  21   5        674.15        755.34       256.05 o                         
  -6  22   5        575.98        377.71       183.79 o                         
  -5  22   5         40.75        -84.60       166.96 o                         
  -4  22   5        393.14        -55.39       153.61 o                         
  -3  22   5      44674.97      44951.21      4071.17 o                         
  -2  22   5       1248.85        970.98       477.96 o                         
  -1  22   5      17294.39      19715.72       972.98 o                         
   0  22   5       1909.77       1263.17       358.47 o                         
   1  22   5         17.06        341.40       307.26 o                         
   2  22   5        731.95        392.61       358.47 o                         
   3  22   5      10013.01       9746.91       972.98 o                         
   4  22   5      18206.65      19766.93      1229.03 o                         
 -20   0   6       2418.85       1620.10       463.65 o                         
 -18   0   6      30987.62      31109.41       930.85 o                         
 -16   0   6      11363.04      10643.19      1442.41 o                         
 -14   0   6       1476.09       1095.54       269.77 o                         
 -12   0   6       2318.14       2502.52       318.33 o                         
 -10   0   6      15825.20      15967.66       404.83 o                         
  -8   0   6      84230.99      86621.41      1833.09 o                         
  -6   0   6      72805.05      76243.94      1149.58 o                         
  -4   0   6     228542.11     238712.80      2997.60 o                         
  -2   0   6     115347.98     122668.72      1586.06 o                         
   0   0   6      26992.41      30333.52       812.65 o                         
   2   0   6      62228.45      60699.01      1629.84 o                         
   4   0   6         76.57        204.84        88.70 o                         
   6   0   6      18815.97      18882.49       452.72 o                         
   8   0   6        988.24        469.42       162.16 o                         
  10   0   6      53304.21      54676.00      1242.53 o                         
  12   0   6       2283.18       2184.95       409.68 o                         
  14   0   6        750.00        529.17       358.47 o                         
  16   0   6        392.10        934.14       344.45 o                         
  18   0   6        308.22        359.23       400.99 o                         
 -20   1   6       1280.18        445.96       296.68 o                         
 -19   1   6       4770.54       3417.02       305.29 o                         
 -18   1   6        236.26        197.35       198.13 o                         
 -17   1   6       1819.58       1360.94       217.19 o                         
 -16   1   6      12363.99      11421.30       447.66 o                         
 -15   1   6         71.42       -135.44       143.59 o                         
 -14   1   6      13852.13      13818.25       424.70 o                         
 -13   1   6       1379.32       1100.90       155.31 o                         
 -12   1   6       4214.64       3806.93       233.52 o                         
 -11   1   6       1034.95        775.44       103.10 o                         
 -10   1   6     310060.59     313260.94      2980.51 o                         
  -9   1   6      53103.68      52938.68       705.63 o                         
  -8   1   6     182701.66     178859.39      1522.53 o                         
  -7   1   6       1312.77        999.05        75.86 o                         
  -6   1   6      13893.88      15290.44       226.24 o                         
  -5   1   6         19.16         54.12        50.19 o                         
  -4   1   6         41.09        108.33        48.53 o                         
  -3   1   6       4492.04       4697.35       121.45 o                         
  -2   1   6      35519.27      37810.66       353.65 o                         
  -1   1   6      10738.56      11528.79       168.12 o                         
   0   1   6      31571.69      32702.83       458.13 o                         
   1   1   6       3937.16       5015.83       131.89 o                         
   2   1   6     308222.56     306160.22      2597.92 o                         
   3   1   6       8867.06       8082.55       168.19 o                         
   4   1   6       1233.44       1268.27        84.45 o                         
   5   1   6        432.21        618.14        75.40 o                         
   6   1   6      76174.06      75931.83       822.24 o                         
   7   1   6        104.48         70.27        79.14 o                         
   8   1   6         28.63         53.07        86.45 o                         
   9   1   6       4096.71       3403.21       220.60 o                         
  10   1   6       1890.16       1560.79       177.72 o                         
  11   1   6      10545.66      10914.36       456.14 o                         
  12   1   6          3.80       -133.81       186.80 o                         
  13   1   6       1008.62        944.72       290.19 o                         
  14   1   6      14104.70      15563.94      1258.43 o                         
  15   1   6        339.22        151.90       227.97 o                         
  16   1   6       7799.63       8242.38       531.75 o                         
  17   1   6        544.77        856.69       259.95 o                         
  18   1   6       1210.75        434.21       280.88 o                         
 -20   2   6         39.21       -263.52       263.52 o                         
 -19   2   6        126.11       -204.99       204.99 o                         
 -18   2   6      12397.48      12825.99       590.48 o                         
 -17   2   6       1229.51        685.57       233.65 o                         
 -16   2   6       3777.41       2976.98       379.43 o                         
 -15   2   6      12567.71      13268.18       446.28 o                         
 -14   2   6       2067.40       1542.70       180.86 o                         
 -13   2   6       4001.47       3977.71       264.10 o                         
 -12   2   6       1939.10       1349.94       134.75 o                         
 -11   2   6      35638.84      37253.67       510.13 o                         
 -10   2   6      27650.18      28363.70       416.27 o                         
  -9   2   6     205369.16     207195.56      1872.84 o                         
  -8   2   6      90319.58      92577.28       987.01 o                         
  -7   2   6      35278.45      37310.07       443.85 o                         
  -6   2   6      22299.38      25480.97       355.27 o                         
  -5   2   6        229.43        216.10        60.11 o                         
  -4   2   6      17654.77      18324.20       306.15 o                         
  -3   2   6       6726.32       7500.42       145.53 o                         
  -2   2   6     224856.97     234928.19      1934.23 o                         
  -1   2   6       1659.92       1738.33        90.14 o                         
   0   2   6      33004.59      37984.38       379.22 o                         
   1   2   6      63921.08      64246.63       591.78 o                         
   2   2   6         46.36         41.36        48.53 o                         
   3   2   6       3966.16       2518.30       110.93 o                         
   4   2   6         61.35          7.10        55.70 o                         
   5   2   6       4271.21       4121.68       169.20 o                         
   6   2   6        131.47        136.20        72.25 o                         
   7   2   6       2839.26       2380.31       154.16 o                         
   8   2   6        129.50        162.91        90.57 o                         
   9   2   6       1385.63       1221.36       132.16 o                         
  10   2   6        171.75         43.87       113.63 o                         
  11   2   6          4.54        -33.28       147.17 o                         
  12   2   6       5806.02       6129.24       648.66 o                         
  13   2   6        323.54        221.91       217.26 o                         
  14   2   6      15761.62      16847.04       676.65 o                         
  15   2   6         12.82       -234.71       234.71 o                         
  16   2   6        829.69        368.18       237.34 o                         
  17   2   6       8584.23       9258.93       586.58 o                         
  18   2   6         38.83         -8.76       242.02 o                         
 -20   3   6       2272.09       1564.55       279.26 o                         
 -19   3   6       9243.42       9660.94       522.73 o                         
 -18   3   6        544.31          0.95       214.47 o                         
 -17   3   6        749.14        306.22       217.01 o                         
 -16   3   6        129.34       -226.67       226.67 o                         
 -15   3   6      14657.78      16898.26       560.16 o                         
 -14   3   6        923.09        567.25       176.33 o                         
 -13   3   6        543.63        241.96       153.62 o                         
 -12   3   6       1611.27       1394.75       125.15 o                         
 -11   3   6         10.58        -92.03        92.03 o                         
 -10   3   6      11526.14      11812.26       270.99 o                         
  -9   3   6      49664.91      48991.71       573.59 o                         
  -8   3   6      20191.35      21485.85       301.28 o                         
  -7   3   6        813.71        834.47        78.14 o                         
  -6   3   6      46838.85      48743.26       560.40 o                         
  -5   3   6     109044.04     119387.52      1125.13 o                         
  -4   3   6        196.88         66.34        53.11 o                         
  -3   3   6      16259.91      16264.47       226.95 o                         
  -2   3   6     130224.80     132139.28      1202.39 o                         
  -1   3   6        380.75        397.20        50.23 o                         
   0   3   6       3484.48       3646.43       110.92 o                         
   1   3   6       5828.89       5259.24       129.62 o                         
   2   3   6          6.64         11.87        45.87 o                         
   3   3   6        146.80        198.87        52.85 o                         
   4   3   6      13915.78      13610.64       252.05 o                         
   5   3   6       1578.44       1001.02        91.10 o                         
   6   3   6      49828.29      49493.55       653.67 o                         
   7   3   6      12621.38      12326.26       278.39 o                         
   8   3   6        706.11        621.80       101.42 o                         
   9   3   6        914.30        842.04       118.34 o                         
  10   3   6        229.98        -30.32       137.97 o                         
  11   3   6       3218.72       3024.06       310.44 o                         
  12   3   6          4.43        169.11       150.66 o                         
  13   3   6        470.85        275.82       202.13 o                         
  14   3   6       8923.80       9179.02       777.60 o                         
  15   3   6       5975.49       6368.05       627.42 o                         
  16   3   6         51.25        -60.77       243.04 o                         
  17   3   6       4740.51       4460.99       579.00 o                         
 -19   4   6        463.63        309.01       230.46 o                         
 -18   4   6       5616.64       5206.09       623.35 o                         
 -17   4   6       1152.62        662.05       348.46 o                         
 -16   4   6       1340.57        669.02       238.99 o                         
 -15   4   6       8725.43       9509.40       459.03 o                         
 -14   4   6        297.92         22.98       157.72 o                         
 -13   4   6       2389.31       1823.87       176.45 o                         
 -12   4   6        138.85         94.09       127.89 o                         
 -11   4   6      10258.34      10574.87       304.14 o                         
 -10   4   6      10835.52      10387.25       250.33 o                         
  -9   4   6      75076.17      73275.06       775.12 o                         
  -8   4   6        363.15        240.44        69.10 o                         
  -7   4   6      31892.15      32689.77       403.79 o                         
  -6   4   6      38493.27      41618.02       501.25 o                         
  -5   4   6      20140.38      20301.46       316.54 o                         
  -4   4   6      11461.71      10453.55       186.30 o                         
  -3   4   6        892.81        801.97        68.14 o                         
  -2   4   6      29672.46      31201.13       345.77 o                         
  -1   4   6       1091.17       1131.91        83.18 o                         
   0   4   6      80244.91      78493.80       743.11 o                         
   1   4   6       2558.59       2268.29       100.46 o                         
   2   4   6       8132.58       8690.74       168.06 o                         
   3   4   6       1851.22       1627.95       121.97 o                         
   4   4   6       4025.13       3890.42       174.83 o                         
   5   4   6      22456.12      23579.47       482.48 o                         
   6   4   6     132538.14     130077.46      1415.57 o                         
   7   4   6         43.45         -2.28        91.91 o                         
   8   4   6      44342.26      41604.85       686.21 o                         
   9   4   6        313.36        247.25       165.00 o                         
  10   4   6      24489.77      25320.30       552.09 o                         
  11   4   6      13056.88      13738.79       501.85 o                         
  12   4   6      29917.25      31595.24       700.74 o                         
  13   4   6        160.89        -37.71       197.68 o                         
  14   4   6      13096.27      12709.21       619.42 o                         
  15   4   6        295.85         36.60       231.33 o                         
  16   4   6        515.78        537.61       319.84 o                         
  17   4   6      17953.75      20246.75       736.64 o                         
 -19   5   6          0.74        -90.59       225.16 o                         
 -18   5   6        303.58        -40.09       208.31 o                         
 -17   5   6        905.85        606.77       280.65 o                         
 -16   5   6        592.62        285.59       202.03 o                         
 -15   5   6       2445.52       1919.11       225.16 o                         
 -14   5   6          3.76         17.77       140.11 o                         
 -13   5   6       1898.20       1561.08       167.35 o                         
 -12   5   6       1279.77        960.50       117.00 o                         
 -11   5   6         90.31        -72.26        83.56 o                         
 -10   5   6      10428.09      10842.19       256.50 o                         
  -9   5   6       1981.87       1769.90       120.52 o                         
  -8   5   6       1230.33       1124.23        88.92 o                         
  -7   5   6      15802.41      14872.90       252.30 o                         
  -6   5   6      39615.75      42278.93       540.68 o                         
  -5   5   6      43410.18      45519.88       552.65 o                         
  -4   5   6       5975.37       6714.10       153.76 o                         
  -3   5   6      16933.46      15437.11       217.98 o                         
  -2   5   6         69.79        -23.35        39.51 o                         
  -1   5   6       7685.18       8167.29       141.38 o                         
   0   5   6      57615.98      56930.21       558.63 o                         
   1   5   6       1424.72       1356.19       166.52 o                         
   2   5   6      84866.35      80759.98       865.39 o                         
   3   5   6       2545.64       2969.11       148.11 o                         
   4   5   6     100813.20     100963.23      1094.37 o                         
   5   5   6      10094.14      10794.14       266.62 o                         
   6   5   6     550908.81     539366.94      5207.16 o                         
   7   5   6      44133.49      43252.64       622.21 o                         
   8   5   6       6029.55       5651.04       250.27 o                         
   9   5   6       8394.10       7942.16       318.95 o                         
  10   5   6       3082.19       3264.88       280.68 o                         
  11   5   6         35.77        -86.00       137.81 o                         
  12   5   6        662.54        471.13       165.11 o                         
  13   5   6        232.91        209.03       208.14 o                         
  14   5   6       5074.43       4195.09       431.85 o                         
  15   5   6          0.83       -230.14       235.30 o                         
  16   5   6       6723.80       7097.15       567.83 o                         
  17   5   6        940.96        808.60       270.04 o                         
 -19   6   6       1886.78       1180.82       381.52 o                         
 -18   6   6      13354.06      14613.94       703.12 o                         
 -17   6   6       2596.02       2460.51       272.06 o                         
 -16   6   6      18336.75      19012.09       704.65 o                         
 -15   6   6       9253.24       9473.33       407.67 o                         
 -14   6   6       1623.63       1841.60       199.17 o                         
 -13   6   6      62522.70      65032.21       793.36 o                         
 -12   6   6       1879.77       1622.17       124.04 o                         
 -11   6   6        356.44        163.64        90.00 o                         
 -10   6   6       3372.04       2594.76       170.24 o                         
  -9   6   6       4097.84       4118.55       174.26 o                         
  -8   6   6      11487.02      12127.64       236.46 o                         
  -7   6   6        710.53        483.65        72.41 o                         
  -6   6   6       5499.50       5920.44       189.38 o                         
  -5   6   6       3389.84       3769.89       155.55 o                         
  -4   6   6       1482.20       1824.65       110.63 o                         
  -3   6   6       1022.83        738.83        80.16 o                         
  -2   6   6      47551.68      50783.89       503.14 o                         
  -1   6   6       7860.97       8259.31       165.44 o                         
   0   6   6      51744.45      49179.97       795.30 o                         
   1   6   6         28.72        100.01        51.15 o                         
   2   6   6        750.97        980.00        89.55 o                         
   3   6   6      33340.95      32797.39       755.58 o                         
   4   6   6       3368.77       3711.33       187.05 o                         
   5   6   6      71010.09      69225.80       825.59 o                         
   6   6   6     140537.59     137526.42      1488.19 o                         
   7   6   6      15271.34      14698.03       344.64 o                         
   8   6   6      40165.27      38813.20       598.02 o                         
   9   6   6        706.78        771.48       128.00 o                         
  10   6   6      30613.56      31651.52       587.22 o                         
  11   6   6       4300.39       4414.53       304.15 o                         
  12   6   6      32810.80      36138.17       899.30 o                         
  13   6   6       7078.21       6646.95       503.23 o                         
  14   6   6       3353.79       2259.66       301.62 o                         
  15   6   6        558.58        402.58       250.52 o                         
  16   6   6        447.06        447.30       314.65 o                         
  17   6   6        834.14        570.73       537.70 o                         
 -19   7   6       4619.23       3604.44       496.26 o                         
 -18   7   6       3220.40       1782.50       316.46 o                         
 -17   7   6       1071.69       1374.37       287.40 o                         
 -16   7   6       1250.33        735.61       204.49 o                         
 -15   7   6       8955.57       9214.82       405.01 o                         
 -14   7   6      15363.17      15239.53       704.86 o                         
 -13   7   6        139.77         33.85       115.03 o                         
 -12   7   6      40483.22      41820.82       538.59 o                         
 -11   7   6      11026.20      10465.36       254.64 o                         
 -10   7   6       6011.80       6775.57       205.03 o                         
  -9   7   6      13811.36      12998.84       241.13 o                         
  -8   7   6        539.98        428.79        76.47 o                         
  -7   7   6      43578.83      44915.77       469.75 o                         
  -6   7   6       1449.50        739.77        76.56 o                         
  -5   7   6       1165.15        888.12        76.81 o                         
  -4   7   6        441.01        322.21        55.07 o                         
  -3   7   6       8441.63       8283.29       145.09 o                         
  -2   7   6       1996.44       2091.21        99.91 o                         
  -1   7   6      16454.39      16539.31       239.86 o                         
   0   7   6      15609.87      15010.93       227.25 o                         
   1   7   6       9011.78       9148.20       181.03 o                         
   2   7   6      60149.92      58371.19       871.63 o                         
   3   7   6       1382.06        834.33        83.66 o                         
   4   7   6      35654.72      36439.86       491.91 o                         
   5   7   6      14921.29      14653.22       300.33 o                         
   6   7   6     161806.84     158280.31      1676.38 o                         
   7   7   6      12461.05      12477.51       300.21 o                         
   8   7   6       2845.09       2630.90       259.23 o                         
   9   7   6       2053.98       2007.49       202.46 o                         
  10   7   6       3038.82       2983.78       266.64 o                         
  11   7   6        919.77        634.47       154.75 o                         
  12   7   6       4156.27       4150.78       304.52 o                         
  13   7   6        270.09        148.71       215.97 o                         
  14   7   6       6121.54       5433.72       507.11 o                         
  15   7   6       1003.30        547.31       253.22 o                         
  16   7   6        162.15        -31.03       244.49 o                         
  17   7   6       8399.92      10075.37      1007.12 o                         
 -19   8   6       1726.79       1382.35       605.98 o                         
 -18   8   6      11216.12      11244.87       839.04 o                         
 -17   8   6       2526.00       2135.58       318.61 o                         
 -16   8   6       6552.94       7027.56       451.32 o                         
 -15   8   6       7509.45       7321.66       393.52 o                         
 -14   8   6       2380.94       1578.85       202.27 o                         
 -13   8   6      35778.49      35280.59       548.36 o                         
 -12   8   6       1265.69       1426.57       133.23 o                         
 -11   8   6      40196.09      41590.79       519.11 o                         
 -10   8   6       9143.28       9414.36       231.09 o                         
  -9   8   6      42811.66      44357.04       539.40 o                         
  -8   8   6       9277.58       9648.11       224.45 o                         
  -7   8   6       2182.59       2304.57       146.70 o                         
  -6   8   6      11318.20      11739.78       221.00 o                         
  -5   8   6       1044.98       1280.62       134.92 o                         
  -4   8   6      24084.15      24166.20       288.67 o                         
  -3   8   6        786.67        833.05        70.05 o                         
  -2   8   6      24713.91      26134.24       298.98 o                         
  -1   8   6       4066.78       4498.15       104.77 o                         
   0   8   6        866.12        789.97        77.21 o                         
   1   8   6       2803.96       2400.70       103.41 o                         
   2   8   6       1021.11        974.82        80.19 o                         
   3   8   6       3247.89       3180.23       148.86 o                         
   4   8   6        512.38        509.21        73.77 o                         
   5   8   6       5631.94       5341.49       191.28 o                         
   6   8   6       2379.45       2451.89       168.25 o                         
   7   8   6        637.69        507.58        97.84 o                         
   8   8   6       1899.70       1695.73       143.26 o                         
   9   8   6        621.10        578.98       129.20 o                         
  10   8   6      13114.48      12998.30       394.70 o                         
  11   8   6       3161.72       2736.37       222.37 o                         
  12   8   6      15809.33      16567.52       750.34 o                         
  13   8   6         73.46       -176.47       234.72 o                         
  14   8   6       2462.51       1643.95       286.07 o                         
  15   8   6        231.84        210.24       235.16 o                         
  16   8   6         14.59       -239.92       239.92 o                         
 -18   9   6       2082.03       1230.22      1126.61 o                         
 -17   9   6       1646.65       2088.20       384.78 o                         
 -16   9   6       2128.06       1673.33       279.45 o                         
 -15   9   6       6785.61       6672.28       372.33 o                         
 -14   9   6       5265.73       4891.16       340.37 o                         
 -13   9   6        824.30        491.52       144.37 o                         
 -12   9   6      34034.94      33354.55       514.23 o                         
 -11   9   6      16447.84      16837.24       352.16 o                         
 -10   9   6     103056.87     105216.56      1061.49 o                         
  -9   9   6        278.31        235.07        84.83 o                         
  -8   9   6       5117.84       5587.94       188.38 o                         
  -7   9   6       3695.17       3487.24       163.44 o                         
  -6   9   6      12530.49      12662.18       239.20 o                         
  -5   9   6       4791.33       4954.06       135.44 o                         
  -4   9   6       8689.98       8781.42       220.68 o                         
  -3   9   6          1.20        -52.77        52.77 o                         
  -2   9   6       1673.88       1230.04        91.46 o                         
  -1   9   6         26.65         75.49        45.73 o                         
   0   9   6        429.36        553.85        77.94 o                         
   1   9   6       5648.76       6341.41       213.02 o                         
   2   9   6       7310.39       6931.49       155.91 o                         
   3   9   6        489.74        254.70        63.64 o                         
   4   9   6       5381.98       4656.43       165.20 o                         
   5   9   6        462.91        414.47        81.29 o                         
   6   9   6          0.31        -29.00        79.08 o                         
   7   9   6       3919.54       3769.08       209.59 o                         
   8   9   6       3148.36       3085.39       244.28 o                         
   9   9   6      15563.77      16743.32       416.27 o                         
  10   9   6      12204.49      12538.71       394.10 o                         
  11   9   6          1.11       -131.07       131.07 o                         
  12   9   6         45.54       -123.26       142.64 o                         
  13   9   6       8045.24       8557.58       530.51 o                         
  14   9   6       1216.64        956.88       261.47 o                         
  15   9   6       7170.23       6858.85       634.93 o                         
  16   9   6       1701.96       1431.85       334.42 o                         
 -18  10   6       8120.90       8065.80      1058.33 o                         
 -17  10   6       5379.98       6390.83       606.76 o                         
 -16  10   6       7206.35       7458.19       452.51 o                         
 -15  10   6        449.44         51.21       177.62 o                         
 -14  10   6       5153.90       4718.21       375.77 o                         
 -13  10   6      10882.64      10355.59       393.28 o                         
 -12  10   6       2469.24       1965.15       149.84 o                         
 -11  10   6      13203.63      12874.38       319.94 o                         
 -10  10   6       4579.54       5155.56       229.36 o                         
  -9  10   6      26849.44      28313.23       412.96 o                         
  -8  10   6       9397.05      10186.45       223.55 o                         
  -7  10   6       9035.02       8337.78       202.39 o                         
  -6  10   6      26122.55      26976.70       345.37 o                         
  -5  10   6      28960.44      29487.11       464.79 o                         
  -4  10   6      31122.29      31726.79       469.40 o                         
  -3  10   6      24008.83      25170.91       331.34 o                         
  -2  10   6      10348.79      11339.98       219.38 o                         
  -1  10   6      16768.87      15983.99       347.40 o                         
   0  10   6       4714.03       4836.93       183.11 o                         
   1  10   6      29479.06      27298.15       455.70 o                         
   2  10   6      28922.36      25728.24       672.47 o                         
   3  10   6      87309.35      83748.15       874.08 o                         
   4  10   6      39896.46      39663.12       486.77 o                         
   5  10   6      37679.06      37863.34       490.44 o                         
   6  10   6       2455.30       2883.06       183.70 o                         
   7  10   6       3375.67       4106.75       218.89 o                         
   8  10   6       5100.27       4801.06       323.17 o                         
   9  10   6       1605.36       1489.94       407.72 o                         
  10  10   6        853.39        501.79       152.76 o                         
  11  10   6        811.24        725.40       166.49 o                         
  12  10   6        635.83        248.90       150.79 o                         
  13  10   6        413.95        369.43       193.76 o                         
  14  10   6       2890.23       2303.84       309.39 o                         
  15  10   6         12.45         -8.44       250.44 o                         
  16  10   6        208.32       -183.19       251.18 o                         
 -17  11   6        963.27        996.06       294.40 o                         
 -16  11   6        330.63        307.57       190.15 o                         
 -15  11   6       8188.37       8359.42       465.66 o                         
 -14  11   6       7386.08       7117.59       405.07 o                         
 -13  11   6       9118.00       9051.56       374.07 o                         
 -12  11   6        420.22         51.34       124.71 o                         
 -11  11   6       1350.23        903.17       133.79 o                         
 -10  11   6      52640.41      53752.87       642.03 o                         
  -9  11   6      35920.70      36469.67       461.00 o                         
  -8  11   6       2894.00       3525.50       176.67 o                         
  -7  11   6      15059.35      15673.23       260.88 o                         
  -6  11   6       2890.79       3145.74       193.51 o                         
  -5  11   6       4648.64       4438.45       192.70 o                         
  -4  11   6        105.10        140.31        66.20 o                         
  -3  11   6         60.74         15.55        52.95 o                         
  -2  11   6       8647.98       9657.71       340.05 o                         
  -1  11   6        401.81        508.43        94.03 o                         
   0  11   6          2.76        -48.10        66.57 o                         
   1  11   6       8582.91       7714.64       239.95 o                         
   2  11   6      99632.20      94724.16      1207.28 o                         
   3  11   6      30282.99      28735.92       382.97 o                         
   4  11   6       5717.05       6292.71       166.97 o                         
   5  11   6        610.90        654.32        89.04 o                         
   6  11   6      13410.71      13328.13       289.86 o                         
   7  11   6      18102.73      18456.33       359.70 o                         
   8  11   6      22963.38      23102.42       430.66 o                         
   9  11   6      33607.91      33855.24       666.87 o                         
  10  11   6      53876.55      53823.91       906.16 o                         
  11  11   6       7792.46       7559.79       364.07 o                         
  12  11   6        535.70        229.84       183.90 o                         
  13  11   6       5028.75       5403.12       808.14 o                         
  14  11   6       3023.19       2044.71       477.98 o                         
  15  11   6       6146.39       6217.72       864.02 o                         
 -17  12   6        278.35       -256.40       256.40 o                         
 -16  12   6        240.27       -218.59       218.59 o                         
 -15  12   6       3819.79       4514.50       460.48 o                         
 -14  12   6       1485.63       1424.71       241.88 o                         
 -13  12   6       2975.98       2810.49       267.63 o                         
 -12  12   6        209.11        -10.36       134.11 o                         
 -11  12   6       2677.99       2009.52       188.22 o                         
 -10  12   6      10546.29      10817.62       346.63 o                         
  -9  12   6        846.31        771.26       101.97 o                         
  -8  12   6      57839.03      57602.25       711.32 o                         
  -7  12   6       2577.46       2608.36       219.28 o                         
  -6  12   6       1921.43       2339.04       190.74 o                         
  -5  12   6       3651.21       3524.69       191.24 o                         
  -4  12   6      11210.56      12908.48       251.29 o                         
  -3  12   6      36610.09      36609.32       608.16 o                         
  -2  12   6       8661.33       8701.57       443.82 o                         
  -1  12   6       3643.43       4020.60       255.64 o                         
   0  12   6        161.58        205.49       108.48 o                         
   1  12   6      20124.67      19596.78       369.21 o                         
   2  12   6      27564.89      25723.66       464.90 o                         
   3  12   6      89313.70      88259.74      1192.18 o                         
   4  12   6      71941.57      69799.08       773.73 o                         
   5  12   6      13145.08      13498.42       282.81 o                         
   6  12   6         34.29         95.63        84.97 o                         
   7  12   6      15468.40      15119.34       330.72 o                         
   8  12   6       1483.11       1074.90       139.27 o                         
   9  12   6      30705.99      31770.56       956.26 o                         
  10  12   6       5379.02       5288.33       370.08 o                         
  11  12   6        227.04         97.60       153.56 o                         
  12  12   6        865.43        536.29       186.48 o                         
  13  12   6          5.49       -200.65       268.56 o                         
  14  12   6       4940.21       5987.32       490.30 o                         
  15  12   6        133.83         12.27       463.82 o                         
 -16  13   6        503.43        269.69       219.79 o                         
 -15  13   6       1478.90        679.65       238.68 o                         
 -14  13   6       2684.86       2324.05       268.77 o                         
 -13  13   6      19394.16      20440.71       563.63 o                         
 -12  13   6       5096.52       4862.30       300.92 o                         
 -11  13   6       1768.21       1269.11       143.35 o                         
 -10  13   6       1902.83       1358.24       133.14 o                         
  -9  13   6      31814.30      31749.41       699.92 o                         
  -8  13   6       5815.54       6642.92       354.79 o                         
  -7  13   6      21849.56      24227.49       558.00 o                         
  -6  13   6      10651.29      11229.47       361.22 o                         
  -5  13   6      25261.14      26613.07       524.13 o                         
  -4  13   6       3299.32       3250.39       173.13 o                         
  -3  13   6         12.00        -85.35       170.70 o                         
  -2  13   6       7957.52       7544.89       512.10 o                         
  -1  13   6       6428.56       6350.00       495.03 o                         
   0  13   6        968.04        629.51       124.57 o                         
   1  13   6       9209.05       8336.59       336.37 o                         
   2  13   6      27856.95      26473.60      1235.61 o                         
   3  13   6       7655.47       7592.98       314.40 o                         
   4  13   6       9085.31       9039.79       215.74 o                         
   5  13   6        306.91        211.60        83.17 o                         
   6  13   6          0.38        -14.12        77.12 o                         
   7  13   6        288.45         95.71       100.59 o                         
   8  13   6       3836.29       3140.47       219.04 o                         
   9  13   6       9509.99       9403.43       340.87 o                         
  10  13   6      26695.46      27881.66       557.41 o                         
  11  13   6       8605.07       9190.71       375.87 o                         
  12  13   6       3133.46       3006.61       335.08 o                         
  13  13   6       1042.58        762.77       265.26 o                         
  14  13   6          6.56       -313.96       313.96 o                         
 -16  14   6       2202.06       1720.63       262.74 o                         
 -15  14   6        273.59       -107.08       187.39 o                         
 -14  14   6        952.51        319.49       178.13 o                         
 -13  14   6       2459.02       1668.37       187.57 o                         
 -12  14   6       2159.79       1916.62       204.36 o                         
 -11  14   6       1379.26       1044.86       132.25 o                         
 -10  14   6       3685.90       3064.38       311.56 o                         
  -9  14   6         75.74         57.23       155.99 o                         
  -8  14   6       1818.20       1606.04       195.72 o                         
  -7  14   6      85466.38      88231.79      1348.89 o                         
  -6  14   6        490.71        368.99       135.15 o                         
  -5  14   6       6621.83       6780.54       280.82 o                         
  -4  14   6       6044.82       5899.32       233.15 o                         
  -3  14   6       4819.12       5172.18       477.96 o                         
  -2  14   6      17696.04      18947.58       785.22 o                         
  -1  14   6       8006.67       7425.40       546.24 o                         
   0  14   6      26202.87      27474.79       741.66 o                         
   1  14   6       1590.27       1264.01       230.44 o                         
   2  14   6      14685.38      14672.06       596.65 o                         
   3  14   6        878.20        697.09       114.64 o                         
   4  14   6       1327.98       1263.41       120.34 o                         
   5  14   6        514.69        422.62        96.85 o                         
   6  14   6        191.91        -76.27        98.97 o                         
   7  14   6       2951.11       2065.90       187.88 o                         
   8  14   6        303.90        178.17       195.39 o                         
   9  14   6       1051.99       1215.60       212.30 o                         
  10  14   6        359.45        472.14       158.38 o                         
  11  14   6       6797.34       7635.76       466.30 o                         
  12  14   6       6307.43       5911.85       614.25 o                         
  13  14   6       5265.23       5766.96       777.15 o                         
  14  14   6       3254.06       2353.15       470.15 o                         
 -15  15   6        585.27       -104.20       194.58 o                         
 -14  15   6        333.68         73.15       172.48 o                         
 -13  15   6       3444.69       3755.79       300.03 o                         
 -12  15   6        485.87        391.85       120.64 o                         
 -11  15   6       3515.66       3152.54       227.57 o                         
 -10  15   6       2667.23       2629.22       358.19 o                         
  -9  15   6       4847.50       4572.07       363.64 o                         
  -8  15   6      16373.35      17029.37       503.32 o                         
  -7  15   6       1616.24       2185.01       229.35 o                         
  -6  15   6     110014.80     113770.87      1625.34 o                         
  -5  15   6      24764.40      26496.29       527.38 o                         
  -4  15   6      13649.81      14824.65       648.66 o                         
  -3  15   6       8013.08       9354.30       597.45 o                         
  -2  15   6         94.90        358.47       204.84 o                         
  -1  15   6       4994.82       5633.06       529.17 o                         
   0  15   6         27.35         51.21       221.91 o                         
   1  15   6      10786.54      11639.12       524.95 o                         
   2  15   6      10565.88      10482.83       588.91 o                         
   3  15   6       1853.02       2031.08       674.26 o                         
   4  15   6       5915.93       6038.35       234.27 o                         
   5  15   6       5121.77       5173.31       251.04 o                         
   6  15   6      11739.09      10204.15       428.82 o                         
   7  15   6       6659.58       6254.43       531.70 o                         
   8  15   6       8896.92       8008.21       872.51 o                         
   9  15   6        139.76         18.23       164.68 o                         
  10  15   6       1883.45       2059.81       501.59 o                         
  11  15   6        228.02        144.22       274.00 o                         
  12  15   6       1078.33        552.23       674.26 o                         
  13  15   6        631.82        262.31       623.05 o                         
 -14  16   6       7201.71       7349.64       381.08 o                         
 -13  16   6       5021.83       5567.65       303.05 o                         
 -12  16   6      14240.83      13811.34       691.82 o                         
 -11  16   6       9024.61       9737.37       649.54 o                         
 -10  16   6       1168.26        863.79       201.73 o                         
  -9  16   6       2284.77       1762.63       207.40 o                         
  -8  16   6       8371.19       8987.69       403.33 o                         
  -7  16   6      49183.61      51809.36       912.38 o                         
  -6  16   6       5667.82       5613.89       447.09 o                         
  -5  16   6       6226.92       6736.80       416.29 o                         
  -4  16   6       3786.66       3737.26       330.45 o                         
  -3  16   6       1322.39       1041.26       273.12 o                         
  -2  16   6       2685.32       2833.60       477.96 o                         
  -1  16   6         58.38         17.07       221.91 o                         
   0  16   6       6775.37       7305.91       614.52 o                         
   1  16   6        664.20        972.98       290.19 o                         
   2  16   6       2768.37       2915.14       409.86 o                         
   3  16   6       1730.22       1441.19       265.55 o                         
   4  16   6      43912.15      42262.74       793.35 o                         
   5  16   6      24465.32      25371.83       672.62 o                         
   6  16   6          1.45       -127.23       127.23 o                         
   7  16   6        520.21       -115.99       236.53 o                         
   8  16   6      13090.15      13367.96       627.13 o                         
   9  16   6       1832.76       1486.16       211.45 o                         
  10  16   6         49.04        -39.55       418.21 o                         
  11  16   6       9321.04      10689.08      1536.29 o                         
  12  16   6        211.32       -127.08       309.46 o                         
 -13  17   6       2900.58       3279.41      1391.20 o                         
 -12  17   6       9735.09      11065.13       551.82 o                         
 -11  17   6      16668.25      17281.13       599.63 o                         
 -10  17   6       1986.96       1935.26       230.09 o                         
  -9  17   6        138.65       -157.29       157.29 o                         
  -8  17   6      11023.12      10699.84       418.53 o                         
  -7  17   6       2897.89       2588.82       280.27 o                         
  -6  17   6      58132.12      60256.18      1142.52 o                         
  -5  17   6       1595.61       1630.58       217.26 o                         
  -4  17   6       1790.37       1114.82       191.99 o                         
  -3  17   6       2180.56       1724.06       307.26 o                         
  -2  17   6      26455.83      26424.19      1024.19 o                         
  -1  17   6       5543.63       6264.65       580.38 o                         
   0  17   6      19714.78      21490.99       972.98 o                         
   1  17   6      21407.43      21269.08      1007.12 o                         
   2  17   6       3178.02       2881.98       428.37 o                         
   3  17   6        110.84       -230.44       230.44 o                         
   4  17   6       1182.97       1035.35       242.21 o                         
   5  17   6       2197.80       2016.70       431.08 o                         
   6  17   6       8861.26       8500.21       347.55 o                         
   7  17   6       2697.73       1773.71       398.69 o                         
   8  17   6       5936.96       5591.01       386.82 o                         
   9  17   6        927.67        978.49       156.72 o                         
  10  17   6       2142.29       2454.84       342.75 o                         
  11  17   6         51.01       -192.47       192.47 o                         
 -12  18   6      23776.97      25821.76       781.56 o                         
 -11  18   6       3170.85       3798.21       500.88 o                         
 -10  18   6       6117.40       6387.55       416.97 o                         
  -9  18   6         30.42        -42.13       168.19 o                         
  -8  18   6       2177.27       1981.86       418.85 o                         
  -7  18   6       2546.01       2653.43       308.01 o                         
  -6  18   6       1122.21        691.33       217.26 o                         
  -5  18   6       6333.49       5610.26       416.29 o                         
  -4  18   6       3503.48       2957.28       401.14 o                         
  -3  18   6        437.39        358.47       238.98 o                         
  -2  18   6        729.51        990.05       273.12 o                         
  -1  18   6        385.19        631.59       273.12 o                         
   0  18   6       6183.80       5786.69       614.52 o                         
   1  18   6       2833.74       2987.23       597.45 o                         
   2  18   6        847.19        307.26       307.26 o                         
   3  18   6       1170.28        945.35       252.61 o                         
   4  18   6       4520.70       3684.52       534.59 o                         
   5  18   6       2080.84       2112.69       356.11 o                         
   6  18   6        260.78        -88.98       158.46 o                         
   7  18   6         30.64       -168.75       181.61 o                         
   8  18   6        846.15        633.14       227.43 o                         
   9  18   6       3063.62       2961.67       420.44 o                         
  10  18   6        627.96         36.04       165.35 o                         
 -11  19   6      42560.42      45175.37       989.02 o                         
 -10  19   6        191.02         25.59       161.24 o                         
  -9  19   6       3476.32       3743.00       352.54 o                         
  -8  19   6        420.85        302.33       159.47 o                         
  -7  19   6       2668.47       2281.44       375.54 o                         
  -6  19   6       1967.41       1440.99       240.50 o                         
  -5  19   6       1839.67       1216.81       264.58 o                         
  -4  19   6       1692.54       3465.19       529.17 o                         
  -3  19   6       1055.39        268.41       375.54 o                         
  -2  19   6        668.26        546.24       273.12 o                         
  -1  19   6         25.76          0.00       238.98 o                         
   0  19   6       1011.61       1126.61       324.33 o                         
   1  19   6      10924.76      10583.33       785.22 o                         
   2  19   6         87.45       -136.56       290.19 o                         
   3  19   6        511.29        614.52       341.40 o                         
   4  19   6        793.22        164.30       240.50 o                         
   5  19   6        628.57        461.88       123.80 o                         
   6  19   6          1.87        -87.33       150.88 o                         
   7  19   6         73.84       -308.72       375.54 o                         
   8  19   6       1334.40        580.38       512.10 o                         
   9  19   6       1420.84        273.12       563.31 o                         
 -10  20   6          0.01       -248.05       248.05 o                         
  -9  20   6        223.42       -115.76       145.44 o                         
  -8  20   6         67.00         51.21       223.05 o                         
  -7  20   6       7749.07       7755.70      1177.82 o                         
  -6  20   6        497.62        254.10       230.44 o                         
  -5  20   6       5146.73       3958.13       409.86 o                         
  -4  20   6         15.60        -46.66       179.85 o                         
  -3  20   6       1304.41       1553.58       443.82 o                         
  -2  20   6       2207.34       2180.43       253.47 o                         
  -1  20   6        823.50        597.45       290.19 o                         
   0  20   6        661.67        307.26       290.19 o                         
   1  20   6          7.40       -136.56       290.19 o                         
   2  20   6      21410.06      23044.36      1160.75 o                         
   3  20   6        748.60        324.33       358.47 o                         
   4  20   6      29684.32      32006.05      1450.94 o                         
   5  20   6        109.53         20.92       179.23 o                         
   6  20   6        137.38        228.25       170.69 o                         
   7  20   6       2280.86       1689.92       563.31 o                         
   8  20   6       5074.96       6332.93      1160.75 o                         
  -8  21   6        193.98        -90.29       186.24 o                         
  -7  21   6       1247.62        670.31       245.46 o                         
  -6  21   6       1470.27       1016.36       241.40 o                         
  -5  21   6       1034.37        574.84       223.05 o                         
  -4  21   6      14682.43      15532.40       593.01 o                         
  -3  21   6        923.28       1188.37       204.84 o                         
  -2  21   6      18759.72      19320.77       742.54 o                         
  -1  21   6        152.54        341.40       290.19 o                         
   0  21   6       1363.27        836.42       324.33 o                         
   1  21   6       1468.20       1058.33       358.47 o                         
   2  21   6       2625.13       1775.27       426.75 o                         
   3  21   6       7712.14       7493.68       887.63 o                         
   4  21   6         90.87        631.59       392.61 o                         
   5  21   6      10831.77      11129.57      1024.19 o                         
  -6  22   6         33.33        -67.79       210.97 o                         
  -5  22   6         40.86       -298.72       298.72 o                         
  -4  22   6       1222.93       1017.03       221.11 o                         
  -3  22   6          0.97        477.96       307.26 o                         
  -2  22   6       6712.75       6645.71       391.56 o                         
  -1  22   6        486.70       1143.68       341.40 o                         
   0  22   6         58.54        153.63       324.33 o                         
   1  22   6         29.13       -119.49       307.26 o                         
   2  22   6      15655.86      15499.46      1058.33 o                         
   3  22   6        797.42        665.73       426.75 o                         
 -19   0   7        352.01       -337.32       337.32 o                         
 -17   0   7       3438.44       2490.93       396.13 o                         
 -15   0   7       6764.53       7227.80       617.32 o                         
 -13   0   7       7690.94       7184.55       534.59 o                         
 -11   0   7      58021.96      57634.06       908.18 o                         
  -9   0   7     244632.05     251736.56      4294.61 o                         
  -7   0   7       2394.19       2469.97       210.10 o                         
  -5   0   7        224.50         88.76        70.14 o                         
  -3   0   7       5044.01       5377.13       200.23 o                         
  -1   0   7      35879.70      36427.36       570.45 o                         
   1   0   7     675616.06     655111.31      8303.62 o                         
   3   0   7     356589.88     358866.84      5812.30 o                         
   5   0   7      45833.57      43059.21       751.48 o                         
   7   0   7      20494.78      21346.06       632.91 o                         
   9   0   7       5081.60       4792.49       409.86 o                         
  11   0   7       2214.86       2048.39       409.68 o                         
  13   0   7       1247.08       1331.45       409.68 o                         
  15   0   7       7008.59       6691.40       870.56 o                         
  17   0   7       7328.88       7819.05       832.55 o                         
 -20   1   7          0.12       -253.00       253.00 o                         
 -19   1   7       7334.56       5864.75       488.59 o                         
 -18   1   7          3.94       -203.99       203.99 o                         
 -17   1   7       9802.37       8285.67       511.04 o                         
 -16   1   7       1450.11        581.91       190.27 o                         
 -15   1   7       1053.41        398.89       182.02 o                         
 -14   1   7      18817.41      19100.82       491.36 o                         
 -13   1   7       4881.99       5297.98       308.80 o                         
 -12   1   7          2.66        -57.43        98.19 o                         
 -11   1   7       4988.48       5311.29       239.28 o                         
 -10   1   7      38363.18      35811.52       526.99 o                         
  -9   1   7      96918.88      98358.54      1034.47 o                         
  -8   1   7      20837.13      19825.52       293.82 o                         
  -7   1   7       1472.59       2007.63       139.07 o                         
  -6   1   7        204.64        271.54        62.46 o                         
  -5   1   7      91120.88      97000.74      1650.16 o                         
  -4   1   7       1870.09       1644.38        95.46 o                         
  -3   1   7      70299.86      75330.24       728.98 o                         
  -2   1   7       8583.82       8813.89       154.50 o                         
  -1   1   7      24966.29      25843.14       288.90 o                         
   0   1   7      48226.13      49791.20       479.23 o                         
   1   1   7      86119.86      88824.85       792.68 o                         
   2   1   7        139.05        219.99        50.92 o                         
   3   1   7        508.25        231.99        57.76 o                         
   4   1   7       1669.65       1350.04        97.47 o                         
   5   1   7      29062.56      27467.09       366.18 o                         
   6   1   7       1050.87        720.90        89.05 o                         
   7   1   7      39528.69      41677.38       549.91 o                         
   8   1   7        264.58        128.28        95.21 o                         
   9   1   7       5444.70       4583.20       302.98 o                         
  10   1   7          0.74       -142.93       157.68 o                         
  11   1   7        289.75         88.62       150.91 o                         
  12   1   7         94.36       -119.49       181.05 o                         
  13   1   7        521.27        827.89       253.47 o                         
  14   1   7        250.71        187.77       253.47 o                         
  15   1   7        574.53        420.30       251.60 o                         
  16   1   7       1310.72        945.60       261.82 o                         
  17   1   7         53.27         63.35       263.63 o                         
 -20   2   7       8978.36       9137.11       640.35 o                         
 -19   2   7        298.15       -304.56       310.44 o                         
 -18   2   7       5709.00       5000.85       517.40 o                         
 -17   2   7       1083.05        186.08       194.95 o                         
 -16   2   7       4616.55       4162.08       319.98 o                         
 -15   2   7         72.02         10.75       208.88 o                         
 -14   2   7      21707.54      23758.56       543.25 o                         
 -13   2   7        206.07        219.14       136.13 o                         
 -12   2   7        122.15         17.72        91.81 o                         
 -11   2   7      16120.20      16203.66       312.91 o                         
 -10   2   7      32053.20      31971.84       451.81 o                         
  -9   2   7      56698.91      58927.61       662.78 o                         
  -8   2   7      91560.74      94492.76      1027.75 o                         
  -7   2   7        757.55        516.72        82.84 o                         
  -6   2   7       6225.54       7381.20       187.90 o                         
  -5   2   7       6003.91       6969.46       160.11 o                         
  -4   2   7      10134.35       9505.72       171.97 o                         
  -3   2   7        947.40        611.09        56.99 o                         
  -2   2   7      16741.43      17939.67       242.96 o                         
  -1   2   7      17864.40      18919.82       294.06 o                         
   0   2   7      11623.05      10922.64       205.20 o                         
   1   2   7     118015.16     127680.68      1097.81 o                         
   2   2   7      11926.62      12326.86       197.66 o                         
   3   2   7      38887.34      35743.79       401.72 o                         
   4   2   7         20.79        -59.15        59.15 o                         
   5   2   7        775.01        680.26        93.43 o                         
   6   2   7        183.71        166.76        73.82 o                         
   7   2   7      26300.96      27557.00       528.01 o                         
   8   2   7       4340.39       4046.67       222.69 o                         
   9   2   7         87.15       -115.25       115.25 o                         
  10   2   7       1743.94       1258.46       189.82 o                         
  11   2   7       1083.75        790.69       179.93 o                         
  12   2   7         58.80         93.88       196.30 o                         
  13   2   7       3099.22       2279.59       313.13 o                         
  14   2   7       1622.78       1635.04       282.65 o                         
  15   2   7       1591.78       1361.15       279.49 o                         
  16   2   7       2448.43       2909.48       734.05 o                         
  17   2   7        394.10        423.86       259.03 o                         
 -20   3   7         63.96       -246.44       246.44 o                         
 -19   3   7       2304.41       1087.18       285.62 o                         
 -18   3   7        394.71       -209.27       209.27 o                         
 -17   3   7       1825.99        942.01       214.54 o                         
 -16   3   7       3191.82       2942.21       250.11 o                         
 -15   3   7       5681.05       4896.61       332.95 o                         
 -14   3   7      78393.87      82988.18      1140.21 o                         
 -13   3   7       4579.14       4815.57       305.90 o                         
 -12   3   7       2292.74       2131.23       158.14 o                         
 -11   3   7       3135.70       3083.14       181.99 o                         
 -10   3   7      79809.23      80830.78       798.92 o                         
  -9   3   7       4632.06       4651.30       189.17 o                         
  -8   3   7      20222.12      20834.66       320.25 o                         
  -7   3   7       5697.43       6193.45       207.40 o                         
  -6   3   7        206.95        176.68        75.88 o                         
  -5   3   7      63877.05      66038.23       683.71 o                         
  -4   3   7       7928.45       8325.49       172.31 o                         
  -3   3   7      39648.14      39123.59       432.07 o                         
  -2   3   7       1676.56       1716.40       100.68 o                         
  -1   3   7       2793.28       2756.89       108.57 o                         
   0   3   7      23376.54      24598.44       300.45 o                         
   1   3   7       4870.54       4493.38       123.07 o                         
   2   3   7      42236.46      41241.25       434.89 o                         
   3   3   7       2190.77       1638.56       169.23 o                         
   4   3   7       2163.60       2500.32       136.98 o                         
   5   3   7      13877.35      12868.95       289.71 o                         
   6   3   7      21615.22      20519.40       350.50 o                         
   7   3   7       2401.95       2188.58       158.66 o                         
   8   3   7         32.54         50.93        77.45 o                         
   9   3   7      18869.42      19098.42       753.93 o                         
  10   3   7       5176.08       5391.28       358.75 o                         
  11   3   7      43626.43      45485.79       925.65 o                         
  12   3   7        191.13        -11.07       152.87 o                         
  13   3   7      23583.71      24652.82      1348.52 o                         
  14   3   7        208.49         73.90       228.53 o                         
  15   3   7       1836.32       1305.73       280.02 o                         
  16   3   7       7880.62       8223.74       610.06 o                         
  17   3   7       1277.37       1719.41       304.82 o                         
 -19   4   7       2476.44       1704.10       303.69 o                         
 -18   4   7       3538.42       2551.82       403.72 o                         
 -17   4   7        675.55        247.60       185.13 o                         
 -16   4   7       5216.62       4889.71       412.16 o                         
 -15   4   7       5715.09       5794.95       403.27 o                         
 -14   4   7      13433.66      13588.27       485.19 o                         
 -13   4   7      11442.70      11611.83       379.14 o                         
 -12   4   7       1426.05       1020.83       125.96 o                         
 -11   4   7       4141.96       3653.74       208.88 o                         
 -10   4   7      10605.17      11181.46       243.09 o                         
  -9   4   7      14521.65      15014.04       285.27 o                         
  -8   4   7       7815.95       7991.51       249.37 o                         
  -7   4   7       4767.67       4474.55       187.13 o                         
  -6   4   7      69864.95      71824.31       822.25 o                         
  -5   4   7       2649.29       2653.75       131.71 o                         
  -4   4   7     110476.48     110598.70      1046.97 o                         
  -3   4   7       2037.13       1998.75       106.81 o                         
  -2   4   7       1096.50        866.78        65.18 o                         
  -1   4   7      18704.23      17805.81       238.70 o                         
   0   4   7      39542.90      40798.31       478.39 o                         
   1   4   7      70839.16      68166.20       680.51 o                         
   2   4   7      22778.77      21895.30       297.87 o                         
   3   4   7       1156.92       1279.54        99.42 o                         
   4   4   7       7424.65       6809.59       213.61 o                         
   5   4   7     255804.25     252588.86      2539.84 o                         
   6   4   7       9937.36       8791.33       271.52 o                         
   7   4   7      23060.86      23083.85       477.13 o                         
   8   4   7       1755.94       1570.42       152.92 o                         
   9   4   7       3736.83       3869.50       269.61 o                         
  10   4   7         43.32         12.51       127.61 o                         
  11   4   7         67.04         91.89       150.91 o                         
  12   4   7         32.35        -14.40       157.07 o                         
  13   4   7       8079.30       8803.82       670.91 o                         
  14   4   7         59.93         41.20       206.76 o                         
  15   4   7        816.36        398.72       248.00 o                         
  16   4   7        289.47        311.08       261.71 o                         
  17   4   7      41052.52      45541.77      1087.72 o                         
 -19   5   7       7853.07       7924.00       546.81 o                         
 -18   5   7       2157.84       1940.96       248.72 o                         
 -17   5   7      10638.20      10392.46       622.12 o                         
 -16   5   7       3725.83       3096.08       457.66 o                         
 -15   5   7         17.46          9.23       162.78 o                         
 -14   5   7       1172.21       1207.54       189.62 o                         
 -13   5   7        265.22        324.81       131.75 o                         
 -12   5   7       4009.97       4505.67       228.27 o                         
 -11   5   7        771.24        556.76        92.64 o                         
 -10   5   7      11124.40      11447.04       245.23 o                         
  -9   5   7         96.35        -43.86        70.03 o                         
  -8   5   7      13508.15      14772.35       293.29 o                         
  -7   5   7       4199.48       4647.30       188.14 o                         
  -6   5   7        399.26        626.01        81.87 o                         
  -5   5   7        535.37        801.14        73.68 o                         
  -4   5   7        574.74        415.68        63.33 o                         
  -3   5   7      22253.75      23745.57       298.10 o                         
  -2   5   7         22.28        -32.03        43.78 o                         
  -1   5   7      17596.88      17500.53       235.00 o                         
   0   5   7       1111.45        594.15        54.85 o                         
   1   5   7      25714.18      22642.85       288.15 o                         
   2   5   7      22266.28      21364.28       338.97 o                         
   3   5   7      18546.83      17000.72       300.60 o                         
   4   5   7      82370.18      81708.73       929.63 o                         
   5   5   7      49817.14      44526.94       608.24 o                         
   6   5   7      95816.93      94307.95      1097.44 o                         
   7   5   7     127496.58     125461.34      1407.65 o                         
   8   5   7        902.41        833.52       131.26 o                         
   9   5   7       5427.05       4748.77       290.97 o                         
  10   5   7      10170.95       9915.27       421.99 o                         
  11   5   7      14687.40      16590.98       555.01 o                         
  12   5   7       3569.23       3474.27       318.95 o                         
  13   5   7      25535.43      25777.46      1017.47 o                         
  14   5   7        473.05        -29.20       223.19 o                         
  15   5   7        103.09       -134.16       234.25 o                         
  16   5   7        546.75        853.19       294.45 o                         
  17   5   7        439.87        949.82       312.62 o                         
 -19   6   7         28.78         17.66       230.26 o                         
 -18   6   7         73.37        -97.41       207.17 o                         
 -17   6   7       4916.02       4935.46       359.18 o                         
 -16   6   7       2058.02       1593.99       229.87 o                         
 -15   6   7      13728.08      15031.66       471.66 o                         
 -14   6   7          6.26        145.59       127.28 o                         
 -13   6   7      49114.59      50107.78       723.62 o                         
 -12   6   7      13671.65      14813.17       331.56 o                         
 -11   6   7       6823.47       6794.06       219.71 o                         
 -10   6   7        631.10        504.79        85.23 o                         
  -9   6   7       8608.49       8036.75       241.81 o                         
  -8   6   7      20820.58      21796.25       360.31 o                         
  -7   6   7        108.77         46.61        76.89 o                         
  -6   6   7      13626.30      13374.91       265.98 o                         
  -5   6   7        732.17        819.41        79.75 o                         
  -4   6   7       7251.26       6595.79       157.96 o                         
  -3   6   7      13820.73      14307.38       214.44 o                         
  -2   6   7      27759.80      27400.19       319.39 o                         
  -1   6   7      23015.38      21752.59       265.77 o                         
   0   6   7      57741.23      58903.09       657.72 o                         
   1   6   7      17289.19      16591.08       266.13 o                         
   2   6   7          7.13        -60.81        60.81 o                         
   3   6   7       1456.59       1252.45       108.61 o                         
   4   6   7       6902.86       6107.74       211.78 o                         
   5   6   7     367797.62     355977.84      3498.20 o                         
   6   6   7       1965.21       1704.97       139.56 o                         
   7   6   7      68945.53      69556.66       883.85 o                         
   8   6   7       2392.13       2342.40       187.87 o                         
   9   6   7         81.55        -91.36       114.46 o                         
  10   6   7       1467.61       1469.26       166.57 o                         
  11   6   7       1211.02       1197.15       186.90 o                         
  12   6   7       6426.64       6961.30       407.02 o                         
  13   6   7      12448.92      12399.24       510.01 o                         
  14   6   7          1.29        -80.02       236.12 o                         
  15   6   7         61.41        -86.49       235.16 o                         
  16   6   7      10268.61      12800.00       689.96 o                         
  17   6   7      36843.48      39175.99      1456.61 o                         
 -19   7   7       6519.65       6446.88      1103.72 o                         
 -18   7   7       4993.64       5262.26       516.04 o                         
 -17   7   7      12604.89      13981.23       568.15 o                         
 -16   7   7        305.79        222.71       220.64 o                         
 -15   7   7       3433.90       2719.48       341.93 o                         
 -14   7   7     101623.73     102760.80      1215.35 o                         
 -13   7   7       1544.19       1515.52       224.78 o                         
 -12   7   7      25456.04      25060.30       403.76 o                         
 -11   7   7        381.42        350.15        85.32 o                         
 -10   7   7      45108.15      47375.96       540.57 o                         
  -9   7   7       5390.56       5884.69       225.26 o                         
  -8   7   7       9533.06      10323.61       265.29 o                         
  -7   7   7      45919.79      46687.38       604.13 o                         
  -6   7   7       5141.49       4676.91       176.44 o                         
  -5   7   7        947.05        766.47        79.75 o                         
  -4   7   7        500.58        473.20        62.29 o                         
  -3   7   7      17168.64      17095.25       258.28 o                         
  -2   7   7      19853.48      20033.27       295.11 o                         
  -1   7   7       5366.21       4623.49       141.63 o                         
   0   7   7        196.02        266.11        55.82 o                         
   1   7   7      14202.18      14769.68       308.54 o                         
   2   7   7       1099.63       1132.85       101.80 o                         
   3   7   7       7506.21       7380.79       199.67 o                         
   4   7   7      28883.54      26577.51       410.90 o                         
   5   7   7       7944.80       7212.78       240.16 o                         
   6   7   7      20500.94      19723.31       385.79 o                         
   7   7   7      15190.99      14555.82       344.40 o                         
   8   7   7        347.06        269.55       102.15 o                         
   9   7   7      19814.09      18533.61       440.11 o                         
  10   7   7      15464.80      15523.42       632.27 o                         
  11   7   7      16843.97      18389.64       480.41 o                         
  12   7   7       5787.82       5348.52       390.45 o                         
  13   7   7       8502.90       8368.07       445.76 o                         
  14   7   7         12.19       -216.32       216.32 o                         
  15   7   7        391.18        330.74       244.49 o                         
  16   7   7       1725.99       1788.06       323.13 o                         
 -19   8   7       2486.39       1849.62       351.04 o                         
 -18   8   7        381.54        176.19       252.82 o                         
 -17   8   7       5667.47       5261.83       448.91 o                         
 -16   8   7       4797.64       4452.46       379.29 o                         
 -15   8   7       7605.45       7018.61       381.44 o                         
 -14   8   7        198.97        236.37       154.39 o                         
 -13   8   7      84114.15      86580.98       979.91 o                         
 -12   8   7      51765.84      52565.90       622.85 o                         
 -11   8   7     100146.53     102264.04       929.42 o                         
 -10   8   7       4168.71       4663.67       200.09 o                         
  -9   8   7      27303.35      28691.40       413.96 o                         
  -8   8   7       8277.58       9291.75       250.65 o                         
  -7   8   7        477.46        538.71        77.62 o                         
  -6   8   7       1238.58       1031.84        88.26 o                         
  -5   8   7       1911.95       1407.80        96.70 o                         
  -4   8   7      27204.76      28091.18       331.31 o                         
  -3   8   7      18012.00      16065.69       262.01 o                         
  -2   8   7      12954.08      12276.52       181.82 o                         
  -1   8   7       5197.62       5745.42       148.01 o                         
   0   8   7       6241.93       6095.58       201.26 o                         
   1   8   7       2051.27       1529.96        99.56 o                         
   2   8   7       1362.53       1086.66        96.17 o                         
   3   8   7       1355.54       1286.82        99.42 o                         
   4   8   7       1337.92       1734.49       183.31 o                         
   5   8   7       3250.67       3456.58       188.85 o                         
   6   8   7         55.53         14.29        82.14 o                         
   7   8   7       7253.71       7414.22       256.84 o                         
   8   8   7       1737.53       1595.37       146.22 o                         
   9   8   7          8.98         91.58       121.31 o                         
  10   8   7       8202.27       7457.17       384.31 o                         
  11   8   7        828.13        413.50       153.84 o                         
  12   8   7      11401.54      12124.67       478.77 o                         
  13   8   7       1469.23        940.77       204.20 o                         
  14   8   7       1959.80       1575.81       289.14 o                         
  15   8   7        143.55         39.05       234.51 o                         
  16   8   7       3697.34       4287.19       586.79 o                         
 -18   9   7       2179.59       1642.57       322.78 o                         
 -17   9   7       8088.00       8570.50       508.36 o                         
 -16   9   7        127.51       -176.17       176.17 o                         
 -15   9   7        507.60        195.35       164.51 o                         
 -14   9   7      49238.29      51027.86       869.97 o                         
 -13   9   7         23.64         80.50       128.24 o                         
 -12   9   7        576.21        846.53       123.39 o                         
 -11   9   7       7700.62       7521.66       250.87 o                         
 -10   9   7     156716.33     162306.66      1412.33 o                         
  -9   9   7       3426.55       3999.58       204.35 o                         
  -8   9   7       6839.55       7106.55       213.66 o                         
  -7   9   7      57915.28      60862.50       670.27 o                         
  -6   9   7      36946.92      37922.65       450.52 o                         
  -5   9   7     117273.84     117512.12      1105.05 o                         
  -4   9   7      36828.42      37450.58       535.05 o                         
  -3   9   7      46720.13      47895.30       562.18 o                         
  -2   9   7       8157.21       9096.85       172.98 o
[truncated: 734,752 more chars]
